# Supplementary material for: Shifts in microbial community, pathogenicity‐related genes and antibiotic resistance genes during dairy manure piled up
Source: Microb Biotechnol. 2020 Mar 23;13(4):1039–53. doi: 10.1111/1751-7915.13551 (PMC7264890; doi:10.1111/1751-7915.13551)
Supplement: Supplementary file 11 — Data S1. Original RAs of taxonomy in fresh faeces (F) and manure (M) samples. [file MBT2-13-1039-s011.xlsx]

## Sheet: kingdom
Kingdom	F1	F2	F3	M1	M2	M3
	1654.7	1751.61	1108.36	731.764	933.775	725.872
Archaea	1103.21	615.934	1399.53	3763.2	1617.81	1241.29
Bacteria	106873	108190	104102	127450	130978	132388
Eukaryota	299.466	350.956	201.159	187.855	277.618	170.137
Viruses	135.139	147.602	120.458	97.1174	91.9921	223.108

## Sheet: Phylum
Phylum	F1	F2	F3	M1	M2	M3
	12540.8	13712.8	11672.1	7792.16	6841.46	5351.14
Acidobacteria	160.739	180.395	164.967	129.242	96.6519	43.5978
Actinobacteria	8215.23	8925.22	8060.12	51025.2	24526.7	33705.4
Apicomplexa	9.2076	7.4003	7.6528	22.0349	24.9808	7.0358
Aquificae	30.6873	30.4083	31.5123	16.0647	11.6903	14.8082
Armatimonadetes	1.4667	1.7608	1.8331	6.3057	5.9541	5.0272
Ascomycota	283.373	336.58	185.405	160.897	238.073	154.673
Bacteroidetes	26879.2	21101.2	25002.1	5652.47	8971.21	8282.26
Caldiserica	1.7524	1.3955	1.4797	0.8511	2.1897	1.1103
Calditrichaeota	10.4795	10.5021	12.229	7.6766	17.0857	6.4125
Candidatus_Cloacimonetes	10.2446	9.207	9.9488	8.9798	55.4992	19.0366
Candidatus_Korarchaeota	0	0	0	0	0.0091	0
Candidatus_Micrarchaeota	0.1284	0.1337	0.1686	0	0	0
Candidatus_Saccharibacteria	28.3925	17.4077	29.4067	52.8021	41.4472	37.2734
Chlamydiae	14.8395	13.1491	14.3389	17.1502	15.0255	6.6978
Chlorobi	194.799	207.394	196.469	90.699	145.039	116.678
Chloroflexi	199.125	250.397	205.768	1072.03	448.738	249.92
Chrysiogenetes	24.1481	40.4194	29.9153	8.8462	11.5292	13.8599
Crenarchaeota	2.5687	1.184	1.7684	1.5815	1.1035	0.9981
Cyanobacteria	627.439	643.93	627.31	236.61	258.609	248.128
Deferribacteres	16.4945	15.4278	15.3819	8.355	15.7929	10.3425
Deinococcus-Thermus	158.781	245.516	180.496	402.271	469.595	155.55
Dictyoglomi	4.7265	4.5227	3.1592	0.0698	2.4775	3.09
Elusimicrobia	24.0876	15.0619	18.7424	4.9482	8.3427	6.4817
Euryarchaeota	1095.1	609.891	1392.45	3748.17	1609.89	1235.72
Fibrobacteres	88.7534	69.7724	69.3181	5.1622	18.8187	74.3559
Firmicutes	42165.1	45351.3	41840.3	9260.46	5086.99	5225.76
Fusobacteria	183.741	154.904	159.159	18.9374	35.0689	49.5332
Gemmatimonadetes	35.5998	41.2475	38.6179	481.645	242.286	109.064
Ignavibacteriae	7.841	3.9536	4.4574	3.8132	8.0929	4.5316
Kiritimatiellaeota	24.3353	19.1311	18.7143	13.2302	45.7594	29.3618
Nitrospirae	24.009	23.8625	22.5476	20.3929	26.3427	14.4563
Planctomycetes	111.997	85.5157	97.4897	782.644	467.358	380.852
Proteobacteria	13958.9	16248.8	14769.1	50885.1	82551.4	77296.6
Spirochaetes	2018.06	1876.91	1279.54	75.3882	903.036	726.906
Synergistetes	45.8521	47.9767	44.9008	23.2948	34.4799	38.8373
Tenericutes	572.369	549.214	497.851	55.5916	216.045	1022.4
Thaumarchaeota	4.777	4.0499	4.398	6.2678	3.4563	3.8169
Thermodesulfobacteria	7.0161	8.2136	9.6211	6.8271	11.5499	5.1743
Thermotogae	52.8666	39.7513	45.6234	6.2789	11.2608	15.1615
Verrucomicrobia	230.286	150.658	164.802	119.846	418.612	76.5555

## Sheet: class
Class	F1	F2	F3	M1	M2	M3
	17768.3	18943.3	16764.9	12969.6	13466.9	10084.7
Acidimicrobiia	10.1496	8.1534	9.7486	307.129	156.686	122.058
Acidithiobacillia	17.0267	23.6022	17.935	16.2111	26.5572	19.3088
Acidobacteriia	145.419	165.526	148.793	78.5026	52.2801	24.2334
Aconoidasida	9.2076	7.4003	7.6528	22.0349	24.9808	7.0358
Actinobacteria	6873.51	6992.93	6542.73	50250.1	24064.8	33369.6
Alphaproteobacteria	2324.66	2757.54	2393.22	19159.4	17772.6	8510.72
Anaerolineae	67.2607	87.2546	72.347	268.98	107.065	44.9459
Aquificae	30.6873	30.4083	31.5123	16.0647	11.6903	14.8082
Archaeoglobi	5.0121	8.6512	5.7036	0.5725	0.6292	0.5095
Ardenticatenia	32.1094	65.2342	38.7527	164.5	88.9267	36.5882
Bacilli	3955.89	3600.61	3524.59	5821.67	1516.54	2124.65
Bacteroidia	22016.5	17508.9	20517.2	1139.65	5405.58	3973.81
Betaproteobacteria	1742.75	2214.66	1824.94	6344.81	9802.22	3795.96
Blastocatellia	3.4255	1.3869	2.373	23.7384	15.0131	3.7734
Caldilineae	7.5403	6.2663	7.44	51.4704	29.0213	12.8206
Caldisericia	1.7524	1.3955	1.4797	0.8511	2.1897	1.1103
Calditrichae	10.4795	10.5021	12.229	7.6766	17.0857	6.4125
Chitinophagia	177.54	134.627	168.163	146.916	130.834	72.9623
Chlamydiia	14.8395	13.1491	14.3389	17.1502	15.0255	6.6978
Chlorobia	194.799	207.394	196.469	90.699	145.039	116.678
Chloroflexia	21.7616	13.3691	17.7647	92.4917	46.9228	30.3199
Chrysiogenetes	24.1481	40.4194	29.9153	8.8462	11.5292	13.8599
Clostridia	34454.2	37751.6	34621.4	2392.58	2875.16	2333.27
Coriobacteriia	1196.53	1725.56	1350.89	164.478	133.123	92.133
Cytophagia	908.524	735.779	882.934	1646.79	814.624	943.151
Deferribacteres	16.4945	15.4278	15.3819	8.355	15.7929	10.3425
Dehalococcoidia	50.0629	53.3752	48.0687	83.8024	56.7361	31.49
Deinococci	158.781	245.516	180.496	402.271	469.595	155.55
Deltaproteobacteria	1580.91	1855.05	1621.2	2133.03	6363.34	1468.14
Dictyoglomia	4.7265	4.5227	3.1592	0.0698	2.4775	3.09
Elusimicrobia	10.7316	6.5659	9.0435	0.6417	0.5458	0.4383
Endomicrobia	11.8717	7.8389	8.745	3.8283	7.511	5.7462
Epsilonproteobacteria	608.799	445.751	391.632	110.942	230.798	495.249
Erysipelotrichia	575.754	558.84	529.37	680.816	266.214	298.297
Fibrobacteria	88.7534	69.7724	69.3181	5.1622	18.8187	74.3559
Fimbriimonadia	1.4667	1.7608	1.8331	6.3057	5.9541	5.0272
Flavobacteriia	2119.89	1527.09	1915.08	2049.74	1824.02	2647.13
Fusobacteriia	183.741	154.904	159.159	18.9374	35.0689	49.5332
Gammaproteobacteria	6186.5	7105.05	6917.11	19151.1	43105.1	59390.8
Gemmatimonadetes	35.5998	41.2475	38.6179	481.645	242.286	109.064
Gloeobacteria	27.4464	32.0934	24.9835	20.7035	16.7463	11.5718
Halobacteria	33.7797	43.1258	36.971	97.3095	47.1891	31.7288
Ignavibacteria	7.841	3.9536	4.4574	3.8132	8.0929	4.5316
Kiritimatiellae	24.3353	19.1311	18.7143	13.2302	45.7594	29.3618
Limnochordia	16.2744	26.3383	21.742	42.5876	19.4963	12.6925
Methanobacteria	883.618	432.017	1235.45	1709.99	83.485	519.071
Methanococci	10.9408	9.5226	9.8896	6.4222	11.7957	8.7228
Methanomicrobia	125.056	76.8173	67.5167	1908.19	1450.85	652.76
Methylacidiphilae	2.6388	1.2336	1.5708	0.2776	3.0097	3.2831
Mollicutes	541.265	520.335	471.168	54.9797	210.664	1004.96
Negativicutes	1260.22	1563.51	1379.15	61.8189	92.0534	85.1522
Nitrososphaeria	0.83	1.4229	1.1989	1.0235	1.8167	0.0995
Nitrospira	24.009	23.8625	22.5476	20.3929	26.3427	14.4563
Oligoflexia	64.4368	56.7423	64.6886	25.467	30.2657	26.5771
Opitutae	37.2989	33.1956	32.335	75.2123	246.077	44.1475
Phycisphaerae	42.4914	29.5913	35.6319	67.6154	41.0026	36.9693
Planctomycetia	68.8554	55.5526	61.3109	709.002	423.091	343.101
Rubrobacteria	13.9241	11.8315	14.0398	46.6513	24.4518	16.9535
Saccharomycetes	252.724	293.24	156.316	109.27	157.922	108.98
Saprospiria	24.858	23.3609	25.9026	17.0677	40.4089	27.8502
Solibacteres	11.6386	13.2929	13.5364	26.7967	28.8632	15.413
Sordariomycetes	29.3393	41.7421	27.2944	41.0533	72.013	36.9884
Spartobacteria	1.6321	1.0694	1.6506	14.0352	5.0753	5.0604
Sphingobacteriia	337.844	237.404	313.328	158.994	196.238	177.171
Spirochaetia	2018.06	1876.91	1279.54	75.3882	903.036	726.906
Synergistia	45.8521	47.9767	44.9008	23.2948	34.4799	38.8373
Thermococci	11.4429	15.3431	12.0864	12.9909	6.7037	4.1394
Thermodesulfobacteria	7.0161	8.2136	9.6211	6.8271	11.5499	5.1743
Thermoleophilia	20.1889	27.3493	23.6582	85.1283	46.9243	27.4295
Thermomicrobia	17.2015	20.1134	18.0205	365.663	105.373	83.6351
Thermoplasmata	24.1202	23.138	22.7484	4.8973	7.8593	17.1548
Thermoprotei	2.5687	1.184	1.7684	1.5815	1.1035	0.9981
Thermotogae	52.8666	39.7513	45.6234	6.2789	11.2608	15.1615
Tissierellia	197.2	196.965	195.498	65.1769	86.9887	92.8399
Verrucomicrobiae	160.74	84.4394	106.401	5.4607	9.6376	5.4168
Zetaproteobacteria	16.6963	16.4602	16.3455	6.187	14.7721	6.9468

## Sheet: order
Order	F1	F2	F3	M1	M2	M3
	20134.5	21683.8	19091.9	25187.3	22930.2	20617.4
Acholeplasmatales	216.246	231.197	205.607	34.0743	141.847	829.244
Acidaminococcales	299.031	356.135	310.41	14.02	18.2141	16.522
Acidiferrobacterales	7.8964	7.5419	8.3191	93.9229	121.401	69.2791
Acidilobales	0.2016	0.2292	0.3187	0	0	0.0013
Acidimicrobiales	10.1496	8.1534	9.7486	307.129	156.686	122.058
Acidithiobacillales	17.0267	23.6022	17.935	16.2111	26.5572	19.3088
Acidobacteriales	145.419	165.526	148.793	78.5026	52.2801	24.2334
Acidothermales	5.1784	2.9582	3.9428	10.4811	5.0103	3.5746
Actinomycetales	147.499	204.02	162.465	247.226	149.449	373.743
Actinopolysporales	4.2397	7.0691	5.7706	36.3505	17.4506	30.8648
Aeromonadales	344.668	523.427	382.055	188.431	424.325	510.518
Alteromonadales	467.636	535.19	604.77	409.917	7189.39	5247.21
Anaerolineales	67.2607	87.2546	72.347	268.98	107.065	44.9459
Aquificales	25.6605	25.5283	26.4248	14.637	8.7972	11.5944
Archaeoglobales	5.0121	8.6512	5.7036	0.5725	0.6292	0.5095
Ardenticatenales	32.1094	65.2342	38.7527	164.5	88.9267	36.5882
Bacillales	2181.52	2038	1981.66	5198.56	966.692	1401.19
Bacteriovoracales	33.8684	32.103	32.8651	20.864	22.4507	15.5495
Bacteroidales	21510.6	17132	20001.8	691.312	4022.05	3202.2
Bacteroidetes_Order_II._Incertae_sedis	36.2908	32.9532	32.6216	196.691	112.951	63.6078
Bdellovibrionales	30.5684	24.6393	31.8235	4.603	7.815	11.0276
Bifidobacteriales	458.972	797.296	1004.78	106.138	104.894	99.9049
Brachyspirales	34.9996	30.0445	28.9593	1.6058	4.3544	6.5702
Burkholderiales	1274.05	1645.65	1343.36	4874.58	6610.16	2875.69
Caldilineales	7.5403	6.2663	7.44	51.4704	29.0213	12.8206
Caldisericales	1.7524	1.3955	1.4797	0.8511	2.1897	1.1103
Calditrichales	10.4795	10.5021	12.229	7.6766	17.0857	6.4125
Campylobacterales	538.604	410.639	341.781	98.7258	147.194	455.852
Candidatus_Brocadiales	5.3406	3.3295	4.7129	4.3425	2.9688	6.0164
Candidatus_Nanopelagicales	26.3397	20.1183	22.6083	10.0251	11.9943	18.9483
Candidatus_Nitrosocaldales	0	0	0	0.3505	0.1225	0.0068
Cardiobacteriales	0.9589	0.6734	0.9319	2.2568	16.9574	3.2198
Catenulisporales	7.1603	14.3797	9.181	61.1172	30.8275	49.5153
Caudovirales	55.0028	40.7413	58.7411	78.0811	55.2289	187.819
Caulobacterales	68.8835	85.9225	74.551	2772.44	842.069	276.295
Cellvibrionales	136.946	168.446	150.958	422.29	1516.68	1227.05
Chitinophagales	177.54	134.627	168.163	146.916	130.834	72.9623
Chlamydiales	4.9195	3.8556	3.9496	4.0478	2.3777	2.6982
Chlorobiales	194.799	207.394	196.469	90.699	145.039	116.678
Chloroflexales	21.7616	13.3691	17.7647	92.4917	46.9228	30.3199
Chromatiales	220.183	264.292	227.459	710.753	1091.44	575.689
Chroococcales	52.3644	36.382	44.5223	5.4696	23.1682	16.0496
Chroococcidiopsidales	13.3978	12.6573	11.6851	2.7473	6.6944	3.1757
Chrysiogenales	24.1481	40.4194	29.9153	8.8462	11.5292	13.8599
Clostridiales	33956	37265.6	34156.3	2316.03	2752.26	2204.45
Coriobacteriales	426.322	605.019	477.786	41.8475	45.4515	30.2837
Corynebacteriales	3717.73	2939.27	2727.47	8980.91	7550.8	7615.04
Cytophagales	908.524	735.779	882.934	1646.79	814.624	943.151
Deferribacterales	16.4945	15.4278	15.3819	8.355	15.7929	10.3425
Dehalococcoidales	17.1384	15.9766	15.7647	24.5866	25.1022	15.7869
Deinococcales	89.0723	120.961	95.5593	254.934	302.856	97.3969
Desulfarculales	16.9365	24.3306	18.7476	22.6357	24.1288	6.9888
Desulfobacterales	164.563	221.722	195.54	122.783	793.956	624.471
Desulfovibrionales	582.255	697.651	585.491	301.272	1052.5	223.637
Desulfurellales	3.7932	3.4594	2.997	4.0886	2.5054	2.2204
Desulfurobacteriales	5.0268	4.88	5.0875	1.4277	2.8931	3.2138
Desulfurococcales	0.7792	0.3597	0.6519	0.1762	0.5238	0.2413
Desulfuromonadales	491.712	518.731	484.118	281.514	471.347	193.802
Dictyoglomales	4.7265	4.5227	3.1592	0.0698	2.4775	3.09
Eggerthellales	744.449	1089.78	846.141	116.845	81.7271	59.5102
Elusimicrobiales	10.7316	6.5659	9.0435	0.6417	0.5458	0.4383
Endomicrobiales	11.8717	7.8389	8.745	3.8283	7.511	5.7462
Enterobacterales	1079.61	1341.76	1180.25	708.485	1405.17	2169.76
Entomoplasmatales	121.4	104.024	96.6435	8.2019	19.8382	75.8939
Erysipelotrichales	575.754	558.84	529.37	680.816	266.214	298.297
Fibrobacterales	88.7534	69.7724	69.3181	5.1622	18.8187	74.3559
Fimbriimonadales	1.4667	1.7608	1.8331	6.3057	5.9541	5.0272
Flavobacteriales	2119.89	1527.09	1915.08	2049.74	1824.02	2647.13
Frankiales	14.2156	14.9617	14.2562	279.498	108.032	112.261
Fusobacteriales	183.741	154.904	159.159	18.9374	35.0689	49.5332
Gemmatimonadales	35.5998	41.2475	38.6179	481.645	242.286	109.064
Geodermatophilales	14.6246	21.8512	17.8444	804.067	254.05	382.505
Gloeobacterales	27.4464	32.0934	24.9835	20.7035	16.7463	11.5718
Glycomycetales	10.6972	8.0909	9.3754	88.0544	34.7444	37.2703
Halanaerobiales	28.0416	22.2568	22.9834	10.5579	20.5658	15.874
Halobacteriales	7.8075	13.3603	10.3829	32.8413	17.0345	10.1717
Haloferacales	6.3874	7.53	7.15	27.2788	8.8192	6.867
Herpesvirales	0.1299	0.6071	0.4427	0.9082	0.9818	3.3563
Holosporales	3.447	2.9143	2.7582	1.0056	1.5526	1.6452
Ignavibacteriales	7.841	3.9536	4.4574	3.8132	8.0929	4.5316
Immundisolibacterales	9.8156	22.1225	16.753	44.8893	58.5459	29.5601
Kineosporiales	2.4878	1.2318	2.1311	116.789	46.8585	76.3623
Kinetoplastida	4.6917	4.6313	6.3161	2.9575	11.9728	5.0061
Kiritimatiellales	24.3353	19.1311	18.7143	13.2302	45.7594	29.3618
Kosmotogales	1.921	1.9099	1.7513	2.826	1.3969	1.3699
Lactobacillales	1578.87	1403.83	1378.44	576.606	503.462	640.491
Legionellales	33.0664	33.4105	31.5349	23.7693	44.4599	69.2385
Limnochordales	16.2744	26.3383	21.742	42.5876	19.4963	12.6925
Magnetococcales	4.2674	3.8803	3.7327	3.483	7.6499	4.3428
Marinilabiliales	388.016	291.049	400.604	401.687	1269.87	688.025
Mariprofundales	16.6963	16.4602	16.3455	6.187	14.7721	6.9468
Methanobacteriales	883.618	432.017	1235.45	1709.99	83.485	519.071
Methanocellales	2.499	4.7144	3.2666	1.2998	0.6855	0.434
Methanococcales	10.9408	9.5226	9.8896	6.4222	11.7957	8.7228
Methanomassiliicoccales	11.1837	8.0666	9.5527	3.3302	2.6448	10.0542
Methanomicrobiales	79.7942	28.8276	25.9352	484.67	403.853	505.466
Methanosarcinales	42.3147	42.9663	37.8439	1420.34	1042.47	146.537
Methylacidiphilales	2.6388	1.2336	1.5708	0.2776	3.0097	3.2831
Methylococcales	46.5486	49.7915	49.2263	334.657	167.424	112.508
Micrococcales	689.436	853.051	785.504	18199.7	6889.7	11806
Micromonosporales	87.1311	112.364	93.329	1833.53	465.712	664.358
Mycoplasmatales	188.862	173.893	158.389	9.1022	41.6893	80.0464
Myxococcales	219.332	269.148	226.566	1335.47	3874.25	371.81
Nakamurellales	6.5213	12.331	7.912	77.6478	37.3621	44.7582
Natranaerobiales	17.9183	16.1979	14.0748	2.6905	5.0185	8.2974
Natrialbales	18.0576	21.3629	17.9963	32.8426	17.4365	13.6367
Nautiliales	3.9646	1.6852	3.2098	6.1133	0.7252	1.2673
Neisseriales	141.295	146.888	140.943	149.969	189.993	222.851
Nevskiales	45.8395	41.5662	54.7171	48.2059	104.818	43.6012
Nitrosomonadales	86.3059	100.029	88.1475	273.312	334.274	160.073
Nitrosopumilales	1.0527	1.1123	0.8957	5.0948	1.3226	3.5773
Nitrososphaerales	0.83	1.4229	1.1989	0.673	1.6942	0.0927
Nitrospirales	24.009	23.8625	22.5476	20.3929	26.3427	14.4563
Nostocales	212.575	208.087	219.122	52.6993	56.0035	90.3671
Oceanospirillales	266.884	339.017	438.922	527.948	5463.47	7920.24
Opitutales	31.7655	29.8599	28.2048	73.0011	240.117	35.8397
Orbales	15.8038	18.8414	17.6064	0.7102	4.2823	4.8431
Oscillatoriales	61.4071	57.2142	62.2023	20.7927	36.278	39.0028
Parachlamydiales	9.92	9.2935	10.3893	12.5975	12.6416	3.9996
Parvularculales	7.4552	8.7037	7.4565	4.5297	6.5003	1.8065
Pasteurellales	127.633	129.907	127.031	17.9851	83.0633	177.842
Pelagibacterales	13.3789	12.4378	11.606	6.0006	5.5822	9.9957
Petrotogales	18.4483	11.8194	12.6885	1.9411	2.3972	5.1306
Phycisphaerales	18.7512	16.3691	18.2732	58.6684	28.1015	29.8819
Picornavirales	0	0.0092	0.0111	0.0307	0.0703	0.0417
Planctomycetales	63.5148	52.2231	56.598	704.659	420.112	336.859
Pleurocapsales	8.4331	9.0242	11.3479	3.0279	8.8053	6.3195
Propionibacteriales	158.28	207.465	184.192	3547.28	1574.23	2299.03
Pseudomonadales	1427.94	1441.52	1402.75	2995.36	5734.07	15275.5
Pseudonocardiales	66.4995	61.2401	82.7686	1680.07	691.663	883.598
Puniceicoccales	5.3244	3.3357	4.0479	2.2112	5.9593	8.3078
Rhizobiales	763.758	923.342	795.448	7152.64	7896.44	3372.5
Rhodobacterales	466.266	573.523	485.308	2926.64	3247.62	1820.78
Rhodocyclales	122.211	170.452	129.165	704.907	2078.88	343.324
Rhodospirillales	408.57	517.427	430.686	851.329	990.184	553.757
Rickettsiales	79.4867	66.0908	69.9906	8.8093	16.637	20.8448
Rubrobacterales	13.9241	11.8315	14.0398	46.6513	24.4518	16.9535
Saccharomycetales	252.724	293.24	156.316	109.27	157.922	108.98
Saprospirales	24.858	23.3609	25.9026	17.0677	40.4089	27.8502
Selenomonadales	824.467	1071.51	947.321	35.8016	60.4854	53.3194
Solibacterales	11.6386	13.2929	13.5364	26.7967	28.8632	15.413
Solirubrobacterales	20.1889	27.3493	23.6582	85.1283	46.9243	27.4295
Sordariales	29.3393	41.7421	27.2944	41.0533	72.013	36.9884
Sphaerobacterales	15.2915	17.4668	15.8009	317.507	90.0565	71.6176
Sphingobacteriales	337.844	237.404	313.328	158.994	196.238	177.171
Sphingomonadales	283.397	297.865	280.547	3563.16	2974.17	1614.35
Spirochaetales	1952.45	1830.09	1231.2	67.4705	892.177	714.639
Streptomycetales	309.849	485.322	370.525	4561.46	1815.64	2505.99
Streptosporangiales	133.424	131.395	103.422	632.498	400.653	758.946
Sulfolobales	1.5879	0.5951	0.7975	0.9505	0.3433	0.7405
Synechococcales	221.34	267.121	230.204	102.04	85.7315	60.606
Synergistales	45.8521	47.9767	44.9008	23.2948	34.4799	38.8373
Syntrophobacterales	54.7735	62.5357	59.2761	24.3643	46.7362	16.5884
Thermales	64.5026	117.857	79.1324	142.253	145.801	53.7659
Thermoanaerobacterales	266.391	258.229	244.585	44.1478	68.7705	76.5947
Thermococcales	11.4429	15.3431	12.0864	12.9909	6.7037	4.1394
Thermodesulfobacteriales	7.0161	8.2136	9.6211	6.8271	11.5499	5.1743
Thermomicrobiales	1.91	2.6353	2.1925	44.2848	13.2448	10.8947
Thermoplasmatales	3.1591	5.3244	4.3099	0.1917	2.8134	3.3137
Thermoproteales	0	0	0.0003	0.2597	0.1953	0.015
Thermotogales	31.5829	25.1469	30.199	1.3768	7.1274	8.5958
Thiotrichales	91.3716	75.5895	87.1555	28.4611	116.155	251.471
Tissierellales	169.65	177.167	170.639	62.1755	82.3185	88.3544
Veillonellales	114.84	114.221	100.875	11.7916	12.9852	14.9655
Verrucomicrobiales	160.74	84.4394	106.401	5.4607	9.6376	5.4168
Vibrionales	360.471	394.387	376.147	59.1043	232.037	754.551
Xanthomonadales	650.806	526.141	784.25	11357.9	16235	20916.1

## Sheet: family
Family	F1	F2	F3	M1	M2	M3
	34002	36108.6	32628.7	31091.5	29312.3	25890.8
Acaryochloridaceae	7.1246	5.4777	5.5019	0.8801	1.6872	1.2778
Acetobacteraceae	173.306	214.657	185.621	218.738	212.249	143.221
Acholeplasmataceae	216.246	231.197	205.607	34.0743	141.847	829.244
Acidaminococcaceae	299.031	356.135	310.41	14.02	18.2141	16.522
Acidiferrobacteraceae	7.8964	7.5419	8.3191	93.9229	121.401	69.2791
Acidilobaceae	0.0466	0.0754	0.2229	0	0	0.0013
Acidimicrobiaceae	10.1496	8.1534	9.7486	307.129	156.686	122.058
Acidithiobacillaceae	17.0267	23.6022	17.935	16.2111	26.5572	19.3088
Acidobacteriaceae	145.419	165.526	148.793	78.5026	52.2801	24.2334
Acidothermaceae	5.1784	2.9582	3.9428	10.4811	5.0103	3.5746
Actinomycetaceae	147.499	204.02	162.465	247.226	149.449	373.743
Actinopolysporaceae	4.2397	7.0691	5.7706	36.3505	17.4506	30.8648
Aerococcaceae	30.8453	33.5956	30.0474	24.5666	21.9929	32.4451
Aeromonadaceae	344.668	523.427	382.055	188.431	424.325	510.518
Akkermansiaceae	160.74	84.4394	106.401	5.4607	9.6376	5.4168
Alcaligenaceae	285.252	361.283	284.962	650.065	929.405	624.716
Alcanivoracaceae	50.3081	75.2424	57.1372	72.3765	133.647	158.449
Alicyclobacillaceae	57.8943	57.2142	54.6129	61.3099	32.5468	17.7221
Alloherpesviridae	0.05	0.5227	0.1639	0.5794	0.3051	0.374
Alteromonadaceae	156.803	203.825	276.045	245.95	6417.09	3035.17
Amoebophilaceae	13.917	8.5646	11.9756	4.1827	5.1174	5.9826
Anaerolineaceae	67.2607	87.2546	72.347	268.98	107.065	44.9459
Anaeromyxobacteraceae	29.3667	47.1583	31.9704	238.077	159.799	72.8896
Anaplasmataceae	33.8263	27.3764	30.0432	4.6376	7.9453	11.2404
Anelloviridae	66.8259	92.0464	42.6933	7.2636	24.3672	21.8061
Aphanothecaceae	3.9221	4.8737	4.2694	1.1515	0.5873	0.7555
Aquificaceae	6.8024	5.7851	5.917	3.776	1.3038	1.7776
Archaeoglobaceae	5.0121	8.6512	5.7036	0.5725	0.6292	0.5095
Archangiaceae	38.8923	44.0795	38.1305	249.49	162.832	70.9858
Ardenticatenaceae	32.1094	65.2342	38.7527	164.5	88.9267	36.5882
Ascoviridae	0	0.0035	0.001	0.0049	0.0233	0.3601
Atopobiaceae	183.536	266.649	210.791	24.3326	24.6648	17.2385
Aurantimonadaceae	16.7165	24.3464	19.0835	201.179	164.659	104.364
Azonexaceae	11.9038	12.7791	11.539	68.1912	61.7994	22.6943
Bacillaceae	759.23	638.561	659.106	381.225	288.652	374.387
Bacteriovoracaceae	12.4769	11.0974	11.7659	13.9875	11.8452	7.7139
Bacteroidaceae	8074.91	7076.31	7608.46	72.3248	410.647	264.51
Baculoviridae	0	0	0	0.606	0.0922	0.1434
Barnesiellaceae	414.891	304.196	387.613	14.4624	48.308	44.3826
Bartonellaceae	30.9194	27.858	27.3557	14.8455	19.7517	20.7022
Bdellovibrionaceae	30.5684	24.6393	31.8235	4.603	7.815	11.0276
Beijerinckiaceae	6.0604	5.6505	5.8962	28.2481	29.7566	10.5329
Bernardetiaceae	3.5998	2.6575	3.898	3.7581	9.5337	10.9862
Beutenbergiaceae	3.7217	4.6252	5.1651	181.232	94.9359	183.123
Bifidobacteriaceae	458.972	797.296	1004.78	106.138	104.894	99.9049
Blattabacteriaceae	10.8025	8.6023	9.8832	2.9067	3.2126	5.9225
Borreliaceae	21.1654	17.6813	19.4919	1.4672	3.0966	6.4659
Brachyspiraceae	34.9996	30.0445	28.9593	1.6058	4.3544	6.5702
Bradyrhizobiaceae	114.051	161.615	127.649	1001.36	1504.34	435.096
Brevibacteriaceae	14.9353	19.0687	16.6879	59.3532	27.0724	49.2664
Bromoviridae	0.0012	0	0	0.1683	0.0213	0.0027
Brucellaceae	28.2751	34.0985	31.0618	59.4339	55.6193	38.9319
Budviciaceae	7.2406	5.6197	9.729	1.3379	2.6709	13.219
Burkholderiaceae	234.821	252.769	245.574	1679.87	1758.37	791.821
Caedimonadaceae	1.5267	1.0874	1.1457	0.2107	0.5701	1.2589
Caldilineaceae	7.5403	6.2663	7.44	51.4704	29.0213	12.8206
Caldisericaceae	1.7524	1.3955	1.4797	0.8511	2.1897	1.1103
Caldisphaeraceae	0.155	0.1538	0.0958	0	0	0
Calditrichaceae	10.4795	10.5021	12.229	7.6766	17.0857	6.4125
Campylobacteraceae	482.614	358.911	286.2	82.1191	100.767	307.586
Candidatus_Brocadiaceae	5.3406	3.3295	4.7129	4.3425	2.9688	6.0164
Candidatus_Midichloriaceae	0.0984	0.1004	0.1852	0.7368	0.7334	0.9122
Candidatus_Nitrosocaldaceae	0	0	0	0.3505	0.1225	0.0068
Candidatus_Paracaedibacteraceae	0.9113	0.838	0.8716	0.7756	0.771	0.2869
Cardiobacteriaceae	0.9589	0.6734	0.9319	2.2568	16.9574	3.2198
Carnobacteriaceae	187.355	188.126	179.043	223.475	142.277	161.775
Catenulisporaceae	7.1603	14.3797	9.181	61.1172	30.8275	49.5153
Caulobacteraceae	68.8835	85.9225	74.551	2772.44	842.069	276.295
Cellulomonadaceae	7.1547	3.4031	8.5244	915.527	599.49	668.09
Cellvibrionaceae	67.9756	92.6277	80.2614	288.624	1303.51	942.6
Chaetomiaceae	29.3393	41.7421	27.2944	41.0533	72.013	36.9884
Chelatococcaceae	14.6202	22.3435	18.3896	117.322	90.7348	46.628
Chitinophagaceae	177.54	134.627	168.163	146.916	130.834	72.9623
Chlamydiaceae	4.9195	3.8556	3.9496	4.0478	2.3777	2.6982
Chlorobiaceae	194.799	207.394	196.469	90.699	145.039	116.678
Chloroflexaceae	10.1007	8.0041	9.4352	38.4369	17.6915	7.1142
Christensenellaceae	175.047	152.503	152.981	18.7083	25.4125	17.163
Chromatiaceae	92.5808	103.858	90.8489	230.431	358.226	209.535
Chromobacteriaceae	44.4842	48.1569	46.0434	113.793	132.395	126.641
Chroococcaceae	15.4409	13.9435	15.5531	1.5726	1.977	1.8249
Chroococcidiopsidaceae	13.3978	12.6573	11.6851	2.7473	6.6944	3.1757
Chrysiogenaceae	24.1481	40.4194	29.9153	8.8462	11.5292	13.8599
Clostridiaceae	3559.7	2794.08	3465.31	742.944	575.62	546.723
Clostridiales_Family_XIII._Incertae_Sedis	191.465	178.198	200.325	67.0235	52.0824	52.0265
Clostridiales_Family_XVII._Incertae_Sedis	21.9678	39.1843	26.7804	32.3955	23.9193	10.9647
Coleofasciculaceae	6.1846	11.5579	8.1782	6.0704	3.3926	3.6048
Colwelliaceae	23.5233	30.7198	29.7775	8.899	36.263	126.494
Comamonadaceae	411.161	563.804	444.07	1104.72	1999.6	722.775
Conexibacteraceae	20.1889	27.3493	23.6582	85.1283	46.9243	27.4295
Coriobacteriaceae	239.629	334.85	263.781	17.1617	20.442	12.7676
Corynebacteriaceae	599.647	760.494	682.392	1844.66	2662.35	3523.1
Coxiellaceae	1.7699	1.4664	1.2281	5.3253	5.0085	4.3833
Crocinitomicaceae	61.8041	47.5078	58.6297	27.9669	51.3343	42.8274
Cryomorphaceae	12.0634	11.3	10.4627	18.2918	7.7478	13.3491
Cyanobacteriaceae	18.622	7.5195	8.9564	0.3987	1.0907	0.7964
Cyanothecaceae	12.3968	11.9697	12.507	7.0153	12.0791	13.2648
Cyclobacteriaceae	163.469	137.136	157.122	356.58	197.314	444.296
Cytophagaceae	200.082	143.751	189.239	139.526	161.02	147.323
Debaryomycetaceae	208.583	268.889	126.194	41.2826	89.0331	77.1222
Deferribacteraceae	16.4945	15.4278	15.3819	8.355	15.7929	10.3425
Dehalococcoidaceae	17.1384	15.9766	15.7647	24.5866	25.1022	15.7869
Deinococcaceae	78.2617	108.393	85.646	190.67	192.43	70.9238
Dermabacteraceae	46.1901	47.8741	48.9643	544.856	273.899	1072.33
Dermacoccaceae	13.068	19.6533	15.6164	727.48	236.804	332.886
Dermatophilaceae	1.3109	1.1661	0.8846	4.6712	2.1762	2.7031
Dermocarpellaceae	5.1916	5.4927	5.6352	2.6731	7.8936	3.8026
Desulfarculaceae	16.9365	24.3306	18.7476	22.6357	24.1288	6.9888
Desulfobacteraceae	129.462	179.405	156.613	98.8613	717.703	582.801
Desulfobulbaceae	35.0691	42.2884	38.7867	23.7015	72.8044	38.5874
Desulfohalobiaceae	6.2545	5.4019	6.2176	8.7126	9.6567	3.4743
Desulfomicrobiaceae	46.0178	59.3537	51.5573	82.0164	689.212	87.9065
Desulfovibrionaceae	526.697	628.767	523.851	206.739	343.379	131.041
Desulfurellaceae	3.7932	3.4594	2.997	4.0886	2.5054	2.2204
Desulfurobacteriaceae	5.0268	4.88	5.0875	1.4277	2.8931	3.2138
Desulfurococcaceae	0.7792	0.3597	0.6519	0.1558	0.0639	0.2387
Desulfuromonadaceae	138.541	177.025	152.876	65.0382	148.635	67.8844
Dictyoglomaceae	4.7265	4.5227	3.1592	0.0698	2.4775	3.09
Dietziaceae	5.6467	3.1723	5.1161	123.38	49.6611	81.2234
Dysgonamonadaceae	139.284	111.491	136.565	78.9967	545.168	406.606
Ectothiorhodospiraceae	88.7319	115.321	96.7431	296.373	534.588	231.609
Eggerthellaceae	744.449	1089.78	846.141	116.845	81.7271	59.5102
Elusimicrobiaceae	10.7316	6.5659	9.0435	0.6417	0.5458	0.4383
Endomicrobiaceae	11.8717	7.8389	8.745	3.8283	7.511	5.7462
Enterobacteriaceae	495.647	623.475	552.085	356.803	603.602	936.503
Enterococcaceae	168.646	142.509	146.097	31.2656	33.3518	78.9571
Entomoplasmataceae	34.0543	30.439	29.1065	0.8171	5.0808	30.5663
Erwiniaceae	125.942	148.227	131.256	71.7123	120.21	188.496
Erysipelotrichaceae	575.754	558.84	529.37	680.816	266.214	298.297
Erythrobacteraceae	63.2886	60.3343	60.9724	1112.81	968.344	504.918
Eubacteriaceae	1256.83	1431.5	1285.15	32.9194	55.627	41.5129
Ferrimonadaceae	13.2521	13.952	13.4213	14.3341	22.0719	58.7332
Ferroplasmaceae	0.4326	0.5077	0.9616	0	0	0
Fervidobacteriaceae	21.4564	15.2681	21.0828	0.4545	3.3643	6.7526
Fibrobacteraceae	88.7534	69.7724	69.3181	5.1622	18.8187	74.3559
Fimbriimonadaceae	1.4667	1.7608	1.8331	6.3057	5.9541	5.0272
Flammeovirgaceae	103.845	74.0325	97.9831	80.2627	99.6074	70.1916
Flavobacteriaceae	2023.02	1451.1	1825.12	1986.54	1732.75	2560.42
Francisellaceae	68.6946	51.404	57.1035	4.4016	11.7593	29.368
Frankiaceae	14.2156	14.9617	14.2562	279.498	108.032	112.261
Fusobacteriaceae	117.413	103.052	101.514	12.2131	22.1445	30.1974
Gallionellaceae	17.3896	20.8232	18.0876	51.6574	64.9046	24.6991
Gemmataceae	1.1687	0.6626	0.8118	31.8939	15.2146	11.9822
Gemmatimonadaceae	35.5998	41.2475	38.6179	481.645	242.286	109.064
Geobacteraceae	348.753	339.433	328.751	211.636	306.551	123.007
Geodermatophilaceae	14.6246	21.8512	17.8444	804.067	254.05	382.505
Gloeobacteraceae	27.4464	32.0934	24.9835	20.7035	16.7463	11.5718
Glycomycetaceae	10.6972	8.0909	9.3754	88.0544	34.7444	37.2703
Gomontiellaceae	2.7862	2.7413	2.2697	0.5141	0.6979	0.6005
Gordoniaceae	33.2614	60.8836	41.5439	321.173	135.788	201.979
Gottschalkiaceae	23.4461	20.2629	23.8694	5.5837	9.8233	13.5693
Granulosicoccaceae	1.7916	1.3203	2.1189	9.8852	14.5449	5.9559
Hafniaceae	27.9193	35.2119	28.5092	18.4251	49.011	58.6246
Hahellaceae	9.0734	9.673	8.1825	4.839	15.3759	26.516
Halanaerobiaceae	19.747	16.2614	17.331	3.986	14.9411	11.2899
Halieaceae	21.9714	20.0566	19.2415	32.3251	40.3327	24.1233
Haliscomenobacteraceae	12.111	10.5524	12.9625	13.2903	28.8002	22.6777
Haloarculaceae	7.2147	11.4616	8.8832	19.2952	9.2924	4.3941
Halobacteriaceae	0.5757	1.8987	1.4966	11.6081	5.6291	4.5571
Halobacteriovoraceae	6.6867	4.5641	6.9268	3.8315	4.897	5.2298
Halobacteroidaceae	8.2946	5.9954	5.6524	6.5719	5.6247	4.5841
Haloferacaceae	1.7843	0.641	0.7782	14.69	4.3092	3.4837
Halomonadaceae	123.5	161.644	280.589	374.331	5062.53	7303.97
Halorubraceae	4.6031	6.889	6.3718	12.5888	4.0261	3.3833
Halothiobacillaceae	8.9827	7.4062	7.7802	20.1847	46.0749	39.4992
Hapalosiphonaceae	1.2689	1.7925	1.6875	0.2059	1.4793	2.9164
Helicobacteraceae	34.5439	31.8454	33.9156	11.2812	39.7003	130.761
Heliobacteriaceae	101.312	151.986	117.639	9.9459	11.7484	7.9814
Herpesviridae	0.0799	0.0844	0.2788	0.3288	0.6767	2.9823
Holosporaceae	1.009	0.9889	0.7409	0.0193	0.2115	0.0994
Hydrogenothermaceae	13.0951	12.2876	13.3735	4.2912	2.7805	6.6972
Hyellaceae	3.2415	3.5315	5.7127	0.3548	0.9117	2.5169
Hymenobacteraceae	353.599	313.036	355.704	986.412	283.033	199.338
Hyphomicrobiaceae	79.2622	74.3779	74.1536	1006.47	1449.48	587.632
Hyphomonadaceae	12.6256	12.6038	11.6494	25.2322	33.118	19.0885
Hytrosaviridae	0	0	0	0	0	0
Ichthyobacteriaceae	1.9913	0.8697	1.3076	2.6386	8.9274	4.9901
Idiomarinaceae	6.4391	10.4191	8.4895	19.2562	203.565	576.286
Ignavibacteriaceae	4.6306	2.2605	2.8044	3.0523	6.3177	3.2504
Immundisolibacteraceae	9.8156	22.1225	16.753	44.8893	58.5459	29.5601
Inoviridae	0	0	0	0	0.2736	0
Intrasporangiaceae	52.4216	32.6764	67.0401	9532.72	2472.21	4381.11
Iridoviridae	0	0	0	0	0	0
Isosphaeraceae	12.9489	16.406	14.156	153.073	84.3791	62.7115
Jonesiaceae	2.084	2.046	3.6333	16.3773	46.9336	106.196
Kangiellaceae	12.4912	21.5168	20.7591	2.433	11.9944	37.803
Kineosporiaceae	2.4878	1.2318	2.1311	116.789	46.8585	76.3623
Kiritimatiellaceae	24.3353	19.1311	18.7143	13.2302	45.7594	29.3618
Kofleriaceae	13.7277	19.273	16.4152	95.9965	81.6329	29.9481
Kosmotogaceae	1.921	1.9099	1.7513	2.826	1.3969	1.3699
Lachnospiraceae	8567.69	9539.51	9037.73	256.37	364.591	322.634
Lactobacillaceae	462.758	408.331	423.08	113.996	101.759	156.697
Legionellaceae	31.2965	31.9441	30.3068	18.2297	39.4514	64.8552
Leptolyngbyaceae	25.2253	31.1038	27.05	23.4164	12.3849	5.8511
Leptospiraceae	26.1238	16.4948	16.6576	6.305	6.2989	5.6084
Leptotrichiaceae	63.6927	48.8543	55.2382	6.6704	12.1513	18.4296
Leuconostocaceae	71.4582	60.416	63.7534	4.604	10.6577	10.5965
Limnochordaceae	16.2744	26.3383	21.742	42.5876	19.4963	12.6925
Listeriaceae	54.3196	54.0081	51.2655	11.8114	8.8065	19.2851
Magnetococcaceae	4.2674	3.8803	3.7327	3.483	7.6499	4.3428
Marinifilaceae	64.8827	48.4	62.1602	22.2084	50.604	29.3679
Marinilabiliaceae	149.205	111.149	164.808	70.1148	614.313	324.613
Mariprofundaceae	16.6963	16.4602	16.3455	6.187	14.7721	6.9468
Melioribacteraceae	3.1808	1.644	1.6413	0.7501	1.6137	1.2755
Merismopediaceae	1.9673	2.1436	2.4941	6.2704	1.6192	1.2253
Methanobacteriaceae	883.562	431.851	1235.1	1709.87	83.479	519.041
Methanocaldococcaceae	1.3057	1.4151	2.3621	0.6747	1.244	4.1383
Methanocellaceae	2.499	4.7144	3.2666	1.2998	0.6855	0.434
Methanococcaceae	9.6351	8.1075	7.5275	5.7475	10.5517	4.5845
Methanocorpusculaceae	59.1703	5.0609	7.1656	6.8318	41.1538	431.347
Methanomassiliicoccaceae	11.1837	8.0666	9.5527	3.3302	2.6448	10.0542
Methanomicrobiaceae	7.6915	10.008	8.8298	382.055	351.656	70.7936
Methanoregulaceae	4.7806	9.9437	4.8571	74.3936	10.167	2.8172
Methanosaetaceae	7.1948	13.7827	8.3646	174.47	37.5924	11.7319
Methanosarcinaceae	35.1199	29.1836	29.4793	1245.87	1004.87	134.805
Methanospirillaceae	5.2121	2.5149	3.4276	0.4384	0.492	0.4415
Methanothermaceae	0.0563	0.1651	0.351	0.1144	0.006	0.03
Methylacidiphilaceae	2.6388	1.2336	1.5708	0.2776	3.0097	3.2831
Methylobacteriaceae	55.7387	75.1855	64.0168	460.932	457.193	226.393
Methylococcaceae	46.5486	49.7915	49.2263	334.657	167.424	112.508
Methylocystaceae	4.8033	5.4468	4.407	63.8237	60.6699	21.4404
Methylophilaceae	44.9911	49.223	45.5694	28.6217	60.0619	36.7752
Microbacteriaceae	106.371	129.722	119.412	1661	834.513	1254.03
Microbulbiferaceae	34.5429	43.5594	37.7027	57.3659	93.586	116.821
Micrococcaceae	388.514	541.272	440.964	1792.67	885.548	1346.47
Microcoleaceae	6.7049	5.9215	7.0387	1.2101	4.4238	3.306
Microcystaceae	14.1518	9.9108	15.5717	2.0095	18.951	11.2118
Micromonosporaceae	87.1311	112.364	93.329	1833.53	465.712	664.358
Microviridae	0	0	0.7648	3.4426	1.5073	1.3208
Mimiviridae	0.3882	4.3565	6.7593	0.0284	0.5226	3.0429
Moraxellaceae	229.286	258.616	264.369	111.261	756.445	4588.13
Morganellaceae	66.4871	100.127	68.2269	23.7876	71.1371	164.847
Moritellaceae	4.0266	3.901	2.6771	0.4655	3.0473	16.9888
Mycobacteriaceae	2908.67	1913.09	1816.36	4794.41	3828.82	2594.18
Mycoplasmataceae	188.862	173.893	158.389	9.1022	41.6893	80.0464
Myoviridae	33.6999	32.1912	36.6889	1.5118	9.1719	31.5852
Myxococcaceae	57.3915	88.2685	65.902	276.326	180.973	65.9783
Nakamurellaceae	6.5213	12.331	7.912	77.6478	37.3621	44.7582
Natranaerobiaceae	17.9183	16.1979	14.0748	2.6905	5.0185	8.2974
Natrialbaceae	18.0576	21.3629	17.9963	32.8426	17.4365	13.6367
Nautiliaceae	3.9646	1.6852	3.2098	6.1133	0.7252	1.2673
Neisseriaceae	95.5218	96.9371	93.1358	35.826	56.7656	96.1062
Nitrosomonadaceae	12.6172	15.8039	11.993	139.159	113.548	60.9288
Nitrosopumilaceae	1.0527	1.1123	0.8957	5.0948	1.3226	3.5773
Nitrososphaeraceae	0.83	1.4229	1.1989	0.673	1.6942	0.0927
Nitrospiraceae	24.009	23.8625	22.5476	20.3929	26.3427	14.4563
Nocardiaceae	104.345	128.141	111.676	1263.87	545.673	735.334
Nocardioidaceae	42.9396	54.1231	50.8494	2264.99	830.877	1408.69
Nocardiopsaceae	121.627	106.704	85.9837	310.808	276.661	577.175
Nostocaceae	81.1398	78.456	80.863	40.627	33.9304	50.1992
Oceanospirillaceae	56.8895	56.4687	57.8763	48.4623	183.314	296.598
Odoribacteraceae	177.755	118.375	147.692	6.1144	31.9286	16.4946
Oleiphilaceae	6.9894	5.9012	5.4676	2.19	8.1288	16.4709
Opitutaceae	31.7655	29.8599	28.2048	73.0011	240.117	35.8397
Orbaceae	15.8038	18.8414	17.6064	0.7102	4.2823	4.8431
Oscillatoriaceae	32.4312	24.5546	31.4681	5.8978	15.6117	17.8989
Oscillospiraceae	1559.38	1913.69	1620.75	23.8894	54.7207	45.7046
Oxalobacteraceae	114.483	128.52	115.906	575.597	529.49	264.547
Paenibacillaceae	505.507	569.387	519.263	176.744	154.512	152.241
Paludibacteraceae	330.5	245.761	319.31	42.467	144.873	90.0503
Papillomaviridae	0	0	0	0.3369	0.0257	0.0572
Parachlamydiaceae	5.3301	5.4897	5.3208	7.3399	7.7572	2.0092
Parvularculaceae	7.4552	8.7037	7.4565	4.5297	6.5003	1.8065
Pasteurellaceae	127.633	129.907	127.031	17.9851	83.0633	177.842
Pectobacteriaceae	74.6428	82.556	73.3934	56.7041	150.028	181.787
Pelagibacteraceae	12.4562	11.7857	10.7112	5.4902	4.8722	7.8424
Peptococcaceae	513.432	508.287	482.273	132.137	206.719	147.999
Peptoniphilaceae	145.318	156.689	145.995	56.5918	72.3182	74.5272
Peptostreptococcaceae	509.501	488.596	481.849	310.192	154.839	179.789
Persicobacteraceae	32.7777	26.0578	31.4648	14.0819	33.8568	18.8415
Phycisphaeraceae	18.7512	16.3691	18.2732	58.6684	28.1015	29.8819
Phycodnaviridae	1.3672	1.6242	2.6599	2.0405	1.1345	1.5157
Phyllobacteriaceae	70.0378	77.2626	69.9515	975.698	1108.89	512.918
Picornaviridae	0	0.0092	0.0111	0.0307	0.0703	0.0417
Piscirickettsiaceae	21.035	23.9604	28.9245	23.4659	102.023	216.854
Planctomycetaceae	46.4019	33.1498	39.8222	479.44	299.841	243.955
Planococcaceae	294.653	246.698	241.076	4348.61	338.94	507.82
Podoviridae	6.9955	4.1299	13.2136	0.6842	2.1174	26.0674
Polyangiaceae	41.6062	38.5666	39.6061	247.178	3015.5	78.5786
Polydnaviridae	0.1723	0.1133	0.0679	0.8668	5.0851	0.0831
Porphyromonadaceae	939.911	713.231	887.957	201.494	1801.23	1607.58
Poxviridae	7.503	2.2441	2.0894	0.0039	0.012	0.0448
Prevotellaceae	4155.74	3283.47	3901.16	37.0745	157.751	114.022
Prochloraceae	18.0569	17.9341	18.7936	1.5386	7.8765	3.2352
Prolixibacteraceae	137.302	107.828	138.251	282.261	476.908	231.299
Promicromonosporaceae	16.5665	14.1859	16.4422	892.848	511.834	866.417
Propionibacteriaceae	115.247	153.294	133.083	1248.26	728.279	871.016
Pseudanabaenaceae	3.7	5.0576	4.1717	0.5833	1.0706	0.7864
Pseudoalteromonadaceae	102.646	115.082	117.085	50.1922	222.643	657.059
Pseudomonadaceae	1194.15	1175.24	1132.91	2870.01	4923.26	10564.3
Pseudonocardiaceae	66.4995	61.2401	82.7686	1680.07	691.663	883.598
Psychromonadaceae	11.7246	10.8574	11.3136	2.8907	4.0107	30.2199
Puniceicoccaceae	5.3244	3.3357	4.0479	2.2112	5.9593	8.3078
Pyrodictiaceae	0	0	0	0.0204	0.4599	0.0026
Retroviridae	0.3007	0.2448	0.141	0.1563	0.2541	0.243
Rhizobiaceae	217.747	259.877	225.882	2000.47	1546.1	845.729
Rhodanobacteraceae	96.7153	105.195	100.281	371.83	552.894	505.171
Rhodobacteraceae	453.169	560.725	473.445	2900.25	3211.35	1800.8
Rhodobiaceae	2.6471	6.7112	3.5482	19.577	21.072	7.0663
Rhodocyclaceae	53.5839	80.6321	55.0237	83.7242	287.541	46.4636
Rhodospirillaceae	227.323	293.857	236.643	611.54	749.53	395.071
Rhodothermaceae	36.2908	32.9532	32.6216	196.691	112.951	63.6078
Rickettsiaceae	45.2355	38.3278	39.2386	3.1013	7.6518	8.4675
Rikenellaceae	1950.02	1422.47	1830.11	56.2259	146.877	108.102
Rivulariaceae	111.46	112.376	118.591	9.0023	18.0772	23.119
Roseiflexaceae	11.6609	5.365	8.3241	53.8059	29.1349	22.8987
Rubrobacteraceae	13.9241	11.8315	14.0398	46.6513	24.4518	16.9535
Ruminococcaceae	8397.29	9237.42	8091.38	341.722	687.194	426.108
Saccharomycetaceae	15.1544	8.825	11.4977	11.6924	10.4427	10.4909
Saccharospirillaceae	4.3535	3.753	5.0899	14.5605	22.4202	43.3461
Salinivirgaceae	31.9401	19.8328	28.6117	14.7346	85.4775	79.9792
Sandaracinaceae	3.2047	2.7895	2.9085	79.1243	105.981	17.1354
Sanguibacteraceae	3.9287	6.3639	5.0104	149.857	99.262	151.672
Saprospiraceae	12.747	12.8085	12.9401	3.7774	11.6087	5.1725
Segniliparaceae	1.953	1.9249	1.8483	11.5753	9.2472	6.4889
Selenomonadaceae	767.851	1032.22	901.583	32.5667	52.7251	47.418
Shewanellaceae	138.192	130.077	131.788	56.5307	200.085	503.012
Simkaniaceae	0.932	1.135	1.3083	0.8529	0.2172	0.3228
Sinobacteraceae	45.8395	41.5662	54.7171	48.2059	104.818	43.6012
Siphoviridae	14.2761	4.235	8.7619	75.8608	43.5086	127.024
Solibacteraceae	11.6386	13.2929	13.5364	26.7967	28.8632	15.413
Sphaerobacteraceae	15.2915	17.4668	15.8009	317.507	90.0565	71.6176
Sphingobacteriaceae	337.844	237.404	313.328	158.994	196.238	177.171
Sphingomonadaceae	208.828	229.135	210.162	2074.96	1675.62	933.362
Spirochaetaceae	1930.52	1812.2	1211.29	66.0033	889.08	708.159
Spiroplasmataceae	77.9836	68.5725	61.0487	6.9526	14.1781	43.6944
Spongiibacteraceae	11.6276	11.4983	12.7025	22.2982	44.4912	102.802
Sporolactobacillaceae	4.6687	2.8442	3.7336	21.7891	9.4657	2.1307
Sporomusaceae	56.4985	39.1552	45.5728	3.217	7.7429	5.6425
Staphylococcaceae	321.417	305.3	295.918	105.684	81.5222	241.491
Sterolibacteriaceae	9.5957	10.9796	9.8292	32.1321	50.6165	24.0775
Streptococcaceae	579.385	501.889	471.86	144.632	165.349	156.165
Streptomycetaceae	309.849	485.322	370.525	4561.46	1815.64	2505.99
Streptosporangiaceae	6.2909	12.2101	10.0501	241.408	88.2324	132.524
Sulfolobaceae	1.5879	0.5951	0.7975	0.9505	0.3433	0.7405
Symbiobacteriaceae	117.574	172.143	129.713	26.3264	23.8684	15.1942
Synechococcaceae	163.963	202.326	169.65	68.3385	57.9153	46.9117
Synergistaceae	45.8521	47.9767	44.9008	23.2948	34.4799	38.8373
Syntrophaceae	45.3838	52.0256	50.5011	15.5773	31.0258	13.9525
Syntrophobacteraceae	9.3897	10.5101	8.775	8.787	15.7104	2.6359
Syntrophomonadaceae	53.4726	77.661	64.7238	23.3368	31.8226	18.8402
Tannerellaceae	1362.46	1061.18	1246.85	43.9009	142.443	103.152
Theileriidae	9.2076	7.4003	7.6528	22.0349	24.9808	7.0358
Thermaceae	64.5026	117.857	79.1324	142.253	145.801	53.7659
Thermoactinomycetaceae	11.3397	15.7574	12.0288	8.4736	12.5225	13.2956
Thermoanaerobacteraceae	110.455	118.349	107.378	28.0117	42.2141	51.9516
Thermoanaerobacterales_Family_III._Incertae_Sedis	113.544	89.1688	92.5245	5.0995	15.5392	14.4737
Thermoanaerobacterales_Family_IV._Incertae_Sedis	31.6657	42.6846	34.8009	0.223	2.1027	2.8643
Thermococcaceae	11.4429	15.3431	12.0864	12.9909	6.7037	4.1394
Thermodesulfobacteriaceae	7.0161	8.2136	9.6211	6.8271	11.5499	5.1743
Thermodesulfobiaceae	6.0729	3.7457	4.9442	1.4245	2.0555	2.8186
Thermofilaceae	0	0	0.0003	0.0121	0.0042	0
Thermomicrobiaceae	1.91	2.6353	2.1925	44.2848	13.2448	10.8947
Thermomonosporaceae	4.03	11.2556	6.3223	76.7443	33.1105	43.7924
Thermoplasmataceae	0	0	0	0.0181	0	0
Thermoproteaceae	0	0	0	0.2476	0.1911	0.015
Thermotogaceae	10.1265	9.8788	9.1162	0.9223	3.5502	1.8432
Thiobacillaceae	1.5367	3.119	2.3766	20.7812	41.8584	9.2379
Thiotrichaceae	1.642	0.2251	1.1275	0.5936	2.0644	5.2489
Totiviridae	0.8275	0.3128	0.2219	0	0	0.0131
Trichomonascaceae	3.2773	2.1922	2.7395	18.5153	14.8502	10.9367
Trueperaceae	10.5678	12.4172	9.6682	60.1561	100.789	25.1036
Trypanosomatidae	4.6917	4.6313	6.3161	2.9575	11.9728	5.0061
Tsukamurellaceae	3.8303	4.5604	4.766	104.773	60.0737	75.9911
Veillonellaceae	114.84	114.221	100.875	11.7916	12.9852	14.9655
Vibrionaceae	360.471	394.387	376.147	59.1043	232.037	754.551
Vulgatibacteraceae	11.2491	9.8359	11.0804	39.1762	33.6295	9.2111
Waddliaceae	3.1588	2.5253	3.4906	2.8429	2.7942	1.3853
Wenzhouxiangellaceae	21.6354	31.4819	25.3629	28.3151	58.4539	29.293
Woeseiaceae	4.2268	4.2022	3.7726	102.498	50.6694	45.3148
Xanthobacteraceae	36.3558	49.6605	36.9878	115.7	114.084	46.3357
Xanthomonadaceae	529.325	384.551	653.563	10731.8	15324.2	19978.3
Yersiniaceae	181.251	216.204	188.107	111.273	233.729	331.654
Zoogloeaceae	51.7659	76.6046	59.9854	541.453	1682.09	267.805

## Sheet: genus
Genus	F1	F2	F3	M1	M2	M3
	34415.4	35135.7	32990.9	37568.9	35940.7	33331.6
Abouovirus	0	0	0	0	0.0202	0.41
Acadianvirus	0	0	0	1.4763	0	0.0136
Acaryochloris	7.1246	5.4777	5.5019	0.8801	1.6872	1.2778
Acetoanaerobium	33.6206	25.6164	28.2225	17.2666	12.5623	12.4075
Acetobacter	54.5115	62.1575	55.2384	17.561	20.025	14.6435
Acetobacterium	55.6412	45.1222	41.6761	3.265	3.6832	8.0662
Acetohalobium	2.5945	2.2087	2.085	0.0362	0.3102	0.9497
Acetomicrobium	0.415	0.6822	0.5857	0.3694	0.3066	0.9186
Acholeplasma	207.785	222.027	199.318	32.1156	137.971	811.204
Achromobacter	41.0208	47.9178	43.7486	154.819	245.751	189.206
Acidaminococcus	299.031	356.135	310.41	14.02	18.2141	16.522
Acidihalobacter	19.1489	27.6815	17.4962	17.4027	20.578	8.4045
Acidilobus	0.0466	0.0754	0.2229	0	0	0.0013
Acidimicrobium	2.9274	2.2159	2.462	48.6541	13.9773	18.5707
Acidiphilium	2.8397	4.5699	2.8258	28.9464	27.4657	18.7801
Acidipropionibacterium	14.0129	20.2187	15.9017	114.064	34.1581	57.1755
Acidithiobacillus	17.0267	23.6022	17.935	16.2111	26.5572	19.3088
Acidobacterium	14.6769	13.2292	14.0799	12.4737	7.5709	6.4817
Acidothermus	5.1784	2.9582	3.9428	10.4811	5.0103	3.5746
Acidovorax	80.4842	118.798	90.7985	178.918	306.964	118.392
Aciduliprofundum	0.7149	0.4483	0.4358	0.0539	0.1654	0.0074
Acinetobacter	137.474	145.747	134.34	66.0665	476.161	1260.51
Actinoalloteichus	15.2001	9.4385	28.4982	166.671	77.6208	89.0465
Actinobacillus	13.6933	12.4682	12.4367	2.498	13.113	46.6485
Actinomyces	60.538	74.3391	64.8612	224.048	130.296	342.086
Actinoplanes	12.2897	16.5927	13.6146	472.175	169.05	230.318
Actinopolyspora	4.2397	7.0691	5.7706	36.3505	17.4506	30.8648
Actinosynnema	5.6457	7.3634	6.8167	79.8383	39.6608	61.8746
Actinotignum	22.016	32.6696	24.3731	2.8472	2.1936	2.9751
Adlercreutzia	111.294	167.314	127.258	12.9096	10.8146	6.2922
Advenella	8.3477	7.1542	8.4688	8.0022	8.9469	5.9717
Aequorivita	25.7387	20.7749	25.3387	42.6749	55.8234	94.2007
Aeribacillus	8.4223	11.5692	8.617	0.3475	0.5769	1.6477
Aerococcus	30.8453	33.5956	30.0474	24.5666	21.9929	32.4451
Aeromicrobium	2.1854	0.9529	1.5187	126.592	53.155	81.7377
Aeromonas	272.768	414.583	300.691	147.679	285.245	307.729
Agarilytica	6.6032	4.9005	6.201	12.7792	15.6719	23.5162
Agarivorans	5.7674	4.2557	5.414	10.8759	13.4261	24.0607
Agatevirus	0	0	0	0	0.4589	0
Aggregatibacter	5.8625	7.4802	8.7635	1.9746	7.0333	16.4141
Agrobacterium	29.8054	32.8066	30.4454	163.876	141.504	86.745
Agromyces	2.6535	3.2138	3.1435	47.8769	23.1264	29.3765
Akkermansia	160.74	84.4394	106.401	5.4607	9.6376	5.4168
Alcaligenes	20.2182	28.4619	21.2282	21.2612	32.2587	25.4947
Alcanivorax	47.5501	68.1794	52.8666	50.9645	113.3	129.489
Algibacter	8.8371	6.4612	7.8155	27.3989	34.8481	23.6038
Algoriphagus	37.6187	30.3806	34.3165	40.5509	35.2354	37.9715
Alicycliphilus	18.7515	30.0974	22.1878	42.0124	61.2526	32.8408
Alicyclobacillus	18.1816	19.0854	16.2306	28.5449	13.5637	4.1796
Aliivibrio	35.2073	29.6459	31.6148	1.1722	5.63	48.2467
Alistipes	1636.3	1195.07	1533.36	44.9611	110.822	81.6353
Alkalilimnicola	7.9825	10.0757	8.9684	50.9054	65.9199	27.041
Alkaliphilus	137.635	121.121	129.9	43.9062	71.3245	40.6586
Alkalitalea	149.205	111.149	164.808	70.1148	614.313	324.613
Alloactinosynnema	3.2668	2.8162	4.0049	36.7841	17.9212	12.052
Allochromatium	4.4716	3.4241	4.4359	32.242	63.6495	50.6447
Allofrancisella	0.5333	0.8563	0.6534	0.1546	0.5604	0.4118
Alphabaculovirus	0	0	0	0.1053	0.0922	0.1176
Alphaentomopoxvirus	0	0.1591	0.162	0	0	0
Altererythrobacter	25.2457	23.7536	23.401	560.668	469.259	266.998
Alteromonas	40.0497	43.4526	45.4529	32.0731	68.3101	292.097
Aminobacter	2.6872	2.2246	2.3352	73.5713	88.1296	43.56
Aminobacterium	2.3612	1.2027	1.702	1.9646	4.2712	6.2308
Ammonifex	8.6099	11.3439	10.0517	2.2772	3.0452	1.3168
Amphibacillus	19.7314	14.6308	15.9147	26.0947	17.6223	31.0871
Amycolatopsis	9.4531	7.7235	9.5017	337.841	139.665	160.014
Anabaena	19.8259	14.6101	16.4974	3.6172	10.1115	17.7564
Anaerococcus	21.3877	25.0531	21.6072	1.6008	3.083	5.0036
Anaerolinea	10.288	8.9276	11.698	36.6841	26.0366	10.5003
Anaeromyxobacter	29.3667	47.1583	31.9704	238.077	159.799	72.8896
Anaerostipes	639.563	689.974	609.374	12.513	21.1666	15.0111
Anaerotignum	250.795	249.767	253.888	16.3224	26.4774	21.6665
Anaplasma	1.2244	0.7331	0.6584	0	0.3859	0.1739
Aneurinibacillus	26.6628	23.5928	24.941	2.3749	6.2774	10.4053
Anoxybacillus	27.6204	23.4359	23.1611	5.7298	12.7928	9.8379
Antarctobacter	1.6327	1.1043	1.746	13.457	16.7868	10.6093
Aquaspirillum	5.0191	6.8344	7.3827	9.4134	19.7923	65.185
Aquifex	0	0	0	1.7789	0.4787	0.773
Arachidicoccus	8.8107	5.3299	6.7287	12.3529	12.8525	8.3639
Arcanobacterium	12.4064	6.8118	8.8309	1.3287	1.8401	3.0358
Archaeoglobus	5.0121	8.6512	5.7036	0.2906	0.4631	0.2001
Archangium	9.84	9.3218	9.1019	109.536	53.1775	19.8625
Arcobacter	54.278	39.6907	42.3295	68.5039	60.1932	223.742
Arenibacter	17.6256	11.6565	16.5293	29.4498	44.1763	32.8506
Aromatoleum	2.8384	2.7984	2.5649	30.8502	42.2241	13.9668
Arsenicicoccus	6.9418	7.1054	8.0281	482.077	156.979	240.946
Arsenophonus	1.8859	4.7826	1.4728	0.3272	0.2143	0.1997
Arthrobacter	189.56	277.851	220.242	425.202	229.939	353.413
Asaia	1.3754	2.1311	2.7454	11.5393	5.8229	1.8859
Ascovirus	0	0.0035	0.001	0.0049	0.0233	0.3601
Asticcacaulis	2.3636	2.3594	2.4589	11.9812	7.9344	7.1247
Atopobium	28.0221	27.4189	26.8371	1.783	2.6179	1.6548
Aurantimicrobium	8.9066	6.2438	8.5329	3.4721	3.2571	8.2777
Aureimonas	1.9953	2.454	2.3959	53.9059	36.5182	21.2177
Auricoccucs	3.5628	3.9051	3.965	2.4561	3.3375	16.3519
Azoarcus	13.8398	13.6215	13.7938	180.201	384.914	89.1799
Azospira	22.8446	40.2426	25.853	26.0153	42.7147	16.6379
Azospirillum	66.679	92.6259	70.7041	244.291	303.862	155.557
Azotobacter	33.2835	52.042	39.6972	44.2396	91.8535	93.345
Bacillus	504.614	419.314	445.302	218.543	145.932	222.823
Bacterioplanes	3.3237	2.2121	2.6179	2.2129	11.4065	9.8811
Bacteriovorax	12.4769	11.0974	11.7659	13.9875	11.8452	7.7139
Bacteroides	8074.91	7076.31	7608.46	72.3248	410.647	264.51
Barnesiella	414.891	304.196	387.613	14.4624	48.308	44.3826
Bartonella	30.9194	27.858	27.3557	14.8455	19.7517	20.7022
Basfia	1.4869	1.3998	1.1717	0.5137	6.3358	1.2107
Basilea	6.3661	7.5229	6.2541	0.34	3.6607	3.9825
Bcep22virus	0	0	0.0085	0	0.0811	0.1404
Bcep78virus	0	0	0.0021	0	0	0
Bdellovibrio	30.5684	24.6393	31.8235	4.603	7.815	11.0276
Beijerinckia	4.3402	4.4133	4.1879	6.0905	9.7656	2.5568
Belliella	50.9322	36.8784	51.6967	72.5849	56.4958	98.7615
Bernardetia	3.5998	2.6575	3.898	3.7581	9.5337	10.9862
Betaentomopoxvirus	6.8766	0.0731	0.3185	0.0039	0	0.0168
Beutenbergia	3.7217	4.6252	5.1651	181.232	94.9359	183.123
Bibersteinia	4.7492	4.9152	5.3552	0.7917	3.7373	9.6178
Bifidobacterium	437.685	771.27	982.077	100.503	99.046	94.1896
Bignuzvirus	0	0	0	0.0367	0.4617	0
Blastochloris	3.1275	2.4955	2.6609	33.2418	39.003	13.8387
Blastococcus	4.0461	4.2592	5.0507	255.994	77.5006	116.999
Blastomonas	9.296	11.4231	10.3358	25.3759	26.0281	12.1223
Blattabacterium	10.8025	8.6023	9.8832	2.9067	3.2126	5.9225
Blautia	1088.02	1227.97	1078.65	29.7993	45.3438	36.5257
Bordetella	119.169	154.991	107.929	313.37	376.257	226.431
Borrelia	9.6175	9.1627	10.9278	0.8393	1.7564	3.6809
Borreliella	11.5479	8.5186	8.5641	0.6279	1.3402	2.785
Bosea	22.861	36.2383	27.2625	196.81	195.111	87.7542
Bpp1virus	0	0	0	0	0	0.199
Brachybacterium	37.0467	41.4066	41.4418	516.978	260.655	1046.97
Brachyspira	34.9996	30.0445	28.9593	1.6058	4.3544	6.5702
Bradyrhizobium	35.6083	39.6959	34.354	449.164	704.365	172.82
Brenneria	2.2068	2.9465	2.6787	5.8352	5.72	4.0855
Brevefilum	52.7833	75.0545	56.8728	154.419	49.4146	24.977
Brevibacillus	49.3947	54.6315	50.7251	3.6955	8.4492	9.7259
Brevibacterium	14.9353	19.0687	16.6879	59.3532	27.0724	49.2664
Brevundimonas	21.0396	23.1818	20.2426	2104.52	402.194	135.98
Brochothrix	6.8625	7.3631	7.5102	0.2601	0.5223	2.2923
Bromovirus	0.0012	0	0	0.1683	0.0213	0.0027
Brucella	7.7751	9.9727	9.3238	19.0889	24.7769	19.2307
Buchnera	24.0998	24.4405	18.7313	4.9986	5.8492	9.3653
Burkholderia	95.0712	102.995	101.731	848.473	797.198	335.171
Butyrivibrio	671.275	660.746	664.277	10.631	20.4057	16.8293
Bxz1virus	0	0	0.2134	0.0102	0.3585	0.8544
Cafeteriavirus	0.0461	0.2141	0.1427	0.0158	0.0571	2.2073
Caldanaerobacter	12.113	7.0998	6.3353	0.3859	0.7966	0.6097
Caldicellulosiruptor	62.6441	46.5643	48.513	1.2699	4.7672	4.4713
Caldilinea	7.5403	6.2663	7.44	51.4704	29.0213	12.8206
Caldimicrobium	0.4606	0.8874	0.6793	2.0383	5.9746	1.3245
Caldisericum	1.7524	1.3955	1.4797	0.8511	2.1897	1.1103
Caldisphaera	0.155	0.1538	0.0958	0	0	0
Calditerrivibrio	0.3651	0.9544	1.0173	0.0384	0.6172	0.311
Caldithrix	10.4795	10.5021	12.229	7.6766	17.0857	6.4125
Calothrix	60.0026	68.4721	61.2166	7.4336	13.0664	19.8854
Campylobacter	390.493	287.474	209.116	9.4064	23.3947	52.1291
Candida	208.583	268.889	126.194	41.2826	89.0331	77.1222
Candidatus_Accumulibacter	18.6943	29.5754	22.1932	16.8471	25.3623	5.7771
Candidatus_Amoebophilus	4.7074	2.432	3.3949	2.4403	1.6622	3.3255
Candidatus_Arthromitus	60.2999	47.6983	53.5171	9.8243	10.8969	12.7874
Candidatus_Atelocyanobacterium	0.3715	0.3074	0.8916	0.0143	0.1845	0.4804
Candidatus_Azobacteroides	97.2643	71.6489	89.9431	11.4749	34.5732	24.3241
Candidatus_Babela	0.6142	0.3228	0.2441	0.0528	0.0485	0.2294
Candidatus_Blochmannia	3.4276	9.7494	5.7382	0.0409	1.4991	23.1078
Candidatus_Cardinium	9.2096	6.1326	8.5807	1.7424	3.4552	2.6571
Candidatus_Carsonella	0	0	0	0	0	0.0024
Candidatus_Cloacimonas	10.2446	9.207	9.9488	8.9798	55.4992	19.0366
Candidatus_Desulforudis	11.8605	16.2428	12.7883	15.7326	14.7506	6.4372
Candidatus_Doolittlea	2.4802	2.7863	2.2166	0.0291	0.5885	0.2234
Candidatus_Endolissoclinum	2.4659	3.2173	3.6842	12.345	17.1387	12.9483
Candidatus_Evansia	2.7722	3.1926	3.8277	4.8425	15.7964	28.7899
Candidatus_Fonsibacter	0.364	0.5895	0.5525	0.5104	0.6638	2.1033
Candidatus_Gullanella	0.6441	0.5909	0.6963	0.0272	0.0249	0.0333
Candidatus_Hamiltonella	0.4784	0.8973	0.4875	0.268	0.3819	4.0604
Candidatus_Hoaglandella	0.4116	0.8935	0.8652	0	1.0209	1.5522
Candidatus_Ishikawaella	0.5167	1.7315	1.4743	0.2676	0.1713	0.5517
Candidatus_Izimaplasma	27.1995	24.8257	22.9184	0.3009	4.742	14.9118
Candidatus_Korarchaeum	0	0	0	0	0.0091	0
Candidatus_Koribacter	51.4459	47.9914	46.1213	14.9285	11.8013	4.8965
Candidatus_Kuenenia	5.3406	3.3295	4.7129	4.3425	2.9688	6.0164
Candidatus_Methanomethylophilus	8.86	6.9153	7.7984	0.0245	0.4759	1.5189
Candidatus_Methanoplasma	1.0826	0.1196	0.3487	2.904	1.859	6.7811
Candidatus_Methylopumilus	10.7159	12.4927	12.6216	3.7101	7.2078	4.5586
Candidatus_Midichloria	0.0984	0.1004	0.1852	0.7368	0.7334	0.9122
Candidatus_Mikella	0.7568	0.5634	0.622	0	0.2431	0.2446
Candidatus_Moranella	1.2325	1.156	1.3058	0.133	0.4268	0.3306
Candidatus_Nanopelagicus	3.4497	4.1714	4.6202	9.0718	6.5036	8.2367
Candidatus_Nasuia	0.8654	0.1092	0.7734	0	0.0087	0.0733
Candidatus_Nitrosocaldus	0	0	0	0.3505	0.1225	0.0068
Candidatus_Nitrosoglobus	0.8934	0.9519	0.8207	0.6537	1.0619	5.8776
Candidatus_Nitrosomarinus	0.15	0.3698	0.1587	0.4371	0.273	0.0925
Candidatus_Nitrosopelagicus	0	0	0	0.0083	0.1046	0.0466
Candidatus_Nitrosotenuis	2.8943	1.5147	2.3034	0.1412	0.2124	0.0935
Candidatus_Nucleicultrix	1.5267	1.0874	1.1457	0.2107	0.5701	1.2589
Candidatus_Paracaedibacter	0.9113	0.838	0.8716	0.7756	0.771	0.2869
Candidatus_Pelagibacter	2.5957	1.032	0.8912	0.2501	0.546	1.0219
Candidatus_Phytoplasma	8.4613	9.1696	6.2781	1.9578	3.6645	16.6967
Candidatus_Planktophila	22.89	15.9469	17.9881	0.9533	5.1903	10.7116
Candidatus_Portiera	0.0459	0.0554	0.1206	0.1217	0.3281	0.1562
Candidatus_Profftella	0.963	1.0497	1.0878	0	0.0515	0.06
Candidatus_Promineofilum	32.1094	65.2342	38.7527	164.5	88.9267	36.5882
Candidatus_Protochlamydia	2.7675	2.0963	2.2158	2.4331	4.566	1.0091
Candidatus_Puniceispirillum	0.2998	0.4722	0.3136	1.7887	5.6296	2.3513
Candidatus_Riesia	0.2716	0.2682	0.1609	0	0.2946	1.4614
Candidatus_Ruthia	3.6704	3.8879	2.0271	0	0.131	0.0017
Candidatus_Solibacter	11.6386	13.2929	13.5364	26.7967	28.8632	15.413
Candidatus_Sulcia	1.5889	1.4059	0.9464	0.4524	4.506	1.0929
Candidatus_Symbiobacter	0.5684	1.3115	0.9208	6.8866	9.2435	4.018
Candidatus_Tachikawaea	1.624	1.2504	1.5102	0.2425	0.5333	3.1991
Candidatus_Thioglobus	3.3412	2.5462	3.1215	4.2383	10.8225	6.8957
Candidatus_Walczuchella	1.3999	1.3225	1.3306	0.0082	0.2043	1.0325
Candidatus_Xiphinematobacter	1.6321	1.0694	1.6506	14.0352	5.0753	5.0604
Capnocytophaga	282.636	215.627	264.443	51.3682	79.9557	90.0268
Carboxydothermus	5.8232	6.0475	6.3558	0.5413	0.6092	2.8479
Cardiovirus	0	0.0092	0.0111	0.0307	0.0703	0.0417
Carnobacterium	77.4648	82.7481	75.4195	62.2091	35.7358	46.0949
Castellaniella	5.259	9.7931	6.7422	43.4599	74.2804	47.053
Catenulispora	7.1603	14.3797	9.181	61.1172	30.8275	49.5153
Caulobacter	25.4974	40.3136	32.5044	360.587	186.299	71.7203
Cba181virus	0.5974	0	0.0115	0.3981	0	0.153
Cba41virus	2.0834	1.9342	5.6424	0.0115	0.0305	0.0477
Cbastvirus	0	0	0	0	0	0
Cedecea	9.904	12.2541	12.4152	24.0851	20.2654	14.5298
Celeribacter	19.3664	29.8121	19.2327	74.0751	98.1555	58.832
Cellulomonas	7.1547	3.4031	8.5244	915.527	599.49	668.09
Cellulophaga	38.9778	28.7518	39.376	49.0342	74.0631	100.697
Cellulosilyticum	521.353	435.023	470.251	32.5943	30.8855	34.6081
Cellulosimicrobium	2.107	1.5259	3.1318	310.536	187.76	249.833
Cellvibrio	34.3735	43.2387	41.6092	191.329	1135.73	643.012
Chania	9.082	5.5507	6.7291	1.1319	3.2747	13.8783
Che8virus	0.0092	0.0081	0.0375	2.9891	2.0427	0.9544
Che9cvirus	0	0	0	0.3471	0.2153	0.006
Chelativorans	2.7886	3.086	2.4895	33.7165	37.3839	25.6279
Chelatococcus	14.6202	22.3435	18.3896	117.322	90.7348	46.628
Chitinophaga	58.213	46.8541	55.1969	16.0553	13.9578	11.3117
Chlamydia	4.9195	3.8556	3.9496	4.0478	2.3777	2.6982
Chloracidobacterium	3.4255	1.3869	2.373	23.7384	15.0131	3.7734
Chlorobaculum	35.1081	43.9833	37.643	28.5135	30.1362	21.3967
Chlorobium	43.8575	25.8758	36.3581	23.3664	53.8586	44.042
Chloroflexus	10.1007	8.0041	9.4352	38.4369	17.6915	7.1142
Chloroherpeton	0.9688	0.3135	0.823	13.9306	10.959	13.3538
Chlorovirus	0.1751	0.7636	0.3024	0.5171	0.0851	0.0719
Chondrocystis	2.7581	2.8244	2.8537	0.0034	0.6519	0.4733
Chondromyces	19.1182	18.2846	18.8321	43.9393	125.049	23.153
Christensenella	175.047	152.503	152.981	18.7083	25.4125	17.163
Chromobacterium	16.4171	15.5894	16.1529	58.705	57.7308	28.3831
Chromohalobacter	0.6364	0.7595	1.7106	19.4757	61.6175	56.0099
Chroococcidiopsis	13.3978	12.6573	11.6851	2.7473	6.6944	3.1757
Chryseobacterium	253.158	173.438	190.723	152.483	97.6341	116.819
Citrobacter	53.7871	71.3105	54.0225	26.7086	45.0012	104.126
Citromicrobium	2.4631	3.511	2.6032	56.6891	57.3283	20.6198
Cjw1virus	0	0	0.0058	0	0.0368	1.3754
Clavibacter	3.5823	5.9854	4.1663	143.028	71.5632	97.8222
Cloacibacillus	31.1816	30.8934	28.8047	14.709	20.2502	26.2384
Clostridioides	148.647	139.338	146.961	87.2214	38.0751	51.1592
Clostridium	3267.3	2548.67	3191.04	620.2	427.63	450.449
Cnuibacter	0.5162	0.4452	0.6688	47.4631	28.3644	48.0629
Cobetia	6.5377	7.6337	9.7729	17.136	60.9402	124.978
Collimonas	32.1815	31.6151	32.8254	46.3614	61.004	36.5388
Collinsella	200.81	286.634	221.87	4.6717	10.1585	5.9697
Colwellia	14.3547	16.9624	18.0166	3.7046	13.876	66.0118
Comamonas	38.3466	54.7347	43.0928	67.523	121.63	65.8682
Conexibacter	20.1889	27.3493	23.6582	85.1283	46.9243	27.4295
Confluentimicrobium	5.1322	7.0038	6.3587	25.2843	43.4759	24.6727
Coprothermobacter	2.4496	2.2532	2.6171	0.7626	0.6524	0.2219
Coraliomargarita	5.3244	3.3357	4.0479	2.2112	5.9593	8.3078
Corallococcus	12.9105	19.9182	14.333	41.0323	31.7404	9.4373
Coriobacterium	17.4097	27.3472	20.7435	1.537	2.0372	1.0152
Corynebacterium	599.647	760.494	682.392	1844.66	2662.35	3523.1
Coxiella	1.7699	1.2465	1.2125	4.9773	3.5019	1.8178
Cp220virus	0.1996	0.1365	0.195	0	0	0.0055
Cr3virus	0.3989	0.2918	0.5717	0	0	0.2449
Crinalium	2.7862	2.7413	2.2697	0.5141	0.6979	0.6005
Croceibacter	10.2187	7.2665	9.8654	18.7965	13.08	22.5972
Croceicoccus	11.0403	8.7696	8.9264	93.347	81.6033	45.0428
Cronobacter	18.414	23.5034	21.0322	52.0022	66.0414	67.6437
Cryobacterium	16.6392	19.6703	18.5002	110.646	66.9151	92.1103
Cryptobacterium	2.9106	2.1568	2.6839	7.4415	1.9466	1.3709
Cupriavidus	23.6454	23.8517	25.4987	204.714	262.22	104.541
Curtobacterium	9.0893	15.3498	11.428	130.569	55.4778	79.5264
Cutibacterium	19.1855	27.4699	21.5753	53.0181	31.6233	33.5373
Cyanobacterium	18.622	7.5195	8.9564	0.3987	1.0907	0.7964
Cyanobium	21.9978	31.166	25.5488	18.0073	13.1997	8.9617
Cyanothece	12.3968	11.9697	12.507	7.0153	12.0791	13.2648
Cyclobacterium	19.7354	15.6248	18.3373	79.565	47.2021	112.148
Cycloclasticus	1.4593	2.2098	3.2238	1.2462	8.9081	46.6598
Cyprinivirus	0.05	0.5227	0.1547	0.4768	0.2366	0.2825
Cystobacter	2.6768	2.2075	2.7591	28.658	29.2555	17.2532
Cytophaga	17.4951	11.2113	14.4874	10.1724	11.3851	7.6859
Dactylococcopsis	1.0133	4.2356	1.8473	0.5685	2.299	1.5924
Dechloromonas	11.9038	12.7791	11.539	68.1912	61.7994	22.6943
Deferribacter	7.7315	7.2929	6.8009	5.3341	3.3996	5.0711
Defluviimonas	2.9204	2.8779	3.072	65.0411	65.5733	39.2375
Defluviitoga	1.438	1.134	1.7293	0.0226	0.091	0.728
Dehalobacter	28.9626	44.2484	29.1964	2.8029	10.9192	9.7207
Dehalobacterium	23.7798	25.1949	24.8104	38.5881	48.5667	34.66
Dehalococcoides	17.1384	15.9766	15.7647	24.5866	25.1022	15.7869
Dehalogenimonas	32.585	37.2579	32.096	58.6813	31.1235	15.3657
Deinococcus	78.2617	108.393	85.646	190.67	192.43	70.9238
Delftia	24.3044	34.9401	26.4733	36.7466	75.6863	28.9393
Demosthenesvirus	0	0	0	0.7164	0.0384	0.1133
Denitrobacterium	51.3903	67.9504	55.2091	1.8775	2.7553	3.3011
Denitrovibrio	5.0687	4.4126	4.5603	0.0616	3.3062	0.8446
Dermabacter	4.4284	2.9307	3.5681	14.5005	5.2405	9.8043
Dermacoccus	1.1176	0.7145	0.9401	112.186	40.348	46.1865
Dermatophilus	1.3109	1.1661	0.8846	4.6712	2.1762	2.7031
Desulfarculus	16.9365	24.3306	18.7476	22.6357	24.1288	6.9888
Desulfatibacillum	47.8532	69.7925	53.5067	31.2367	45.0845	14.2582
Desulfitobacterium	109.094	106.886	104.568	19.853	53.8316	39.5249
Desulfobacca	9.5605	9.6187	9.6824	6.3352	11.8873	5.9939
Desulfobacterium	13.8814	15.2506	28.4041	9.3911	355.339	484.469
Desulfobacula	7.1285	7.204	6.3606	4.2685	133.157	30.9701
Desulfocapsa	17.5133	23.5813	20.2061	7.3487	21.5577	14.7791
Desulfococcus	55.0254	84.9406	64.8049	50.5623	153.96	45.4721
Desulfohalobium	6.2545	5.4019	6.2176	8.7126	9.6567	3.4743
Desulfomicrobium	46.0178	59.3537	51.5573	82.0164	689.212	87.9065
Desulfomonile	21.1769	23.1775	23.9795	1.5839	3.4671	2.0697
Desulfosporosinus	32.7139	48.1412	38.098	5.2118	13.8209	9.1453
Desulfotalea	7.4914	6.9196	8.2237	6.779	20.0285	14.0793
Desulfotomaculum	221.571	200.558	206.352	38.2128	43.5771	33.3002
Desulfovibrio	403.16	455.419	389.013	157.273	219.44	99.9482
Desulfurella	2.4439	2.9505	2.1485	2.7933	1.148	0.993
Desulfurispirillum	24.1481	40.4194	29.9153	8.8462	11.5292	13.8599
Desulfurivibrio	9.7134	11.5734	10.0798	9.1467	29.8739	8.0501
Desulfurobacterium	4.1025	3.7563	4.3383	0.0681	0.5025	1.1619
Desulfurococcus	0.1571	0.0733	0.2777	0.1491	0.0639	0.1983
Desulfuromonas	43.4505	65.8838	49.6277	33.1745	62.369	22.3769
Devosia	15.7734	25.5163	18.2567	544.073	860.254	165.159
Devriesea	4.715	3.5368	3.9544	13.3548	7.8103	15.2451
Dialister	11.4727	12.5524	10.91	1.1152	2.4771	2.8579
Diaphorobacter	2.0662	3.0877	2.6183	2.687	5.9011	1.3659
Dichelobacter	0.9589	0.6734	0.9319	2.2568	16.9574	3.2198
Dickeya	24.0632	31.1878	24.4112	22.5538	55.7807	92.0152
Dictyoglomus	4.7265	4.5227	3.1592	0.0698	2.4775	3.09
Dietzia	5.6467	3.1723	5.1161	123.38	49.6611	81.2234
Dinoroseobacter	2.9224	4.8814	3.5813	37.8736	33.8093	20.1103
Dokdonella	2.829	1.5307	3.2893	99.6063	135.607	138.404
Dokdonia	26.6863	22.9164	29.362	19.0783	21.5587	29.2543
Draconibacterium	137.302	107.828	138.251	282.261	476.908	231.299
Dyadobacter	24.5596	17.4871	22.4371	19.9268	18.7396	16.4889
Dyella	25.3558	32.8675	31.252	143.729	213.904	186.324
Echinicola	41.016	42.7263	38.6561	119.253	45.9419	134.354
Ectothiorhodospira	20.4188	27.8811	24.4626	19.0345	51.88	33.0579
Edwardsiella	18.511	23.3404	18.1488	17.4447	39.4981	28.2064
Eggerthella	89.0129	128.354	98.8097	8.0453	10.2685	4.5005
Ehrlichia	5.8351	7.2618	5.518	0.42	1.7374	6.2222
Eikenella	7.6202	6.9163	7.2749	2.7971	2.1288	1.8245
Elizabethkingia	74.0001	50.524	64.2982	34.9352	21.1086	35.1114
Elusimicrobium	10.7316	6.5659	9.0435	0.6417	0.5458	0.4383
Elvirus	0	0	0	0	0	0.1494
Endomicrobium	11.8717	7.8389	8.745	3.8283	7.511	5.7462
Ensifer	21.6405	28.0702	22.9895	75.1276	67.4308	35.026
Enterobacter	87.2295	113.197	96.169	44.3368	87.0442	89.9906
Enterococcus	127.12	110.843	105.629	29.6782	28.7679	65.1425
Entomoplasma	7.0839	6.8503	7.2891	0.2808	2.029	10.3061
Eremothecium	3.8011	2.6816	3.2858	1.4846	3.0634	1.792
Erwinia	21.1063	22.2694	23.7144	20.8272	33.0231	53.3031
Erysipelothrix	100.233	101.523	100.036	238.055	159.844	169.224
Erythrobacter	18.9512	18.2605	18.615	253.055	238.859	101.267
Escherichia	50.6368	64.7487	73.2391	31.7256	72.8531	119.964
Ethanoligenens	221.484	261.555	221.856	18.2471	29.0026	19.3428
Eubacterium	1194.1	1382.05	1238.21	26.3916	49.0773	31.7363
Exiguobacterium	22.6815	25.7137	22.1938	2.9332	4.0137	7.3012
Ezakiella	27.5505	19.798	24.8587	3.0014	4.5954	4.2989
Faecalibacterium	2995.98	4167.74	3265.33	43.5636	95.0136	73.709
Faecalibaculum	113.72	165.458	132.278	11.8135	10.2522	7.9563
Fermentimonas	268.741	179.321	237.969	86.9014	806.588	734.304
Ferrimonas	13.2521	13.952	13.4213	14.3341	22.0719	58.7332
Ferroplasma	0.4326	0.5077	0.9616	0	0	0
Fervidobacterium	8.3472	4.3232	7.7018	0.0379	2.1703	1.4775
Fibrella	21.2935	15.2829	20.1853	7.5829	8.2488	7.5618
Fibrobacter	88.7534	69.7724	69.3181	5.1622	18.8187	74.3559
Fictibacillus	8.5056	6.9416	6.8853	1.0635	1.1897	3.2869
Filifactor	27.2423	21.9022	18.9953	0.39	2.1539	1.5469
Filimonas	7.4562	5.6176	7.7008	10.8871	8.8493	6.7975
Filomicrobium	3.2599	1.3574	2.2642	15.2497	14.728	14.1223
Fimbriimonas	1.4667	1.7608	1.8331	6.3057	5.9541	5.0272
Finegoldia	38.0682	45.8455	40.6709	4.6859	12.505	12.4763
Fischerella	1.2689	1.7925	1.6875	0.2059	1.4793	2.9164
Fishburnevirus	0	0.0097	0.0116	0.8173	0.8731	0.2519
Flammeovirga	25.1017	17.135	25.4566	5.117	10.4437	12.4788
Flavisolibacter	43.3661	33.8193	43.9641	40.0374	26.4723	11.5097
Flavivirga	12.761	8.9708	11.6597	19.2796	26.9708	20.2432
Flavobacterium	250.739	190.936	225.576	266.273	254.361	385.341
Flavonifractor	2724.57	3779.49	2937.19	44.2091	109.274	75.2927
Flexistipes	2.8866	2.4666	2.5705	2.9209	8.4572	4.1158
Fluviicola	61.8041	47.5078	58.6297	27.9669	51.3343	42.8274
Formosa	9.1311	6.1827	7.5257	9.8581	11.6288	17.7229
Francisella	67.9379	50.5222	56.3786	2.9205	7.0284	20.3784
Frankia	14.2156	14.9617	14.2562	279.498	108.032	112.261
Frateuria	27.1553	23.8371	23.017	8.9915	13.8082	11.1349
Frischella	7.5589	8.4253	8.1494	0.238	2.3837	1.442
Frondihabitans	1.0042	1.1317	2.5039	24.4605	14.6909	19.0157
Fuerstia	5.2008	2.3191	4.466	31.9544	14.8489	15.2834
Fusobacterium	109.379	95.9724	92.4427	11.1275	20.7669	27.3821
G7cvirus	0	0	0.0078	0	0.0012	2.6873
Gaiavirus	0	0.0109	0	0.0242	0.3326	0.1049
Gallibacterium	8.2067	8.0543	7.578	0.9054	5.5363	2.145
Gallionella	0.9006	1.1063	1.2407	3.4505	10.111	5.6837
Gammatorquevirus	66.8259	92.0464	42.6933	7.2636	24.3672	21.8061
Gardnerella	7.3763	5.6478	5.5233	1.0223	0.9777	0.5997
Geitlerinema	6.1846	11.5579	8.1782	6.0704	3.3926	3.6048
Gemella	12.678	8.8593	9.6907	0.1408	0.9086	1.5589
Geminocystis	7.6911	7.2206	8.6533	1.5434	0.8652	0.8721
Gemmata	1.1687	0.6626	0.8118	31.8939	15.2146	11.9822
Gemmatimonas	11.5106	13.3602	12.6379	108.62	75.2776	34.9109
Gemmatirosa	23.0192	26.8343	25.0266	347.73	155.922	69.3368
Geoalkalibacter	24.8257	35.5282	25.2568	17.5229	82.4545	22.5938
Geobacillus	33.7166	26.4776	23.5889	73.4564	42.6685	26.5909
Geobacter	323.928	303.905	303.493	193.665	222.73	100.057
Geodermatophilus	7.1703	14.919	9.4954	206.271	61.5091	86.5993
Geoglobus	0	0	0	0.2819	0.1661	0.3094
Geosporobacter	50.3131	44.2917	50.4376	36.6624	37.7024	25.713
Gibbsiella	1.4574	1.2701	1.3773	5.0501	8.3752	4.337
Gilliamella	7.935	10.125	9.0875	0.4722	1.89	3.3862
Glaciecola	5.46	3.9891	4.0361	1.3342	10.8185	31.8242
Glaesserella	5.7597	7.0242	6.3521	0.5745	1.4159	22.5438
Gloeobacter	27.4464	32.0934	24.9835	20.7035	16.7463	11.5718
Gloeocapsa	4.9917	3.8985	4.0461	0.0258	0.4599	0.4795
Gluconacetobacter	6.9623	7.4677	6.9296	14.2403	16.9993	7.8148
Gluconobacter	11.9967	12.1843	13.5704	7.2983	9.4469	8.1339
Glutamicibacter	12.1916	21.323	15.7321	63.4722	25.0731	94.2365
Gordonia	33.2614	60.8836	41.5439	321.173	135.788	201.979
Gordonibacter	102.395	166.246	121	69.3535	35.3599	28.9068
Gottschalkia	23.4461	20.2629	23.8694	5.5837	9.8233	13.5693
Gramella	25.9844	27.0803	30.0005	219.952	71.0795	183.068
Granulibacter	18.1433	28.8613	19.7484	9.1945	10.442	7.0592
Granulicella	59.2582	79.582	66.6001	38.0177	19.3465	8.1391
Granulosicoccus	1.7916	1.3203	2.1189	9.8852	14.5449	5.9559
Grimontia	17.3323	23.8316	20.6744	3.6499	8.7139	25.9814
Gynuella	2.1455	2.6029	2.9282	12.1914	14.807	29.7594
Haematospirillum	29.2657	38.8714	31.9563	5.4395	11.8493	6.9593
Haemophilus	19.1422	21.1794	18.9351	6.3822	9.2165	39.7423
Hafnia	2.716	3.3997	2.7979	0.338	3.2099	11.2136
Hahella	9.0734	9.673	8.1825	4.839	15.3759	26.516
Halalkalicoccus	0.0136	0.0539	0.1934	0.7716	0.2719	0.4884
Halanaeroarchaeum	0.1405	0.0937	0.1942	1.8303	0.4582	0.5007
Halanaerobium	14.3746	10.3092	10.6135	1.7392	9.6842	8.7514
Haliangium	13.7277	19.273	16.4152	95.9965	81.6329	29.9481
Halioglobus	21.9714	20.0566	19.2415	32.3251	40.3327	24.1233
Haliscomenobacter	12.111	10.5524	12.9625	13.2903	28.8002	22.6777
Haloarcula	0.7688	0.7213	1.0957	7.8112	2.8304	1.235
Halobacillus	6.1833	5.9202	5.6159	0.5611	1.156	4.1478
Halobacteriovorax	6.6867	4.5641	6.9268	3.8315	4.897	5.2298
Halobacterium	0.4216	1.7511	1.109	7.6158	4.3551	3.2423
Halobacteroides	5.7001	3.7867	3.5674	6.5357	5.3145	3.6344
Halobiforma	2.9304	4.1384	3.355	4.1942	2.3992	1.4693
Halocynthiibacter	17.424	30.6504	20.1263	1.0234	6.6215	3.4179
Halodesulfurarchaeum	0	0	0	1.3904	0.5439	0.3257
Haloferax	0.793	0.0961	0.1157	13.385	3.9197	2.6911
Halogeometricum	0	0	0.0034	0.7897	0.0754	0.1673
Halomicrobium	0.2269	0.1189	0.0849	4.5415	1.9547	0.6056
Halomicronema	11.0739	16.3926	13.5601	7.6443	5.7184	2.0569
Halomonas	103.204	140.248	249.973	300.34	4807.85	6888.41
Halopenitus	0.3219	0.7102	0.9105	3.9517	1.3093	1.1048
Halopiger	0.8169	0.8595	0.9311	3.3431	1.1335	1.4945
Haloquadratum	0.9913	0.5449	0.6591	0.5153	0.3141	0.6253
Halorhabdus	4.6582	9.0688	6.066	4.0727	1.9878	1.0057
Halorhodospira	1.7287	1.2528	2.4323	28.2701	43.5871	19.3334
Halorientalis	0.0242	0.0079	0	1.4598	1.0626	0.6266
Halorubrum	4.2812	6.154	5.4502	7.7722	2.4504	2.1419
Halostagnicola	0.1245	0.1923	0.1104	3.4486	1.5667	0.9448
Halotalea	4.7129	6.3722	4.9443	15.0931	28.7774	22.4567
Haloterrigena	1.2553	0.785	0.6223	5.0484	2.1996	1.2377
Halothece	3.5506	4.5663	3.3778	1.1372	0.4028	0.2751
Halothermothrix	5.3724	5.9522	6.7175	2.0975	5.1772	2.4827
Halothiobacillus	8.9827	7.4062	7.7802	20.1847	46.0749	39.4992
Hartmannibacter	7.0221	9.3009	7.7082	50.4745	44.565	19.0662
Helicobacter	22.0536	19.126	20.6287	3.9779	7.4968	10.3498
Heliobacterium	101.312	151.986	117.639	9.9459	11.7484	7.9814
Herbaspirillum	22.6072	26.0071	25.2138	125.799	123.899	70.2607
Herbinix	183.109	209.048	208.571	15.6715	17.5581	18.6548
Herbivorax	20.3151	17.4695	16.6665	4.157	11.4588	5.4969
Herminiimonas	4.7188	3.8688	3.8187	4.3312	7.5349	7.5683
Hippea	1.3493	0.5089	0.8485	1.2906	0.9194	1.1841
Hirschia	2.9372	1.8978	2.1435	0.1119	0.6178	2.4926
Histophilus	14.4815	12.9189	11.9284	0.3139	2.8191	11.4547
Hoeflea	6.6889	8.7201	7.0867	26.7684	32.8334	15.8568
Hoyosella	1.5005	1.6192	1.35	9.0972	2.9579	2.3881
Hydrogenobacter	4.3892	2.5591	2.4423	0.4346	0.2008	0.2634
Hydrogenobaculum	1.0047	2.0355	1.9518	0.3493	0.0615	0.1132
Hydrogenophaga	8.5517	11.8673	11.1829	100.671	236.588	60.8651
Hydrogenovibrio	1.2714	3.0514	1.5346	5.3436	17.3272	34.291
Hymenobacter	194.054	184.198	197.207	198.751	122.473	78.005
Hyphomicrobium	16.6741	15.1493	15.2882	97.0859	111.308	30.2137
Hyphomonas	3.9459	4.1623	4.239	11.1616	12.8593	6.2388
Ichnovirus	0.1723	0.1133	0.0679	0.8668	5.0851	0.0831
Ichthyobacterium	1.9913	0.8697	1.3076	2.6386	8.9274	4.9901
Ictalurivirus	0	0	0.0092	0.1026	0.0685	0.0915
Idiomarina	6.4391	10.4191	8.4895	19.2562	203.565	576.286
Ignavibacterium	4.6306	2.2605	2.8044	3.0523	6.3177	3.2504
Ignicoccus	0	0	0	0.0067	0	0
Ilumatobacter	7.2222	5.9375	7.2798	258.344	142.641	103.277
Ilyobacter	7.9488	6.9005	9.0108	1.0856	1.3754	2.8153
Immundisolibacter	9.8156	22.1225	16.753	44.8893	58.5459	29.5601
Intestinimonas	1508.18	2092.8	1645.14	29.4818	55.3436	41.4918
Intrasporangium	5.0097	5.2437	5.8918	473.329	163.194	194.675
Iridovirus	0	0	0	0	0	0
Isoptericola	7.3883	6.1188	7.6109	398.465	217.196	456.423
Isosphaera	0.7716	0.785	0.8832	28.4592	16.6974	14.8416
Janibacter	5.0609	2.7264	4.8942	769.96	210.997	285.393
Jannaschia	13.1591	9.3181	11.693	14.5944	18.5957	10.327
Janthinobacterium	15.7975	20.321	17.1279	112.567	120.014	53.7478
Jd18virus	0	0	0	0.09	0.1143	0.0356
Jeongeupia	4.2232	4.0436	4.3449	20.2427	19.0403	9.9525
Jeotgalibaca	41.7794	44.0384	41.0929	66.5054	58.6238	57.4353
Jeotgalibacillus	6.735	5.3465	5.6349	2.9047	2.0988	6.9394
Jonesia	2.084	2.046	3.6333	16.3773	46.9336	106.196
Kangiella	12.4912	21.5168	20.7591	2.433	11.9944	37.803
Kayvirus	0.011	0.0649	0.2849	0	0	0.0041
Ketobacter	2.758	7.063	4.2706	21.412	20.3463	28.9606
Ketogulonicigenium	4.0414	4.6973	3.607	33.1275	36.6253	20.1685
Kibdelosporangium	5.8389	9.0949	6.2953	57.9416	29.1252	25.6055
Kineococcus	2.4878	1.2318	2.1311	116.789	46.8585	76.3623
Kinetoplastibacterium	11.2241	13.5066	13.821	0.2566	2.0675	3.2454
Kiritimatiella	24.3353	19.1311	18.7143	13.2302	45.7594	29.3618
Kitasatospora	5.1957	10.214	6.9816	109.2	45.7433	66.8868
Klebsiella	63.0364	73.0843	68.0752	29.2714	56.6419	162.762
Kluyvera	1.884	3.9025	2.3057	0.1929	0.7429	1.3316
Kluyveromyces	9.2226	5.0251	7.0216	8.1697	3.0368	6.3433
Kocuria	36.5731	45.9046	41.8951	728.211	369.312	453.881
Komagataeibacter	37.6389	53.9577	42.4814	33.068	26.1196	15.5051
Kosakonia	20.6467	21.1953	18.3783	16.9924	22.5974	16.9081
Kosmotoga	0.719	0.9542	0.6679	2.0114	1.361	1.3547
Kozakia	4.2701	3.931	3.7751	2.2648	2.7277	1.0941
Kpp25virus	0	0	0	0	0.0269	0.1197
Kribbella	5.5204	6.4721	5.7573	152.059	56.9638	84.9553
Kurthia	10.0887	8.1134	7.3605	0.013	0.7593	3.3862
Kushneria	5.1789	2.2447	4.3816	9.2892	26.2894	68.7414
Kutzneria	3.6174	3.2216	3.2893	59.2778	24.7068	37.399
Kyrpidia	1.5487	1.6852	1.8967	3.2706	2.8328	1.3545
Kytococcus	4.9979	3.119	5.641	378.608	102.997	181.063
L5virus	0.0382	0.0168	0.0301	1.2272	1.7435	0.5822
Labrenzia	13.9033	13.4983	14.9599	34.2747	38.6776	19.7165
Laceyella	5.0939	7.663	5.582	0.6363	1.0823	2.7872
Lachnoclostridium	2618.12	2978.81	2723.97	72.1249	111.535	101.049
Lacimicrobium	6.9964	8.7484	7.8325	17.1496	30.6531	83.4545
Lacinutrix	26.7692	22.4036	28.6313	43.2041	37.2587	51.8348
Lactobacillus	429.345	381.875	394.433	111.302	98.253	146.456
Lactococcus	67.544	67.2745	65.6639	33.1356	25.9651	28.8728
Lacunisphaera	15.7218	19.5405	15.0321	31.1808	134.263	15.981
Laribacter	10.1881	10.7627	10.7799	8.9697	13.7497	4.2611
Lawsonella	2.6507	3.5113	3.0052	8.0726	8.402	14.5462
Lawsonia	17.1315	21.6108	14.0437	1.8294	2.098	3.5352
Leadbetterella	16.8394	12.9308	15.4612	26.7849	42.8991	53.6226
Leclercia	19.7316	35.3768	25.1378	2.2343	15.8386	15.2916
Legionella	27.068	27.2306	25.9827	15.2969	35.8388	60.563
Leifsonia	6.4114	5.6435	6.5486	172.028	77.5011	119.604
Leishmania	4.6917	4.6313	6.3161	2.9575	11.9728	5.0061
Leisingera	3.8524	4.749	3.8772	27.5971	23.4724	15.9931
Lelliottia	4.5597	4.8316	4.1326	10.5676	14.5423	5.094
Lentibacillus	4.5919	4.8676	5.1629	2.1049	1.6233	5.1432
Lentivirus	0.3007	0.2448	0.141	0.1563	0.2541	0.243
Lentzea	7.4471	7.1626	7.6718	132.851	55.2661	71.2636
Leptolyngbya	14.1514	14.7112	13.4899	15.7721	6.6665	3.7942
Leptospira	12.8078	10.859	9.5429	4.3318	3.6564	4.4317
Leptospirillum	7.2192	6.4588	6.44	0.1637	1.1688	0.4699
Leptothrix	3.9631	12.1596	6.2521	39.8894	70.1069	16.5147
Leptotrichia	43.6236	32.5078	35.4305	3.4838	8.0338	9.4367
Leuconostoc	43.6642	38.8971	38.6802	1.8896	4.5345	7.1452
Liberibacter	5.5359	4.5577	4.5365	1.011	1.8048	1.6937
Likavirus	0	0	0	1.4533	0.0354	4.0328
Limnochorda	16.2744	26.3383	21.742	42.5876	19.4963	12.6925
Limnohabitans	6.8322	5.9787	5.8716	13.6179	24.5917	10.9528
Listeria	46.1443	45.6339	42.7512	11.5471	8.1449	16.8501
Loktanella	8.9287	11.5246	10.1678	20.1056	31.2378	18.781
Luteimonas	23.1244	14.8034	30.9077	706.83	907.157	1167.4
Luteipulveratus	6.945	15.8126	9.0109	230.257	90.6891	103.889
Lutibacter	30.8341	23.0217	28.4721	10.3271	29.4566	28.2604
Lysinibacillus	37.969	37.0401	35.382	11.45	7.4669	19.6946
Lysobacter	73.8277	45.8799	92.6467	1836.45	2440.99	3206.61
Macavirus	0	0	0	0.0228	0.3412	0.092
Macrococcus	19.2256	23.0898	20.5339	15.6558	4.1406	8.9483
Mageeibacillus	331.241	274.202	291.601	85.1184	216.446	81.1906
Magnetococcus	4.2674	3.8803	3.7327	3.483	7.6499	4.3428
Magnetospira	4.8859	6.0045	5.4956	18.6297	14.2311	10.7855
Magnetospirillum	48.3406	48.627	44.6001	95.5938	116.858	48.5019
Mahella	31.6657	42.6846	34.8009	0.223	2.1027	2.8643
Mannheimia	15.0596	14.7376	14.496	1.1553	6.8852	4.9187
Maribacter	69.8284	50.851	65.2059	46.7602	41.6514	57.8403
Maricaulis	5.7425	6.5437	5.2669	13.8524	19.4955	10.3526
Marichromatium	31.6765	22.1304	26.6287	35.8377	45.6784	32.3547
Marinilactibacillus	62.5487	55.9996	57.0784	91.6574	45.5294	55.9138
Marinithermus	1.9851	1.6125	1.6589	16.6756	9.58	2.736
Marinitoga	11.8648	7.6115	9.1403	0.2083	0.3756	2.4605
Marinobacter	93.9849	138.412	208.093	183.366	6276.08	2559.62
Marinobacterium	11.1973	12.1709	11.8934	27.1384	115.337	120.807
Marinomonas	25.7652	25.3105	25.7327	3.4841	10.7025	39.7832
Marinovum	6.2377	6.8096	7.3573	46.7702	52.195	31.8415
Mariprofundus	16.6963	16.4602	16.3455	6.187	14.7721	6.9468
Marivirga	45.7283	30.7904	38.8994	40.2075	72.8884	41.037
Marivivens	2.5407	3.3969	2.1	2.742	4.6902	1.7454
Martelella	14.7212	21.8924	16.6876	147.273	128.141	83.1458
Marvinvirus	0	0	0	0.3502	0.0122	0
Massilia	27.7406	35.1232	26.5124	253.194	184.487	82.6413
Megamonas	57.6482	51.5054	54.5651	4.9411	6.9057	7.1335
Megasphaera	42.4122	54.2353	45.7633	4.4498	6.2225	4.8302
Meiothermus	5.2507	4.4235	5.6225	38.7916	42.9426	12.6405
Melioribacter	3.1808	1.644	1.6413	0.7501	1.6137	1.2755
Melissococcus	7.8505	8.0672	6.2369	0.2102	1.3846	4.2777
Melittangium	12.4516	22.8279	15.0163	53.0204	32.4844	9.2481
Mesoplasma	25.6694	22.8389	20.9669	0.5363	3.0227	19.1123
Mesorhizobium	32.9447	38.2212	33.2613	782.548	878.773	395.232
Mesotoga	1.202	0.9557	1.0834	0.8146	0.0359	0.0152
Methanobacterium	6.3222	4.8142	8.3292	51.4131	8.8568	6.781
Methanobrevibacter	872.522	420.781	1213.48	1654.14	73.2261	509.149
Methanocaldococcus	0.9935	1.2775	2.1068	0.5498	1.1969	3.8968
Methanocella	2.499	4.7144	3.2666	1.2998	0.6855	0.434
Methanococcoides	2.8093	2.3866	2.5382	1.2154	1.1574	0.7269
Methanococcus	9.3021	7.2054	7.0567	5.7448	10.5517	4.4021
Methanocorpusculum	59.1703	5.0609	7.1656	6.8318	41.1538	431.347
Methanoculleus	7.2649	9.9067	8.6509	377.65	350.111	69.6381
Methanohalobium	0.5398	0.0278	0.3536	0.548	0.2621	0.262
Methanohalophilus	0.9456	0.7587	0.838	0.1473	1.0436	0.5814
Methanolacinia	0.4266	0.1013	0.1789	4.4058	1.5455	1.1555
Methanolobus	5.148	3.7328	4.6328	1.0914	0.7046	0.567
Methanomassiliicoccus	1.2411	1.0317	1.4056	0.4017	0.278	1.3264
Methanomethylovorans	2.0442	1.7553	1.7623	0.1251	0.2609	0.3614
Methanoregula	1.8802	1.6166	1.3511	26.0979	8.4842	1.3888
Methanosalsum	1.1613	0.9554	1.2183	0	0.0519	0.2846
Methanosarcina	22.4717	19.567	18.1361	1242.69	1001.05	131.865
Methanosphaera	3.5291	2.6985	7.1583	2.436	0.8019	1.7866
Methanosphaerula	2.9001	8.3271	3.506	47.152	1.6702	1.4277
Methanospirillum	5.2121	2.5149	3.4276	0.4384	0.492	0.4415
Methanothermobacter	0.7953	1.1942	1.6831	0.7386	0.2336	0.3759
Methanothermococcus	0.333	0.9021	0.4708	0.0027	0	0.1824
Methanothermus	0.0563	0.1651	0.351	0.1144	0.006	0.03
Methanothrix	7.1948	13.7827	8.3646	174.47	37.5924	11.7319
Methanotorris	0.3122	0.1376	0.2553	0.1164	0.0133	0.0628
Methylacidiphilum	2.6388	1.2336	1.5708	0.2776	3.0097	3.2831
Methylibium	2.5989	1.5771	1.8709	33.5024	58.3881	15.2366
Methylobacillus	9.7675	8.0881	9.5148	9.0984	16.9743	14.7265
Methylobacterium	47.0705	66.1218	54.9258	384.26	383.491	197.1
Methyloceanibacter	2.41	3.0184	2.19	19.1748	21.5966	8.8355
Methylocella	1.1953	0.8652	1.2417	21.3617	19.1857	7.379
Methylococcus	7.0942	9.6232	7.5039	17.8029	24.213	10.3449
Methylocystis	3.7597	3.3329	2.9426	36.2271	29.7822	9.7821
Methylomicrobium	13.114	14.8524	13.4586	248.875	77.7931	42.3796
Methylomonas	21.3285	19.5101	20.8739	51.8939	53.9684	51.039
Methylophaga	8.2346	8.6069	11.3352	8.9457	48.927	76.292
Methylophilus	8.9454	14.3062	10.9119	4.4621	7.0104	7.5186
Methylosinus	1.0436	2.1139	1.4644	25.7309	30.1383	11.4499
Methylotenera	7.2439	6.0387	5.6708	3.4194	11.3859	4.7916
Methyloversatilis	3.4634	5.1475	3.5357	12.1891	17.3207	12.0788
Methylovorus	6.9695	5.7122	5.3827	6.2511	14.0563	4.8129
Methylovulum	4.5876	4.1073	5.0568	8.9221	7.3979	6.5797
Micavibrio	13.1183	11.2136	12.1774	5.2049	8.3847	3.4147
Microbacterium	29.5248	37.7675	33.5228	615.02	295.178	499.239
Microbulbifer	34.5429	43.5594	37.7027	57.3659	93.586	116.821
Microcella	0.9985	0.4432	0.7349	68.0181	39.2883	35.0189
Micrococcus	3.9363	4.6568	4.8008	212.067	68.3972	132.099
Microcoleus	3.4022	1.7796	2.474	1.2021	1.6702	1.6682
Microcystis	14.1518	9.9108	15.5717	2.0095	18.951	11.2118
Microlunatus	3.5487	5.1246	4.3556	76.4317	34.3612	46.2916
Micromonospora	42.6617	44.2487	37.9822	584.084	150.768	180.222
Microterricola	2.274	5.2508	3.4414	52.7051	21.6446	40.8056
Microvirga	8.6535	9.0637	9.08	73.1563	73.0414	28.5898
Mimivirus	0	0	0	0	0.4194	0.1013
Mitsuaria	3.8666	5.6957	4.1263	38.7088	41.1881	13.013
Mobiluncus	5.3783	4.8822	4.6763	1.9665	2.5267	0.8214
Modestobacter	1.3735	1.538	1.3666	224.886	73.6305	98.0783
Moorea	20.6795	16.194	23.7175	3.4513	13.1398	10.8527
Moorella	16.9462	29.3197	19.1263	1.8851	6.5048	16.2471
Moraxella	41.0491	65.8944	50.7741	12.9863	34.631	81.8105
Morganella	14.385	13.0397	10.3838	5.623	13.2962	16.0862
Moritella	4.0266	3.901	2.6771	0.4655	3.0473	16.9888
Mucilaginibacter	45.3266	39.3344	44.175	33.5536	28.6196	30.3286
Mucinivorans	233.311	166.304	216.57	8.7412	31.037	22.7997
Mudcatvirus	0.0023	0.8338	0.0304	0	0	0
Murdochiella	14.3722	14.1181	14.8928	0.6282	3.4165	2.0899
Muricauda	10.673	9.3675	10.8901	20.4822	24.9484	36.9423
Muscavirus	0	0	0	0	0	0
Mycobacterium	2907.17	1911.48	1814.96	4784.12	3824.92	2590.36
Mycoplasma	180.473	167.534	152.338	8.8498	40.4066	74.6893
Myroides	65.5668	42.2724	53.1485	17.5227	39.1972	98.8943
Myxococcus	41.6956	62.9573	48.3225	216.654	140.533	54.5391
N4virus	0.0765	0.0681	0.0887	0.0088	0.3137	1.3155
Nakamurella	6.5213	12.331	7.912	77.6478	37.3621	44.7582
Natranaerobius	17.9183	16.1979	14.0748	2.6905	5.0185	8.2974
Natrialba	0.4856	0.2396	0.5103	4.3179	1.3236	1.5091
Natrinema	3.983	5.0159	3.9041	3.4493	2.6283	0.9121
Natronobacterium	6.1853	8.4859	6.2455	0.7882	1.0816	0.6888
Natronococcus	0.0105	0.2245	0.2137	3.5802	1.8223	1.1886
Natronomonas	1.5366	1.5447	1.6366	1.2654	1.2913	0.7762
Nautilia	3.9646	1.6852	3.2098	6.1133	0.7252	1.2673
Ndongobacter	13.5241	8.7326	8.4204	14.7932	5.4408	4.5914
Negativicoccus	3.4354	1.689	1.9837	0.6357	1.5767	1.8616
Neisseria	78.8807	75.1514	74.8745	25.8578	39.6481	63.5028
Neoasaia	4.8579	4.1026	4.896	10.6185	8.7224	8.6142
Neomicrococcus	22.1376	28.8481	23.5924	12.4472	12.4412	25.0697
Neorhizobium	21.3889	31.162	23.8791	87.5761	77.7164	33.4708
Neorickettsia	17.1232	11.8334	16.9856	1.5468	3.5688	2.8296
Niabella	10.2277	7.7093	9.9566	27.4673	28.2946	12.1121
Niastella	32.4095	21.1103	26.9791	25.9933	25.6335	14.6916
Nitratifractor	16.1161	18.4015	17.5304	5.0605	4.0705	2.1572
Nitratireductor	9.5646	11.2375	10.1939	9.0577	11.9384	8.4188
Nitratiruptor	4.41	5.7476	5.3444	0.1435	0.654	1.064
Nitrobacter	4.2578	4.8015	4.9433	42.9753	72.3002	21.3924
Nitrosococcus	4.7246	6.3228	4.737	24.3785	25.2365	27.8959
Nitrosomonas	6.8022	6.2716	6.39	121.502	92.5158	35.4114
Nitrosopumilus	0.9027	0.7425	0.737	4.6054	0.7953	3.4831
Nitrososphaera	0.83	1.4229	1.1989	0.673	1.6942	0.0927
Nitrosospira	5.5661	9.247	5.4372	15.1019	17.8061	22.5488
Nitrospira	8.3078	10.4884	9.1862	19.9402	23.1257	12.393
Nitrospirillum	23.5167	37.6956	26.9855	59.5063	74.5454	35.5756
Niveispirillum	8.2473	18.1767	11.3838	18.7024	17.1057	8.222
Nocardia	25.0345	25.8128	24.0957	352.342	160.193	220.945
Nocardioides	27.5078	38.2558	35.3339	1570.55	553.446	1011.69
Nocardiopsis	119.135	103.632	83.0435	277.036	266.28	563.837
Nonanavirus	0	0	0	0	0	0
Nonlabens	36.2669	30.7385	39.6812	17.9077	25.535	41.4772
Nonomuraea	4.4812	9.7389	7.1632	135.304	44.8535	62.8782
Nostoc	55.5371	59.5905	59.2212	34.731	16.9828	27.56
Novibacillus	6.2458	8.0944	6.4468	7.8373	11.4402	10.5084
Novosphingobium	14.8281	14.4284	13.5938	243.757	165.369	128.891
Obesumbacterium	1.9986	2.1134	2.0779	0.1581	1.8459	5.6022
Oblitimonas	2.6869	4.7879	9.4423	9.0338	74.8686	407.87
Oceanicoccus	2.9499	2.6966	2.8953	5.2013	14.1374	15.388
Oceanimonas	9.8023	12.2082	9.9715	7.0278	26.9704	16.4511
Oceanisphaera	2.7217	4.8229	2.8793	2.5921	22.3712	94.2574
Oceanithermus	5.0245	7.0759	5.7198	33.841	34.2688	14.0236
Oceanobacillus	12.3181	6.7919	7.7226	9.0897	2.9216	5.0219
Ochrobactrum	20.4249	23.5136	21.6003	38.0442	29.3157	18.6423
Octadecabacter	3.2312	2.7901	2.9859	8.7926	18.3231	20.1491
Odoribacter	177.755	118.375	147.692	6.1144	31.9286	16.4946
Oenococcus	10.6306	5.5436	5.8419	0.4588	0.7763	0.2492
Oleiphilus	6.9894	5.9012	5.4676	2.19	8.1288	16.4709
Oleispira	1.1215	1.5079	1.0375	1.2678	6.1424	36.4013
Oligotropha	1.1405	0.7651	1.5134	27.4537	34.986	14.8624
Olleya	5.2237	4.0899	6.9634	6.1432	10.0738	11.7929
Olsenella	155.514	239.23	183.943	22.4033	22.0169	15.2869
Opitutus	4.7571	3.5001	4.376	22.652	44.1692	9.8728
Orientia	5.4302	2.2858	2.7394	1.1936	1.9344	1.2743
Ornithobacterium	79.2061	44.0775	61.5312	23.2528	39.5733	28.3837
Orrella	8.9528	9.398	8.6779	28.3037	53.2476	44.8633
Orthopoxvirus	0	2.0119	1.6059	0	0.012	0.0266
Oscillatoria	11.7517	8.3606	7.7506	2.4465	2.4719	7.0462
Oscillibacter	1559.38	1913.69	1620.75	23.8894	54.7207	45.7046
Ottowia	8.2194	14.5192	10.6128	7.017	10.7455	2.5396
Owenweeksia	12.0634	11.3	10.4627	18.2918	7.7478	13.3491
Oxalobacter	7.3853	6.7294	6.9243	3.4022	3.1392	1.6056
P12002virus	0	0	0.0019	1.0353	0.1897	0.8101
P12024virus	0	0	0	0	0	0
P68virus	0.0024	0.0032	0.001	0	0	0.0005
Pa6virus	0.0632	0.0772	0.0569	0	0	0
Paenalcaligenes	4.4317	3.976	4.2413	10.4203	12.9384	15.6218
Paenarthrobacter	0.5095	0.3891	0.4774	3.5841	3.1084	10.116
Paenibacillus	402.565	462.705	418.275	129.15	117.232	121.271
Paeniclostridium	131.573	113.569	122.158	174.54	69.3689	86.4876
Pagevirus	0.093	0.0787	0.2512	0	0	0.0296
Paludibacter	330.5	245.761	319.31	42.467	144.873	90.0503
Paludisphaera	7.0504	11.0017	9.0514	71.6083	42.3829	29.9495
Pandoraea	24.5524	23.5014	20.6726	130.16	162.554	74.2569
Pandoravirus	0	0	0	0.4962	0.886	0.6565
Pannonibacter	3.949	6.0188	4.5664	58.1788	61.5591	35.2809
Pantoea	74.9872	92.5638	82.8741	40.8303	75.2619	94.9748
Parabacteroides	1028.4	788.13	926.995	19.6844	67.7777	54.2803
Paraburkholderia	26.1525	27.1788	26.1481	144.196	143.181	95.811
Parachlamydia	1.6253	2.3582	1.8547	4.6496	2.7121	0.9809
Paracoccus	44.0807	45.6896	43.7259	879.162	732.443	406.603
Parageobacillus	0.0729	0.0895	0.1228	0	0.0028	0
Paraglaciecola	4.5448	4.8388	4.9648	0.5223	8.9577	18.0279
Paraphotobacterium	6.6126	6.8073	6.8435	0.2916	0.9053	5.2153
Pararhodospirillum	8.3215	9.467	6.8478	14.504	20.9639	9.1643
Parasaccharibacter	13.1732	20.3162	16.6616	1.0017	6.3744	2.1399
Parascardovia	12.7066	18.4587	15.0289	2.8275	3.0925	4.1413
Parvibaculum	2.6471	6.7112	3.5482	19.577	21.072	7.0663
Parvimonas	17.0375	14.307	14.507	0.974	7.1305	12.3166
Parvularcula	7.4552	8.7037	7.4565	4.5297	6.5003	1.8065
Pasteurella	16.9745	20.4727	18.5793	1.8288	12.5641	7.446
Paucibacter	11.9987	15.6256	12.9361	8.6582	14.5103	7.607
Pectobacterium	19.5617	19.2047	18.5079	13.6064	25.3263	54.7645
Pediococcus	17.1237	15.2994	14.17	2.3193	2.3801	9.2713
Pedobacter	64.5007	50.1432	61.4022	30.5767	59.794	37.3716
Pelagibaca	3.9055	3.7781	3.4498	44.4362	42.6742	23.2541
Pelagibacterium	7.7663	3.6124	7.1482	235.683	286.603	332.337
Pelobacter	81.2091	92.3922	88.3544	30.9752	81.1334	42.24
Pelodictyon	48.6445	56.6291	49.5505	10.6294	8.5451	7.7539
Pelosinus	56.4985	39.1552	45.5728	3.217	7.7429	5.6425
Peptoclostridium	22.121	20.7878	19.8427	17.7798	24.206	19.5317
Peptoniphilus	53.18	55.8637	53.3398	48.6872	45.9479	42.5513
Pepy6virus	0.0047	0.0307	0.8511	0.6396	3.1056	10.5846
Persephonella	2.3818	2.0711	2.6548	2.9706	0.8736	1.5963
Persicobacter	32.7777	26.0578	31.4648	14.0819	33.8568	18.8415
Petrimonas	242.64	173.773	231.373	90.5356	891.492	789.878
Petrotoga	4.9001	2.9803	1.6086	1.7102	1.9306	1.94
Phaeobacter	45.5502	60.5751	50.0464	68.8619	112.937	73.1033
Phaeovirus	0	0	0	0.127	0	0.0609
Phenylobacterium	7.4029	8.3103	7.6924	121.394	67.4811	34.6339
Phi29virus	0.7349	0.2038	0.8117	0	0	0.0521
Phic31virus	0	0	0	0.7239	0.0443	0.0132
Phicbkvirus	0	0.0004	0.0203	0.9641	0.7661	0.9963
Phietavirus	0	0	0	0	0.0037	1.0454
Phikmvvirus	0	0	0	0	0.0538	2.5989
Phikzvirus	2.5004	1.7718	2.3011	0.2446	1.3741	2.0827
Phix174microvirus	0	0	0.7648	3.4426	1.5073	1.3208
Phoenicibacter	5.0371	3.5995	4.5788	2.2357	2.6543	0.4795
Photobacterium	49.0831	61.2262	54.1539	12.5788	27.9708	75.0715
Photorhabdus	6.3037	24.0568	7.618	3.5591	14.9375	17.7002
Phycisphaera	18.7512	16.3691	18.2732	58.6684	28.1015	29.8819
Phyllobacterium	13.4446	12.1682	13.0227	15.6522	19.1303	5.4015
Pimelobacter	6.9802	7.8807	7.285	302.992	123.06	162.833
Pirellula	4.8414	3.5313	5.1703	43.4234	44.3536	23.5887
Piscirickettsia	2.5351	2.4862	5.4808	1.3264	2.3593	15.6925
Planctomyces	11.7525	13.4948	12.0176	203.9	100.066	74.5392
Planctopirus	6.3441	5.1675	5.4695	21.5484	12.8739	10.8918
Planktomarina	3.359	4.7006	3.8632	1.778	4.8705	2.422
Planococcus	146.275	135.877	129.768	4242.4	304.454	434.219
Plantactinospora	7.7054	8.5619	7.4108	139.397	40.2715	53.8724
Plesiomonas	11.432	13.5197	12.6563	2.9082	13.1454	23.6661
Pleurocapsa	3.2415	3.5315	5.7127	0.3548	0.9117	2.5169
Pluralibacter	13.3119	21.0168	15.3208	13.7877	19.3834	19.9997
Polaribacter	44.4785	34.4699	42.1219	53.0686	46.7091	68.0523
Polaromonas	7.3755	9.6075	8.7462	35.5435	62.2012	26.5428
Polymorphum	6.1374	4.5516	5.6711	113.139	104.599	57.6604
Polynucleobacter	3.5697	4.5384	6.4192	7.2133	8.9504	24.0254
Pontibacter	90.0534	72.533	86.4101	529.741	90.2267	62.8202
Porphyrobacter	4.0947	5.6458	4.5879	77.2806	66.5326	32.7624
Porphyromonas	424.835	357.496	413.956	19.5083	55.3457	45.3374
Pradovirus	0.0246	0.1022	0.1491	0.0154	0.8566	2.7593
Pragia	7.2406	5.6197	9.729	1.3379	2.6709	13.219
Prasinovirus	0	0.0089	0.0053	0.4231	0.2138	0.3958
Prauserella	1.0096	0.6739	1.1638	49.4469	17.5665	18.4823
Prevotella	4155.74	3283.47	3901.16	37.0745	157.751	114.022
Prochlorococcus	18.0569	17.9341	18.7936	1.5386	7.8765	3.2352
Propionibacterium	27.9121	35.3283	28.8884	50.3397	28.5338	40.3968
Propionimicrobium	1.804	1.3196	2.1957	0.3401	2.4568	3.2799
Prosthecochloris	65.5483	80.0765	71.4429	8.6408	37.7334	27.2789
Proteiniphilum	139.284	111.491	136.565	78.9967	545.168	406.606
Proteus	16.0477	27.919	16.4701	3.0578	6.0452	27.0037
Providencia	14.1845	17.5436	18.1656	5.1143	10.7187	47.7952
Pseudanabaena	3.7	5.0576	4.1717	0.5833	1.0706	0.7864
Pseudarthrobacter	60.7803	86.6314	69.0931	103.016	58.583	89.41
Pseudoalteromonas	102.646	115.082	117.085	50.1922	222.643	657.059
Pseudodesulfovibrio	78.2379	112.832	89.049	41.8755	106.528	21.2088
Pseudogulbenkiania	5.9784	7.632	5.2351	13.5858	18.6685	12.3091
Pseudohongiella	3.7433	5.9737	4.9417	18.1322	37.2047	83.3108
Pseudomonas	1154.15	1115.46	1079.31	2788.44	4708.45	9982.9
Pseudonocardia	7.5079	7.0057	8.3236	395.827	164.742	235.826
Pseudopedobacter	21.8783	12.483	21.9443	26.8071	18.6064	19.7587
Pseudopropionibacterium	5.5352	6.2584	6.7811	27.1796	23.8439	20.3529
Pseudorhodoplanes	6.8001	6.5017	6.9431	22.8843	59.0574	11.9167
Pseudothermotoga	2.5994	2.6935	1.8295	0.013	0.1972	0.3243
Pseudoxanthomonas	104.899	68.9234	131.351	2336.38	3545.37	4651.61
Psychrobacter	49.9639	45.9898	77.857	30.8953	237.546	3178.11
Psychroflexus	6.8651	4.5353	7.7381	12.2628	8.4229	21.1021
Psychromonas	11.7246	10.8574	11.3136	2.8907	4.0107	30.2199
Pusillimonas	26.8027	35.0838	29.0368	17.8604	29.3786	18.2897
Pyrococcus	0.2642	0.0745	0.2577	0.3749	0.1189	0.3801
Pyrolobus	0	0	0	0.0204	0.4599	0.0026
Rahnella	5.9616	7.1952	7.1219	1.8851	18.0664	25.9519
Ralstonia	44.7589	53.9395	50.4354	146.929	190.357	84.0217
Ramlibacter	15.639	20.622	15.3523	168.545	285.993	82.0917
Raoultella	10.9544	11.6656	11.1327	7.0052	16.1982	19.0787
Rathayibacter	5.2974	4.6023	5.7044	44.5284	34.9757	30.1646
Reinekea	2.208	1.1501	2.1617	2.3691	7.6132	13.5867
Renibacterium	3.7262	4.1712	3.3926	5.2938	2.5022	2.8261
Rhizobacter	4.1951	6.9321	5.264	41.4404	72.8755	26.4959
Rhizobium	85.0986	96.1878	86.22	1089.92	727.237	388.007
Rhizorhabdus	10.2076	12.4987	9.5648	30.5843	27.8884	12.4475
Rhodanobacter	39.4983	46.1586	40.6087	90.814	139.032	119.945
Rhodobaca	24.6678	20.6295	19.6803	25.1111	46.8352	20.5091
Rhodobacter	25.141	27.0135	25.3443	386.022	515.62	237.254
Rhodococcus	78.285	101.9	86.2769	880.84	371.014	488.845
Rhodoferax	36.2628	44.6643	35.1517	76.9754	134.104	63.9928
Rhodoluna	9.3526	7.513	7.2877	6.1774	4.9522	6.0891
Rhodomicrobium	2.0745	2.2934	1.9428	21.7224	15.7642	7.6123
Rhodopirellula	5.1074	2.0394	3.3959	61.1008	67.4627	74.4345
Rhodoplanes	30.4228	23.8679	26.4119	40.0554	91.2645	16.3913
Rhodopseudomonas	41.6611	60.8675	47.3944	182.775	306.009	93.2498
Rhodospirillum	10.9282	17.1783	12.8706	62.7249	80.7149	46.0043
Rhodothermus	13.1618	8.8037	10.8912	54.9893	34.1646	18.3416
Rhodovulum	26.3549	41.8271	31.3459	161.375	151.296	92.3752
Rickettsia	39.8053	36.042	36.4992	1.9077	5.7174	7.1932
Riemerella	39.8372	28.8574	32.8029	19.5057	27.8782	36.1343
Rivularia	51.3968	43.5866	57.0508	1.5687	4.9986	3.136
Robiginitalea	11.1928	10.0611	10.9115	3.9005	12.3578	7.9965
Roseateles	1.2346	1.3719	1.8795	23.1881	32.3259	13.2625
Roseburia	659.621	735.564	728.632	14.035	17.7844	16.7601
Rosebushvirus	0	0	0	0.1786	0	0.0051
Roseibacterium	2.1573	4.3462	3.8205	25.2564	35.668	20.069
Roseiflexus	11.6609	5.365	8.3241	53.8059	29.1349	22.8987
Roseobacter	11.2144	15.5507	12.1363	7.0253	15.5068	8.454
Roseomonas	9.3266	9.1052	10.0392	68.3708	62.7362	50.7642
Roseovarius	1.8046	5.2552	1.6572	10.8319	31.137	20.6718
Rothia	25.7719	26.8113	23.7625	8.3478	9.4472	16.0004
Rslunavirus	0	0	0	0.0974	0.0257	0.0229
Rubinisphaera	1.3534	0.921	1.2071	66.3484	28.3926	23.4069
Rubrivivax	7.9359	7.5051	7.3742	65.7871	157.085	36.3999
Rubrobacter	13.9241	11.8315	14.0398	46.6513	24.4518	16.9535
Ruegeria	9.5038	10.9479	8.3934	35.6746	53.2767	34.7114
Rufibacter	57.2884	46.3494	59.7876	201.161	56.7673	47.9378
Ruminiclostridium	1399.78	1408.04	1292.24	85.2169	154.359	106.953
Ruminococcus	2483.25	2181.87	2146.37	36.3952	79.1822	69.4347
Rummeliibacillus	8.3265	7.2683	5.8391	0.8747	0.3851	2.3206
Runella	35.974	26.4498	35.0053	13.241	16.4501	12.8976
Saccharomonospora	2.4726	2.0653	2.037	31.6217	11.9571	19.1417
Saccharomyces	1.2874	0.6314	0.6351	0.2045	1.4535	1.5196
Saccharophagus	2.6296	2.1156	2.3026	12.7063	24.0281	69.9661
Saccharopolyspora	0.8182	0.4443	0.8454	82.4878	28.92	39.4406
Saccharothrix	1.2067	0.8471	1.1675	107.02	36.0571	50.7153
Sagittula	5.335	8.1859	6.3132	49.8348	57.9093	36.7696
Salegentibacter	15.371	11.671	13.0643	143.569	47.459	133.444
Salimicrobium	5.8355	6.9517	5.6585	5.2145	11.4326	3.9943
Salinarchaeum	0.2318	0.0939	0.3038	0.6983	0.9887	1.7814
Salinibacter	4.4795	3.6449	4.2847	32.3211	17.5137	7.7614
Salinicoccus	61.4395	58.9598	60.7084	36.8073	22.0675	75.1064
Salinigranum	0	0.0248	0.0111	0.8649	0.2664	0.1366
Salinispira	16.8815	23.1414	18.4394	1.3957	13.0801	6.1276
Salinispora	5.8147	5.6522	5.1857	136.461	23.0014	45.3793
Salinivirga	31.9401	19.8328	28.6117	14.7346	85.4775	79.9792
Salmonella	30.4246	35.5791	32.4185	15.6729	28.7278	77.8049
Sandaracinus	3.2047	2.7895	2.9085	79.1243	105.981	17.1354
Sanguibacter	3.9287	6.3639	5.0104	149.857	99.262	151.672
Saprospira	12.747	12.8085	12.9401	3.7774	11.6087	5.1725
Scardovia	0.2692	0.7442	0.8095	0	0.5011	0.5974
Schizot4virus	0.2106	0.1775	0.7334	0	0.0062	0.0069
Scutavirus	0.0799	0.0844	0.2754	0	0	0
Sebaldella	6.5152	4.9981	5.6395	2.5763	2.134	2.0787
Secunda5virus	1.0186	0.1845	0.0143	0	0.0017	0
Sedimenticola	5.465	3.9973	4.6926	7.3425	15.8403	8.1332
Sediminicola	6.2466	6.6075	7.7589	15.6601	8.6792	15.559
Sediminispirochaeta	8.8792	11.5325	10.3695	0.4746	9.0945	6.0118
Segniliparus	1.953	1.9249	1.8483	11.5753	9.2472	6.4889
Selenomonas	707.357	977.368	842.275	27.5042	45.791	40.1357
Seonamhaeicola	38.2592	23.727	34.0359	30.7338	34.4763	34.0382
Sep1virus	0.0285	0.05	0.3365	0	0.0148	0.6465
Septima3virus	0	0	0	0	0.0769	0
Serinicoccus	34.2245	17.3471	46.6781	7444.12	1838.07	3513.74
Serratia	124.424	148.566	126.391	89.9244	155.928	172.65
Sextaecvirus	0.647	0.0196	0.0475	0.0617	0.0952	4.0218
Sfi21dt1virus	0.5608	1.57	1.0129	0.009	0	0.0973
Shewanella	138.192	130.077	131.788	56.5307	200.085	503.012
Shigella	0.018	0	0	0.3136	0.6421	0.0228
Shimwellia	7.4801	7.2186	6.8282	5.472	13.6658	12.7545
Shinella	7.9017	10.3276	8.6818	80.6175	67.4098	33.2909
Siansivirga	12.6278	7.3172	10.7117	27.049	41.615	22.3312
Sideroxydans	4.6206	6.3415	5.3666	27.9768	27.2012	4.9086
Silviavirus	0.0174	0.3145	0.0215	0.5147	0.0329	0.366
Simiduia	12.5877	24.8778	16.143	21.334	52.1752	61.8907
Simkania	0.932	1.135	1.3083	0.8529	0.2172	0.3228
Simplexvirus	0	0	0.0034	0.0152	0.1167	2.6253
Singulisphaera	5.1216	4.6158	4.2214	47.2534	22.4414	15.9716
Sinomonas	5.1035	7.4316	6.0937	91.7935	40.6635	59.103
Sinorhizobium	23.9477	28.1121	23.6662	291.922	270.638	173.45
Slackia	320.323	466.891	368.634	10.3076	12.9034	11.4357
Sneathia	5.5076	4.9024	5.6743	0.1526	0.3987	1.3438
Snodgrassella	3.7287	7.7003	5.4155	3.0969	8.4778	8.8288
Sodalis	25.805	28.0553	26.038	14.4946	61.3777	29.7468
Solibacillus	42.6742	28.1656	30.2171	71.5721	21.5963	40.2199
Solitalea	30.7316	21.2569	27.9196	15.0281	12.4813	20.3262
Sorangium	16.0935	15.2427	13.8347	195.328	2855.27	53.5444
Sp18virus	0	0	0	0	0	0.1416
Sphaerobacter	15.2915	17.4668	15.8009	317.507	90.0565	71.6176
Sphaerochaeta	59.8609	57.1674	44.9539	10.2172	265.441	408.144
Sphingobacterium	89.2284	62.6852	80.7618	39.281	48.2739	49.252
Sphingobium	58.8641	63.3734	58.921	403.845	331.526	214.093
Sphingomonas	34.8811	36.1922	35.9934	657.956	508.543	278.159
Sphingopyxis	31.9896	34.5382	34.3452	264.161	225.645	117.457
Sphingorhabdus	24.4585	30.6098	23.0364	67.2536	60.1537	26.6617
Spiribacter	19.7008	27.6632	21.9872	19.0721	31.1966	25.4171
Spirochaeta	38.0849	49.133	37.9279	11.1507	33.9975	51.1052
Spiroplasma	77.9836	68.5725	61.0487	6.9526	14.1781	43.6944
Spirosoma	76.3915	53.6675	73.7506	53.1464	56.7741	44.0339
Spongiibacter	0.1077	0.0869	0.6802	6.2429	11.5213	41.0082
Sporosarcina	68.3452	54.5456	53.131	22.6178	7.9993	16.915
Stackebrandtia	10.6972	8.0909	9.3754	88.0544	34.7444	37.2703
Stanieria	5.1916	5.4927	5.6352	2.6731	7.8936	3.8026
Staphylococcus	227.973	211.683	204.183	31.7401	45.9053	125.963
Staphylothermus	0	0	0	0	0	0
Starkeya	2.7395	2.562	2.3058	54.4294	51.7191	19.7795
Stenotrophomonas	106.186	82.0685	128.117	1965.47	2852.95	3717.86
Steroidobacter	45.8395	41.5662	54.7171	48.2059	104.818	43.6012
Stigmatella	13.4015	9.3109	10.7619	28.8545	24.7914	8.7274
Streptobacillus	5.3892	4.8035	5.1651	0.4577	1.4847	5.5053
Streptococcus	509.481	432.291	403.153	111.303	138.723	126.47
Streptomyces	299.849	466.55	358.318	4353.2	1731.5	2382.91
Streptosporangium	1.8097	2.4636	2.8734	102.634	41.2827	69.063
Sugiyamaella	3.2773	2.1922	2.7395	18.5153	14.8502	10.9367
Sulfitobacter	21.2258	27.0038	22.0992	47.3152	61.3418	30.2008
Sulfolobus	1.5879	0.5951	0.7975	0.8107	0.2339	0.7311
Sulfuricaulis	2.622	3.8277	3.7957	33.8502	61.8634	54.455
Sulfuricella	7.7723	8.031	6.6829	15.8814	22.3918	9.538
Sulfuricurvum	4.5718	4.7942	4.802	1.603	3.5206	4.4119
Sulfuriferula	4.0961	5.3444	4.7974	4.3487	4.8494	4.5688
Sulfurifustis	5.2744	3.7142	4.5234	59.8582	57.1908	14.786
Sulfurihydrogenibium	10.6489	9.8185	10.098	1.3206	1.8759	5.1009
Sulfurimonas	7.9185	7.4896	8.3203	4.8673	27.7379	114.951
Sulfuritalea	6.1323	5.8321	6.2935	19.943	33.2958	11.9987
Sulfurospirillum	36.0589	29.8919	32.9761	3.1734	13.9782	24.0038
Sulfurovum	59.3616	27.0548	39.9375	5.681	77.8501	34.9199
Symbiobacterium	117.574	172.143	129.713	26.3264	23.8684	15.1942
Synechococcus	138.538	164.451	139.412	45.0326	41.0678	35.2278
Synechocystis	1.9673	2.1436	2.4941	6.2704	1.6192	1.2253
Syntrophobacter	9.3897	10.5101	8.775	8.787	15.7104	2.6359
Syntrophobotulus	41.2499	34.431	32.538	0.8439	2.0458	2.2098
Syntrophomonas	31.8165	32.7471	39.1371	20.123	23.5236	15.8912
Syntrophothermus	20.4772	43.9962	24.386	2.9091	7.9072	2.5815
Syntrophus	14.6464	19.2294	16.8392	7.3798	15.6687	5.8889
T4virus	0.6337	1.0808	1.2146	0.0108	0.572	3.8125
T7virus	0	0	2.5242	0	0.0361	5.9009
Tamlana	6.6185	6.4654	7.239	22.0551	19.1328	19.0139
Tannerella	305.107	251.836	294.245	22.4948	70.1804	41.0105
Tateyamaria	35.8824	49.54	37.4941	13.9726	18.4003	14.785
Tatlockia	4.2277	4.7135	4.323	1.5171	3.1892	4.1621
Tatumella	1.6687	2.0912	2.2261	0.4695	1.5983	18.2654
Taylorella	26.9383	31.3399	28.6279	4.6626	11.5261	7.616
Tenacibaculum	37.2945	22.0964	32.548	19.6931	29.5227	48.1161
Tepidanaerobacter	9.6664	6.8946	11.0928	12.0447	9.9503	10.8372
Teredinibacter	10.9453	16.1607	12.898	40.7019	49.0286	113.946
Terribacillus	2.1152	1.8779	2.0367	0.7551	0.9815	0.7506
Terriglobus	13.4855	18.9587	16.3686	8.4853	10.4999	3.5506
Tessaracoccus	34.9733	46.9639	42.6354	895.919	553.492	648.361
Tetragenococcus	4.5912	4.5267	6.2096	0.4388	0.9745	2.8504
Thalassolituus	15.4818	15.2634	16.2549	14.3116	37.3852	75.5051
Thalassospira	11.9957	7.9487	9.5237	10.5726	16.0859	13.8592
Thalassotalea	9.1563	13.7413	11.7222	5.1555	22.3499	60.3783
Thauera	37.8524	62.8572	46.0617	344.222	1239.93	169.686
Theileria	9.2076	7.4003	7.6528	22.0349	24.9808	7.0358
Thermacetogenium	21.557	30.5339	25.1587	6.694	16.151	10.9303
Thermaerobacter	21.9678	39.1843	26.7804	32.3955	23.9193	10.9647
Thermanaerovibrio	5.1561	8.9389	6.3741	4.9226	5.6358	2.5528
Thermincola	28.4409	19.7053	19.1783	4.0159	5.2067	2.3156
Thermoanaerobacter	35.1048	26.4123	28.8553	4.0863	4.6695	8.4338
Thermoanaerobacterium	42.0596	31.9491	33.9962	3.2948	5.6568	7.5439
Thermobacillus	14.1535	14.1931	12.6427	37.8287	19.164	8.8592
Thermobaculum	1.1682	1.7757	1.4133	3.0831	3.0431	1.471
Thermobifida	2.1603	2.7893	2.6547	15.0884	7.3011	7.6246
Thermobispora	1.4502	0.9171	1.1712	79.2782	30.2649	45.7548
Thermococcus	11.1787	15.2686	11.8287	12.616	6.5584	3.7593
Thermocrinis	1.4085	1.1905	1.5229	1.2132	0.5628	0.628
Thermodesulfatator	1.4324	0.9212	1.2277	0.3483	1.1603	0.3749
Thermodesulfobacterium	1.5492	3.2739	4.4848	0.499	0.2098	0.6031
Thermodesulfobium	3.6233	1.4925	2.3271	0.6619	1.4031	2.5967
Thermodesulfovibrio	8.482	6.9153	6.9214	0.289	2.0482	1.5934
Thermofilum	0	0	0.0003	0.0121	0.0042	0
Thermogutta	6.4591	3.1435	4.5017	19.2779	15.9629	8.4218
Thermomicrobium	1.91	2.6353	2.1925	44.2848	13.2448	10.8947
Thermomonospora	4.03	11.2556	6.3223	76.7443	33.1105	43.7924
Thermoplasma	0	0	0	0.0181	0	0
Thermoproteus	0	0	0	0.2373	0.0375	0.0115
Thermosediminibacter	8.8402	10.6554	10.0153	0.5348	5.1152	2.4585
Thermosipho	13.1092	10.9449	13.381	0.4166	1.194	5.2751
Thermosphaera	0.6221	0.2864	0.3742	0	0	0.0404
Thermosulfidibacter	5.763	7.4556	7.1343	6.5698	4.703	3.1196
Thermosynechococcus	0.1271	0.1597	0.2168	0.5183	0.2619	0.1762
Thermothelomyces	12.4496	13.0994	10.203	28.7366	47.1021	26.0648
Thermotoga	7.3577	6.9526	6.9609	0.9093	3.3294	1.5161
Thermovibrio	0.9243	1.1237	0.7492	1.3596	2.3906	2.0519
Thermovirga	5.2094	5.2996	6.032	0.8859	2.4799	1.6079
Thermus	50.2174	97.7827	62.9432	46.2275	50.6794	22.5303
Thielavia	16.5146	28.0731	16.5342	7.554	15.7533	6.9358
Thioalkalivibrio	18.8824	19.3628	19.5154	152.044	304.806	107.061
Thiobacillus	1.5367	3.119	2.3766	20.7812	41.8584	9.2379
Thiobacimonas	1.1851	1.0497	1.5872	67.5294	50.7448	28.9898
Thioclava	2.6102	2.2668	2.9502	36.4286	38.7212	19.7142
Thiocystis	9.4227	10.8764	9.1663	25.1459	40.7475	19.4781
Thiodictyon	9.7366	15.5541	12.3171	20.6465	84.5602	17.8066
Thioflavicoccus	13.4583	21.0801	15.0443	46.5243	51.6039	24.4887
Thiohalobacter	32.4209	48.3191	39.1618	39.1639	181.861	36.1055
Thiolapillus	73.8393	114.999	87.0864	13.8452	27.527	7.5221
Thiomicrospira	7.0083	6.9877	6.6409	6.0571	22.2693	31.8837
Thiomonas	9.7202	15.3846	11.8098	19.2047	50.7614	11.5069
Thioploca	1.642	0.2251	1.1275	0.5936	2.0644	5.2489
Tistrella	4.768	5.061	4.6069	43.5909	43.5277	32.2174
Tm4virus	0.0169	0.0111	0.0797	0.1171	0.309	0.2378
Tolumonas	9.3896	10.1611	9.7396	7.86	22.011	28.0218
Treponema	1802.09	1667.25	1095.89	41.1268	552.941	227.59
Trichodesmium	3.3027	4.1419	4.5647	0.008	2.7536	1.6378
Trichormus	2.1768	1.6403	1.9018	1.7383	2.5543	2.4432
Tropheryma	0.1224	0.077	0.1347	1.6034	2.1294	5.0053
Truepera	10.5678	12.4172	9.6682	60.1561	100.789	25.1036
Trueperella	47.1602	85.3173	59.7086	17.0034	12.4716	24.2862
Tsarbombavirus	0.0651	0.0771	0.0513	0	0	0
Tsukamurella	3.8303	4.5604	4.766	104.773	60.0737	75.9911
Tumebacillus	37.9207	36.4299	36.3761	29.4944	16.1503	12.188
Turicibacter	184.644	122.599	142.267	410.267	72.8168	91.8623
Turneriella	10.6645	3.6333	5.1145	1.9708	2.5913	1.1199
Twortvirus	1.3313	0.4549	0.4818	0	0.0115	0.0058
Ureaplasma	6.7943	5.1117	4.7474	0.1904	1.1945	5.0946
V5virus	0	0	0.0096	0	0.0203	0.0814
Vagococcus	27.3077	17.6892	26.6589	0.6996	2.0144	6.3981
Varicellovirus	0	0	0	0.2908	0.2188	0.265
Variibacter	1.2041	1.1193	1.6082	27.3729	30.9199	8.3814
Variovorax	32.5352	48.4028	37.544	157.59	235.743	92.7551
Veillonella	57.0561	45.4054	41.9129	5.5909	2.7089	5.4158
Verminephrobacter	2.0594	1.4396	1.6725	16.9779	26.5888	8.7659
Verrucosispora	11.1587	24.3394	16.1875	326.712	55.5517	94.6651
Vibrio	231.925	251.802	239.522	40.008	186.917	591.809
Virgibacillus	46.5832	39.1228	40.4274	18.1287	23.5197	23.0626
Vitreoscilla	1.7704	1.9497	1.6944	3.7286	4.8393	14.145
Vulcanisaeta	0	0	0	0.0103	0.1536	0.0035
Vulgatibacter	11.2491	9.8359	11.0804	39.1762	33.6295	9.2111
Waddlia	3.1588	2.5253	3.4906	2.8429	2.7942	1.3853
Weeksella	17.1285	10.8833	13.5757	7.9856	13.2411	23.4518
Weissella	17.0326	15.8593	19.1462	2.2556	5.3469	3.2
Wenyingzhuangia	14.4973	11.2013	13.3571	5.4673	5.2233	13.0824
Wenzhouxiangella	21.6354	31.4819	25.3629	28.3151	58.4539	29.293
Wigglesworthia	3.9929	6.4674	3.4845	2.2919	3.2875	5.1347
Winogradskyella	16.3821	11.7221	16.4596	18.1566	19.9104	22.1261
Woeseia	4.2268	4.2022	3.7726	102.498	50.6694	45.3148
Woesvirus	0	0	0	0	0.0141	0.151
Wolbachia	9.1814	7.2206	6.5731	2.0643	1.2867	1.6583
Wolinella	0	0.4356	0.1624	0.4144	0.1159	0.5081
Wphvirus	0.7262	0.1323	0.132	0	0.0125	0.0781
Xanthobacter	33.6163	47.0985	34.682	61.1227	61.6236	26.4006
Xanthomonas	127.995	118.841	152.844	1662.16	2353.54	2928.52
Xenorhabdus	12.3841	12.4207	13.3724	5.0821	25.3398	55.9852
Xp10virus	0	0	0	0	0	0.2501
Xylanimonas	6.936	6.5017	5.5053	144.556	79.265	109.63
Xylella	7.6599	8.3103	8.4185	8.9601	7.6996	16.9827
Yangia	2.2363	2.2346	2.1047	40.5001	38.9685	25.7668
Ydn12virus	0	0	0	0.0013	0	0.0062
Yersinia	40.0365	51.8068	44.4596	17.9177	53.5452	118.754
Zhongshania	8.57	8.7148	9.1117	10.7147	18.2649	45.4371
Zobellella	24.0326	42.9645	29.0078	18.4931	54.0194	41.1483
Zobellia	21.021	15.7172	19.8595	12.0322	14.6376	10.5452
Zunongwangia	7.9893	6.4246	9.3258	57.1818	22.0461	49.1951
Zymomonas	6.04	7.3891	6.8919	3.227	3.7641	3.6717

## Sheet: species
Species	F1	F2	F3	M1	M2	M3
	42413.3	42026.8	39681.7	50367.6	48371.1	46608.5
Acanthamoeba_polyphaga_mimivirus	0	0	0	0	0.4194	0.1013
Acanthocystis_turfacea_Chlorella_virus_1	0.1751	0.0247	0.0394	0.177	0.032	0
Acaryochloris_marina	7.1246	5.4777	5.5019	0.8801	1.6872	1.2778
Acetoanaerobium_sticklandii	33.6206	25.6164	28.2225	17.2666	12.5623	12.4075
Acetobacter_aceti	19.4484	27.8024	21.569	7.8917	7.0365	3.0127
Acetobacter_pasteurianus	5.1051	3.8575	3.9405	3.4994	4.1219	5.357
Acetobacter_persici	2.4837	3.5354	3.1051	3.9155	4.1327	2.4931
Acetobacter_pomorum	0.419	0.2849	0.4521	0	0	0.0238
Acetobacter_senegalensis	1.4608	2.2093	2.0359	0.0178	0.1316	0.2768
Acetobacter_tropicalis	2.4425	1.7905	2.9522	0.3064	2.1003	1.9049
Acetobacterium_woodii	55.6412	45.1222	41.6761	3.265	3.6832	8.0662
Acetohalobium_arabaticum	2.5945	2.2087	2.085	0.0362	0.3102	0.9497
Acetomicrobium_mobile	0.415	0.6822	0.5857	0.3694	0.3066	0.9186
Acholeplasma_brassicae	75.0076	82.0633	71.2687	16.9133	54.5199	219.938
Acholeplasma_laidlawii	23.4525	22.969	26.7332	4.1686	35.416	294.347
Acholeplasma_oculi	22.1351	28.5452	20.6901	1.1934	13.9184	92.3002
Acholeplasma_palmae	73.2166	70.1975	67.6047	6.1721	27.0712	164.428
Achromobacter_denitrificans	12.9699	10.8687	12.257	20.2185	33.59	22.7186
Achromobacter_insolitus	5.0902	5.9033	5.1537	8.9862	13.1223	6.9726
Achromobacter_phage_JWAlpha	0	0	0	0.0088	0.3137	0.018
Achromobacter_sp._AONIH1	1.2773	0.3677	1.0851	16.1785	27.0077	15.5845
Achromobacter_spanius	8.3447	8.5141	8.4754	11.0709	14.3911	7.0253
Achromobacter_xylosoxidans	4.8288	4.8981	5.9351	56.1811	92.7165	89.7743
Acidaminococcus_fermentans	146.342	197.071	159.559	4.2649	6.2685	6.1435
Acidaminococcus_intestini	62.7606	61.8512	61.1891	4.8104	5.0526	4.5831
Acidihalobacter_prosperus	19.1489	27.6815	17.4962	17.4027	20.578	8.4045
Acidilobus_saccharovorans	0.0466	0.0754	0.2229	0	0	0.0013
Acidimicrobium_ferrooxidans	2.9274	2.2159	2.462	48.6541	13.9773	18.5707
Acidiphilium_cryptum	0.6255	0.1832	0.3236	5.0591	3.0901	3.2234
Acidiphilium_multivorum	0.5847	0.3928	0.5502	3.7618	3.4522	1.8777
Acidipropionibacterium_acidipropionici	14.0129	20.2187	15.9017	114.064	34.1581	57.1755
Acidithiobacillus_caldus	2.9088	2.5949	2.2567	8.1731	9.2177	5.2891
Acidithiobacillus_ferrivorans	6.9183	13.5321	8.4237	3.6424	6.2402	6.1104
Acidithiobacillus_ferrooxidans	7.1996	7.4752	7.2442	4.1292	8.6782	7.5132
Acidobacterium_capsulatum	14.6769	13.2292	14.0799	12.4737	7.5709	6.4817
Acidothermus_cellulolyticus	5.1784	2.9582	3.9428	10.4811	5.0103	3.5746
Acidovorax_avenae	2.3741	1.3464	1.9004	25.7756	37.432	19.7215
Acidovorax_citrulli	2.9	2.4963	3.4565	18.0313	36.8386	13.7232
Acidovorax_ebreus	0.4334	0.2359	0.4544	4.6358	8.4172	4.2836
Acidovorax_sp._JS42	0.5391	0.5914	0.7648	18.6631	19.8634	21.4511
Acidovorax_sp._KKS102	21.1289	34.1912	24.6008	27.0178	48.8648	8.6819
Acidovorax_sp._NA2	1.2437	3.3369	2.5407	3.7182	8.74	2.4965
Acidovorax_sp._NA3	0.428	0.5687	0.6853	4.4344	13.2011	3.7552
Acidovorax_sp._P4	0	0	0	0	0	0
Acidovorax_sp._RAC01	4.5871	3.8502	3.447	28.5306	38.8463	12.9512
Acidovorax_sp._T1	42.0046	66.8927	48.4363	13.5739	28.2288	5.6615
Aciduliprofundum_boonei	0.6081	0.4	0.3832	0.0539	0.1654	0.0049
Aciduliprofundum_sp._MAR08-339	0.1068	0.0483	0.0526	0	0	0.0025
Acinetobacter_baumannii	7.7281	5.6724	6.1936	3.1383	21.0591	59.7004
Acinetobacter_bereziniae	8.0871	9.4213	7.2338	1.4356	6.1203	15.4033
Acinetobacter_calcoaceticus	1.8281	1.4603	2.0937	0	1.6651	9.0281
Acinetobacter_equi	4.1859	3.8265	2.7453	0.3622	4.1743	18.4034
Acinetobacter_haemolyticus	6.237	5.3827	4.5145	0.1195	5.094	10.0006
Acinetobacter_johnsonii	12.7724	13.5851	13.1717	6.8602	42.3216	98.2079
Acinetobacter_junii	5.7651	8.0774	5.03	0.5694	4.3601	8.5044
Acinetobacter_lactucae	1.8261	4.7131	2.3371	0.0916	1.6653	2.3909
Acinetobacter_larvae	4.6801	7.5413	5.0851	4.7433	20.7022	40.9863
Acinetobacter_nosocomialis	6.2282	3.4924	4.5315	0.969	2.4271	4.5587
Acinetobacter_oleivorans	0.6953	0.6963	0.4214	0.008	0.41	4.0564
Acinetobacter_phage_Ac42	0	0	0	0.0108	0.037	0.0824
Acinetobacter_phage_Petty	0	0	0	0	0.0538	2.3785
Acinetobacter_phage_vB_AbaM_Acibel004	0	0	0	0	0	0.1755
Acinetobacter_phage_vB_AbaM_phiAbaA1	2.4812	5.0073	11.3058	0	0.057	0.6347
Acinetobacter_pittii	1.98	2.3923	4.5634	0.5316	4.9619	40.1543
Acinetobacter_schindleri	6.4829	2.0814	5.015	2.3017	34.1797	82.913
Acinetobacter_soli	3.5833	2.7977	3.3089	0.7235	6.2701	7.6525
Acinetobacter_sp._ACNIH1	5.2499	4.7348	5.8954	4.9133	73.2944	101.294
Acinetobacter_sp._ACNIH2	3.8917	7.1583	2.9601	2.3281	17.5785	36.6305
Acinetobacter_sp._ADP1	1.8554	1.0498	1.4711	0.8394	3.4746	4.6741
Acinetobacter_sp._LoGeW2-3	2.2103	1.5485	2.6824	0.3039	13.1699	36.626
Acinetobacter_sp._NCu2D-2	7.9496	10.176	9.3245	4.0409	39.6065	307.813
Acinetobacter_sp._TGL-Y2	8.0118	8.791	8.4177	11.2117	40.6962	72.2249
Acinetobacter_sp._TTH0-4	2.4175	5.326	3.2075	0.465	18.8273	49.252
Actinoalloteichus_hoggarensis	0.7231	0.865	0.7187	36.7079	18.1215	15.6059
Actinoalloteichus_hymeniacidonis	1.7294	1.8778	2.0442	31.1923	15.8262	17.4696
Actinoalloteichus_sp._ADI127-7	0	0	0.0129	0.2706	0.3935	0.2449
Actinoalloteichus_sp._AHMU_CJ021	9.2377	3.3864	21.8802	35.1047	18.3736	24.9538
Actinoalloteichus_sp._GBA129-24	0	0	0	1.2345	0.3781	0.3344
Actinobacillus_equuli	3.3374	2.765	2.8723	0.0372	0.6288	1.5997
Actinobacillus_pleuropneumoniae	2.6981	2.5675	2.2895	1.2274	7.5228	17.8451
Actinobacillus_succinogenes	3.6945	2.3848	2.2482	1.1406	2.809	13.9463
Actinobacillus_suis	2.6071	3.0467	3.0591	0.0833	0.969	13.0039
Actinobacteria_bacterium_IMCC19121	2.57	1.4616	2.0738	0.0069	0.0632	0.028
Actinobacteria_bacterium_IMCC25003	1.1692	1.2501	1.541	0	0.01	0.1058
Actinobacteria_bacterium_IMCC26077	0.354	0.4831	0.3012	1.1556	1.632	0.8564
Actinobacteria_bacterium_IMCC26103	1.7132	1.5793	2.0093	3.8139	1.9673	1.4073
Actinobacteria_bacterium_IMCC26256	2.9832	1.8097	2.5345	42.4702	19.7485	25.1906
Actinomyces_gaoshouyii	2.9969	2.9227	3.0474	10.0066	6.8403	17.1589
Actinomyces_meyeri	6.7362	5.498	5.4348	7.1973	4.2404	7.5605
Actinomyces_oris	5.2271	9.0887	6.7507	60.2404	26.7687	63.578
Actinomyces_pacaensis	4.3963	2.3933	3.8571	4.8946	2.782	6.1549
Actinomyces_radicidentis	6.6859	12.2134	8.1908	61.6324	32.7364	87.4817
Actinomyces_sp._Chiba101	8.8175	12.1315	10.6296	7.5432	7.68	18.4678
Actinomyces_sp._VUL4_3	13.4236	15.9232	14.3752	0.8135	1.6298	8.8075
Actinomyces_sp._oral_taxon_414	2.142	3.292	2.6045	34.6625	23.164	59.6347
Actinoplanes_friuliensis	6.1036	5.7487	5.7351	127.864	46.0723	65.4621
Actinoplanes_missouriensis	2.7713	4.5152	3.7007	126.668	42.8756	59.5345
Actinoplanes_sp._N902-109	1.6478	4.6905	1.9378	91.5629	33.8299	47.2135
Actinopolyspora_erythraea	4.2397	7.0691	5.7706	36.3505	17.4506	30.8648
Actinosynnema_mirum	4.0909	5.9925	4.9352	18.4108	8.026	10.6581
Actinosynnema_pretiosum	0.8732	1.0469	1.0906	12.7386	7.5177	4.8308
Actinotignum_schaalii	22.016	32.6696	24.3731	2.8472	2.1936	2.9751
Adlercreutzia_equolifaciens	111.294	167.314	127.258	12.9096	10.8146	6.2922
Advenella_kashmirensis	4.1732	2.3544	2.7854	1.3744	3.0982	1.5348
Advenella_mimigardefordensis	4.1745	4.7998	5.6834	6.6278	5.4579	4.4327
Aequorivita_sublithincola	25.7387	20.7749	25.3387	42.6749	55.8234	94.2007
Aeribacillus_pallidus	8.4223	11.5692	8.617	0.3475	0.5769	1.6477
Aerococcus_christensenii	6.3383	9.7545	4.7593	0.0594	0.6107	0.5676
Aerococcus_sanguinicola	1.1138	1.0105	1.1752	0.041	0.5923	2.6099
Aerococcus_urinae	1.8901	2.8199	2.2031	0.3107	0.7845	3.5496
Aerococcus_urinaeequi	4.013	3.7417	4.3096	4.4946	5.133	5.587
Aerococcus_urinaehominis	9.6048	11.5306	11.3288	2.3682	2.638	6.3098
Aerococcus_viridans	2.1861	1.4868	2.0375	11.7916	9.9114	10.5642
Aeromicrobium_erythreum	2.1854	0.9529	1.5187	126.592	53.155	81.7377
Aeromonas_aquatica	0.2766	3.1074	1.5101	0.7347	1.877	0.6789
Aeromonas_caviae	0.0612	0.1192	0.281	0.7608	0.6853	0.2875
Aeromonas_dhakensis	0.2773	0.1357	0.3924	1.5847	1.7534	3.5713
Aeromonas_hydrophila	23.9406	34.8254	26.9249	12.9716	19.818	20.1193
Aeromonas_media	17.0211	27.561	18.7344	4.8318	6.3795	8.75
Aeromonas_phage_phiAS5	0	0	0	0	0	2.0745
Aeromonas_salmonicida	7.3251	13.4881	9.3869	14.889	40.3198	51.1839
Aeromonas_schubertii	4.8655	5.5721	6.5209	2.2346	13.5969	11.3949
Aeromonas_sp._ASNIH1	3.922	6.865	5.2638	1.7711	5.3222	8.3055
Aeromonas_sp._ASNIH2	0.2738	0.0696	0.3415	0.9284	0.8263	1.162
Aeromonas_sp._ASNIH3	5.8613	12.6833	6.9376	1.5982	2.1621	4.6908
Aeromonas_sp._ASNIH4	2.6451	6.2608	4.368	2.9192	2.7457	2.1261
Aeromonas_sp._ASNIH5	1.8094	2.5699	2.1887	1.0089	2.4838	0.7472
Aeromonas_sp._ASNIH7	0.0868	0.0735	0.0511	0.2923	1.9014	1.4904
Aeromonas_sp._CA23	54.6094	81.5388	62.4048	3.4627	4.9078	4.2149
Aeromonas_sp._CU5	13.3326	23.2539	16.1801	2.4036	6.3849	3.4405
Aeromonas_sp._O23A	16.6788	12.266	15.0102	0.527	2.6848	0.9001
Aeromonas_veronii	19.6258	24.0016	22.1066	24.8277	57.7031	85.1225
Aeromonas_virus_25	1.0186	0.1845	0.0143	0	0.0017	0
Agarilytica_rhodophyticola	6.6032	4.9005	6.201	12.7792	15.6719	23.5162
Agarivorans_gilvus	5.7674	4.2557	5.414	10.8759	13.4261	24.0607
Aggregatibacter_actinomycetemcomitans	2.1351	2.2778	2.5197	1.4247	4.8144	12.6897
Aggregatibacter_aphrophilus	3.7274	5.2024	6.2438	0.5499	2.2133	3.7244
Agrobacterium_fabrum	4.2596	5.4422	4.1475	18.8233	13.341	6.9649
Agrobacterium_rhizogenes	6.62	6.1402	5.8987	13.7362	12.289	4.5184
Agrobacterium_sp._H13-3	0.0488	0.0437	0.0545	3.8439	6.7474	4.1022
Agrobacterium_sp._RAC06	3.4397	4.5008	3.9783	39.7328	29.2186	21.5044
Agrobacterium_tumefaciens	4.8954	5.4924	5.8799	59.9836	46.3381	33.3856
Agrobacterium_vitis	6.0257	4.792	5.6276	15.733	18.0858	7.8544
Agromyces_aureus	2.6535	3.2138	3.1435	47.8769	23.1264	29.3765
Akkermansia_glycaniphila	87.5534	47.2867	57.8647	2.6731	3.6978	2.1824
Akkermansia_muciniphila	58.7001	33.2371	41.2456	2.4138	5.3165	2.6514
Alcaligenes_faecalis	20.2182	28.4619	21.2282	21.2612	32.2587	25.4947
Alcanivorax_borkumensis	0	0	0	0.8305	1.2934	1.2533
Alcanivorax_dieselolei	2.0498	1.4952	1.473	6.9743	14.636	20.3652
Alcanivorax_pacificus	4.5846	10.1466	6.7304	23.4376	60.4472	66.489
Alcanivorax_sp._NBRC_101098	0.0022	0.0118	0.1027	7.7383	3.2267	8.7906
Alcanivorax_xenomutans	23.2781	37.0176	26.3362	4.9055	21.8497	17.1367
Algibacter_alginicilyticus	8.8371	6.4612	7.8155	27.3989	34.8481	23.6038
Algoriphagus_sp._M8-2	37.6187	30.3806	34.3165	40.5509	35.2354	37.9715
Alicycliphilus_denitrificans	18.7515	30.0974	22.1878	42.0124	61.2526	32.8408
Alicyclobacillus_acidocaldarius	18.1816	19.0854	16.2306	28.5449	13.5637	4.1796
Aliivibrio_fischeri	16.8412	14.2874	14.1152	0.4066	0.7388	4.9214
Aliivibrio_salmonicida	9.2208	5.3705	5.6195	0.2248	1.9176	31.2146
Aliivibrio_wodanis	6.8246	8.3445	10.4215	0.5408	2.9357	11.7432
Alistipes_finegoldii	1636.3	1195.07	1533.36	44.9611	110.822	81.6353
Alkalilimnicola_ehrlichii	7.9825	10.0757	8.9684	50.9054	65.9199	27.041
Alkaliphilus_metalliredigens	8.6063	4.453	5.9856	37.0916	57.0875	28.2224
Alkaliphilus_oremlandii	128.913	116.582	123.673	6.7973	14.1975	12.3522
Alkalitalea_saponilacus	149.205	111.149	164.808	70.1148	614.313	324.613
Alloactinosynnema_sp._L-07	3.2668	2.8162	4.0049	36.7841	17.9212	12.052
Allochromatium_vinosum	4.4716	3.4241	4.4359	32.242	63.6495	50.6447
Allofrancisella_guangzhouensis	0.5333	0.8563	0.6534	0.1546	0.5604	0.4118
Altererythrobacter_atlanticus	4.8573	3.2755	3.9527	165.582	150.918	76.5576
Altererythrobacter_dongtanensis	1.7696	0.976	1.5172	93.7559	59.1357	46.7345
Altererythrobacter_epoxidivorans	0.5625	1.1791	0.8207	37.1181	35.7177	15.8451
Altererythrobacter_ishigakiensis	5.7289	4.9686	5.2708	20.0492	18.6489	9.6732
Altererythrobacter_mangrovi	0.5707	0.3458	0.4451	61.8122	54.8508	34.7404
Altererythrobacter_marensis	1.252	0.8077	1.0322	72.2088	63.0886	32.6878
Altererythrobacter_namhicola	10.2887	12.0497	10.1868	68.9621	55.57	30.0194
Alteromonas_addita	0.0034	0.0002	0.0008	4.4453	0.6197	1.076
Alteromonas_australica	0.6591	2.0765	2.6984	2.2493	5.7289	26.173
Alteromonas_macleodii	17.7944	20.5183	17.2279	2.2561	18.57	53.907
Alteromonas_mediterranea	3.905	4.0588	6.1308	1.6477	13.3288	54.7901
Alteromonas_naphthalenivorans	2.4893	4.4504	2.5779	1.2424	10.1783	57.4867
Alteromonas_phage_vB_AmaP_AD45-P	0	0	0.0222	0.0012	0.1102	6.3458
Alteromonas_sp._MB-3u-76	0.9146	0.4113	0.7117	0.4214	2.7607	13.2726
Alteromonas_sp._RW2A1	0.9978	0.7253	1.1003	0.5345	1.114	4.5114
Alteromonas_stellipolaris	0.0124	0	0.0197	0.8925	0.6259	8.4922
Aminobacter_aminovorans	2.6872	2.2246	2.3352	73.5713	88.1296	43.56
Aminobacterium_colombiense	2.3612	1.2027	1.702	1.9646	4.2712	6.2308
Ammonifex_degensii	8.6099	11.3439	10.0517	2.2772	3.0452	1.3168
Amphibacillus_xylanus	19.7314	14.6308	15.9147	26.0947	17.6223	31.0871
Amsacta_moorei_entomopoxvirus	0.0307	0.0647	0.3004	0	0	0.0091
Amycolatopsis_japonica	1.2521	0.8081	1.4772	20.1023	6.5182	11.8193
Amycolatopsis_mediterranei	2.0137	0.9818	2.3576	85.9387	33.7639	41.33
Amycolatopsis_methanolica	0.422	0.3691	0.5489	78.6121	23.088	27.1409
Amycolatopsis_orientalis	1.1096	1.9195	0.9326	34.462	16.3939	23.8984
Amycolatopsis_sp._AA4	1.3401	1.0722	1.351	41.5234	16.814	17.9829
Amycolatopsis_sp._BJA-103	1.4268	1.775	1.6856	22.6199	13.3207	16.3274
Anabaena_cylindrica	10.5614	9.4236	10.5329	1.008	1.5619	12.7142
Anabaena_sp._90	1.7956	0.959	1.0889	0.6044	1.4095	1.0654
Anabaena_sp._WA102	7.4208	4.188	4.8063	0.9573	6.5964	3.5971
Anaerococcus_mediterraneensis	3.6547	2.3506	2.3823	0.6954	2.2497	3.0469
Anaerococcus_prevotii	8.1566	11.5543	9.3787	0.7834	0.6211	1.6191
Anaerolinea_thermophila	10.288	8.9276	11.698	36.6841	26.0366	10.5003
Anaerolineaceae_bacterium_oral_taxon_439	1.913	1.524	1.5397	64.4947	23.3789	6.5497
Anaeromyxobacter_dehalogenans	1.7784	1.7475	1.6624	49.8177	37.1694	20.0412
Anaeromyxobacter_sp._Fw109-5	9.8818	12.6156	10.2955	87.0393	53.2602	26.5633
Anaeromyxobacter_sp._K	0.5977	1.2396	1.1805	9.9561	6.1146	2.8832
Anaerostipes_hadrus	639.563	689.974	609.374	12.513	21.1666	15.0111
Anaerotignum_propionicum	250.795	249.767	253.888	16.3224	26.4774	21.6665
Anaplasma_marginale	0	0	0	0	0.0264	0
Anaplasma_phagocytophilum	1.2244	0.7331	0.6584	0	0.3118	0.0039
Aneurinibacillus_soli	4.715	7.2143	6.7551	0.2798	4.6019	2.332
Aneurinibacillus_sp._XH2	21.9185	16.2498	18.0857	1.2376	1.6529	8.0229
Anguillid_herpesvirus_1	0.05	0.2302	0.1444	0.4768	0.2202	0.2801
Anomala_cuprea_entomopoxvirus	0	0.1591	0.162	0	0	0
Anoxybacillus_amylolyticus	3.1861	2.6069	2.3841	0.1458	1.0006	1.2175
Anoxybacillus_flavithermus	15.9562	11.6821	11.9309	1.7112	1.6492	2.3567
Anoxybacillus_gonensis	3.1145	3.3525	2.7538	0.2533	0.706	2.8391
Antarctobacter_heliothermus	1.6327	1.1043	1.746	13.457	16.7868	10.6093
Apocheima_cinerarium_nucleopolyhedrovirus	0	0	0	0.1053	0.0337	0.1176
Aquaspirillum_sp._LM1	5.0191	6.8344	7.3827	9.4134	19.7923	65.185
Aquifex_aeolicus	0	0	0	1.7789	0.4787	0.773
Arachidicoccus_sp._BS20	8.8107	5.3299	6.7287	12.3529	12.8525	8.3639
Arcanobacterium_haemolyticum	12.4064	6.8118	8.8309	1.3287	1.8401	3.0358
Archaeoglobus_fulgidus	0	0	0	0.1644	0.0731	0.0093
Archaeoglobus_profundus	0	0	0	0	0.0401	0.0918
Archaeoglobus_sulfaticallidus	4.8384	8.5545	5.4088	0	0.1118	0.0669
Archaeoglobus_veneficus	0.1737	0.0967	0.2948	0.1262	0.2381	0.0321
Archangium_gephyra	9.84	9.3218	9.1019	109.536	53.1775	19.8625
Arcobacter_butzleri	12.825	7.3615	8.5628	25.5098	18.177	79.1165
Arcobacter_nitrofigilis	12.0663	10.9003	11.8066	2.9622	5.5805	30.608
Arcobacter_sp._L	16.6095	12.0996	13.515	29.6922	21.991	57.4145
Arcobacter_sp._LPB0137	2.8177	2.2059	2.7523	3.7469	8.2971	31.0665
Arenibacter_algicola	17.6256	11.6565	16.5293	29.4498	44.1763	32.8506
Aromatoleum_aromaticum	2.8384	2.7984	2.5649	30.8502	42.2241	13.9668
Arsenicicoccus_sp._oral_taxon_190	6.9418	7.1054	8.0281	482.077	156.979	240.946
Arsenophonus_symbiont_of_Lipoptena_fortisetosa	1.8859	4.7826	1.4728	0.3272	0.2143	0.1997
Arthrobacter_alpinus	12.9155	15.1842	13.5961	14.0017	18.2948	29.7447
Arthrobacter_crystallopoietes	9.6293	9.6492	8.8776	79.2615	33.636	51.667
Arthrobacter_phage_vB_ArS-ArV2	0.1476	0.0208	0.1246	14.7393	0.9144	2.0083
Arthrobacter_sp._A3	6.2726	13.7707	9.2744	11.314	6.6306	16.1082
Arthrobacter_sp._ATCC_21022	0.0247	0.0009	0.037	2.9361	1.2306	1.9573
Arthrobacter_sp._ERGS1:01	7.4611	10.0219	7.9977	36.7895	19.2417	21.2611
Arthrobacter_sp._FB24	9.0189	16.898	11.2277	18.6728	16.1348	21.441
Arthrobacter_sp._IHBB_11108	58.588	87.1667	67.3977	2.5158	2.8655	5.5421
Arthrobacter_sp._LS16	0.0479	0.0206	0.0968	5.2337	3.2066	11.6063
Arthrobacter_sp._PAMC_25486	12.8742	13.4705	11.5448	36.5766	21.7815	15.9963
Arthrobacter_sp._QXT-31	2.052	2.352	2.2756	45.1451	17.1013	32.5607
Arthrobacter_sp._Rue61a	0.2699	0.2148	0.2553	5.5721	1.9561	4.0838
Arthrobacter_sp._U41	3.7712	3.7214	4.5521	33.3124	17.4769	24.3136
Arthrobacter_sp._YC-RL1	4.7323	6.6305	5.1101	6.3232	4.0643	6.1601
Arthrobacter_sp._YN	12.1815	20.7511	16.5599	16.9575	10.3256	13.8222
Arthrobacter_sp._ZXY-2	0	0.007	0.017	3.4275	5.3012	4.8065
Arthrobacter_virus_Mudcat	0.0023	0.8338	0.0304	0	0	0
Asaia_bogorensis	1.3754	2.1311	2.7454	11.5393	5.8229	1.8859
Aster_yellows_witches'-broom_phytoplasma	0.6869	0.3226	0.4107	0	0.2694	2.7871
Asticcacaulis_excentricus	2.3636	2.3594	2.4589	11.9812	7.9344	7.1247
Atopobium_parvulum	28.0221	27.4189	26.8371	1.783	2.6179	1.6548
Aurantimicrobium_minutum	8.9066	6.2438	8.5329	3.4721	3.2571	8.2777
Aureimonas_sp._AU20	1.9953	2.454	2.3959	53.9059	36.5182	21.2177
Aureococcus_anophagefferens_virus	0.7007	0.7821	2.0517	0.7273	0.7865	0.9871
Auricoccus_indicus	3.5628	3.9051	3.965	2.4561	3.3375	16.3519
Autographa_californica_multiple_nucleopolyhedrovirus	0	0	0	0	0.0127	0
Azoarcus_olearius	0.8238	0.7822	0.7989	5.0291	18.1016	2.4822
Azoarcus_sp._BH72	0.7979	0.8337	0.999	8.2916	16.5963	3.2394
Azoarcus_sp._CIB	3.8665	4.1007	3.9998	48.3529	78.2594	16.721
Azoarcus_sp._KH32C	2.9244	3.4066	3.1078	32.0205	57.788	13.0867
Azoarcus_sp._SY39	3.0294	1.5651	2.1277	44.0035	137.766	35.3491
Azospira_oryzae	22.8446	40.2426	25.853	26.0153	42.7147	16.6379
Azospirillum_brasilense	8.727	9.154	9.0273	92.4163	122.679	61.3853
Azospirillum_humicireducens	0.3014	0.3948	0.6284	11.424	13.4426	4.5045
Azospirillum_lipoferum	46.4948	68.7968	51.4597	61.3475	76.2268	33.8155
Azospirillum_thiophilum	6.4635	10.7593	6.0847	39.7977	44.885	23.9985
Azotobacter_chroococcum	31.4036	49.4711	36.6603	26.514	55.6158	58.4936
Azotobacter_vinelandii	1.4304	2.3931	2.5679	15.9613	27.1584	30.5623
Bacillus_altitudinis	0.8583	0.7261	0.7641	0.0162	0.0216	0.0121
Bacillus_amyloliquefaciens	1.8431	2.2037	2.0519	0	0.1447	0.4361
Bacillus_anthracis	0.0705	0.1259	0.1507	0	0.0168	0
Bacillus_aryabhattai	0.3876	0.2125	0.1979	0	0.0538	0.1703
Bacillus_atrophaeus	0.1254	0.0381	0.19	0	0	0
Bacillus_beveridgei	3.5464	3.6013	4.053	5.9855	2.8806	2.4218
Bacillus_bombysepticus	0	0	0.0386	0	0.3895	1.2119
Bacillus_cellulosilyticus	8.2219	7.7102	7.5765	2.416	3.9844	7.8901
Bacillus_cereus	33.0724	25.2296	30.4051	13.2556	12.2259	14.7908
Bacillus_clausii	2.5812	2.6106	3.7777	0.8029	0.9814	2.1502
Bacillus_coagulans	18.0664	17.5753	18.6613	19.8967	11.2248	12.6965
Bacillus_cohnii	7.0448	5.1107	5.5132	0.8147	0.8586	3.2266
Bacillus_cytotoxicus	48.551	32.9452	39.7057	0.2073	1.5212	6.4321
Bacillus_endophyticus	9.2582	7.2521	7.1256	1.1419	0.5119	1.5445
Bacillus_flexus	10.2464	7.4909	8.123	1.8128	3.417	2.7592
Bacillus_glycinifermentans	5.3981	3.1604	3.8719	3.4872	2.5045	1.7154
Bacillus_halodurans	3.0202	2.0085	2.5995	5.3218	2.1005	2.8979
Bacillus_horikoshii	14.6097	13.2502	12.451	6.6064	2.466	3.0227
Bacillus_infantis	9.3344	8.7666	9.9047	2.1169	3.8589	6.0355
Bacillus_kochii	12.7813	9.5146	9.7111	0.786	1.2329	5.6294
Bacillus_krulwichiae	2.2758	2.688	2.0261	0.2556	0.6166	2.6727
Bacillus_lehensis	4.0904	3.6643	4.5026	0.3424	0.9136	0.9326
Bacillus_licheniformis	0.012	0.5775	0.1163	0.0015	0.0133	0.0089
Bacillus_megaterium	2.224	1.522	1.6909	1.4093	4.041	1.898
Bacillus_methanolicus	11.6856	5.5104	10.2372	0.8015	1.4976	2.7148
Bacillus_muralis	1.2163	1.6225	1.514	1.0691	1.0982	0.751
Bacillus_mycoides	17.969	17.5913	18.3826	5.4092	9.7813	5.9218
Bacillus_oceanisediminis	11.6739	8.5201	11.3042	2.6029	8.9912	6.2999
Bacillus_paralicheniformis	5.6467	4.7726	4.6777	0.7309	0.9149	3.7542
Bacillus_phage_AR9	3.867	0.0081	0.0098	0	0	0
Bacillus_phage_BM5	0.0197	0.6233	0.1565	0	0.0077	0.0044
Bacillus_phage_Claudi	0.0338	0.1789	0.5688	0	0.0047	0.3137
Bacillus_phage_Evoli	0.067	0.0993	0.0906	0	0.002	0
Bacillus_phage_MG-B1	0.1579	0.0173	0.0415	0	0	0.0098
Bacillus_phage_PM1	0	0	0	0.9386	1.8439	0.1443
Bacillus_phage_SP-10	0	0	0	0	0	0
Bacillus_pseudofirmus	11.7874	13.0397	9.3475	1.5013	2.2566	14.0029
Bacillus_pumilus	17.0955	10.5221	15.9632	1.8565	0.8788	1.5658
Bacillus_safensis	1.0274	0.8108	1.2713	13.8182	2.183	4.1226
Bacillus_simplex	7.3993	14.1092	7.6669	2.5476	1.2766	3.4374
Bacillus_smithii	6.7255	4.9984	4.9218	0.071	3.0671	2.4519
Bacillus_sonorensis	0.9126	1.0902	0.888	0.0045	0.0359	0.0991
Bacillus_sp._1NLA3E	23.4458	15.9336	16.2351	4.0611	2.5221	3.5262
Bacillus_sp._275	0.0051	0.0201	0.0401	0	0	0.0019
Bacillus_sp._ABP14	0.0044	0	0.0055	0.6269	0.0548	0.6418
Bacillus_sp._FDAARGOS_235	0.0468	0.0356	0.0271	0.0736	0.0472	0.0439
Bacillus_sp._IHB_B_7164	0	0	0	0	0.0023	0
Bacillus_sp._JS	1.075	0.5152	0.8808	0	0	0.0043
Bacillus_sp._MD-5	0.2288	0.7965	0.2093	0	0.0087	0.2071
Bacillus_sp._OxB-1	2.4622	2.4994	2.2606	12.8255	4.2053	4.5686
Bacillus_sp._WP8	1.3448	1.3878	1.2117	0	0.1178	2.0187
Bacillus_sp._X1(2014)	9.9911	11.4025	13.9304	0.2029	0.773	1.8518
Bacillus_subtilis	9.5155	6.5714	6.6104	4.4901	3.1249	7.0626
Bacillus_thuringiensis	9.6888	8.6274	8.6732	3.1892	3.4739	9.9599
Bacillus_toyonensis	0.4303	0.4247	0.452	0.734	0.0632	0.1929
Bacillus_velezensis	2.2148	1.4614	1.4776	0.5574	0.1698	0.1692
Bacillus_virus_Agate	0	0	0	0	0.4589	0
Bacillus_virus_G	0.5978	0.7773	2.4849	0	0.0258	0.7472
Bacillus_virus_GA1	0.7349	0.2038	0.8117	0	0	0.0521
Bacillus_virus_Hakuna	0.7262	0.1323	0.132	0	0.0125	0.0781
Bacillus_virus_Pascal	0.093	0.0787	0.2512	0	0	0.0296
Bacillus_weihaiensis	7.0921	5.2508	5.5718	3.9078	1.8596	3.4427
Bacillus_xiamenensis	0.8068	1.1843	0.6463	0.0457	0.45	1.1576
Bacterioplanes_sanyensis	3.3237	2.2121	2.6179	2.2129	11.4065	9.8811
Bacteriovorax_stolpii	12.4769	11.0974	11.7659	13.9875	11.8452	7.7139
Bacteroidales_bacterium_CF	1170.78	771.616	1046.53	48.3864	171.771	112.22
Bacteroides_caccae	320.093	270.453	311.402	5.7881	17.9762	11.8559
Bacteroides_caecimuris	693.839	475.132	511.685	1.3786	18.51	11.5736
Bacteroides_cellulosilyticus	581.715	493.868	538.173	8.1123	39.7811	26.0801
Bacteroides_dorei	481.563	398.293	422.854	2.5167	17.7762	11.5393
Bacteroides_fragilis	766.634	664.739	734.69	9.6265	58.8068	31.2505
Bacteroides_helcogenes	636.708	568.37	626.198	10.2831	37.8977	24.5962
Bacteroides_ovatus	380.894	357.049	378.605	2.0444	13.9948	11.6295
Bacteroides_salanitronis	992.949	892.426	950.391	13.8728	65.5326	41.3322
Bacteroides_thetaiotaomicron	567.857	498.964	540.03	2.5157	18.9346	14.8741
Bacteroides_vulgatus	456.976	454.32	459.577	1.5014	19.1494	15.787
Barnesiella_viscericola	414.891	304.196	387.613	14.4624	48.308	44.3826
Bartonella_ancashensis	1.2423	2.0986	2.4727	0	0.3189	0.1103
Bartonella_apis	14.1035	17.6789	14.1594	0.7846	2.5246	4.4337
Bartonella_australis	0.1661	0.0952	0.0951	8.0083	4.2162	0.4329
Bartonella_bacilliformis	1.8134	0.8179	1.0886	0.2713	0.3471	0.2392
Bartonella_clarridgeiae	0	0	0	0	0	0.1837
Bartonella_grahamii	1.1286	1.3999	0.631	0	0.1276	0.2921
Bartonella_henselae	1.4518	1.5939	1.9898	0.0276	0.225	5.9337
Bartonella_quintana	0.0103	0.0055	0.0622	1.7307	6.8028	2.4435
Bartonella_sp._1-1C	0.1247	0.1624	0.0397	0.001	0.0872	0.2539
Bartonella_sp._A1379B	1.2231	0.221	0.9637	0	0	0.0007
Bartonella_sp._WD16.2	3.0395	0.6788	1.4998	0.0918	0.1749	0.3756
Bartonella_tribocorum	0	0	0.021	0.2571	0.6665	1.6006
Bartonella_vinsonii	1.2773	0.4474	0.8675	0.021	0.2662	0.0173
Basilea_psittacipulmonis	6.3661	7.5229	6.2541	0.34	3.6607	3.9825
Bathymodiolus_septemdierum_thioautotrophic_gill_symbiont	0.7016	0.9804	1.2016	0.4439	0.072	0.7411
Bdellovibrio_bacteriovorus	28.4629	22.0711	28.4103	3.9674	6.6554	5.8941
Bdellovibrio_exovorus	1.6766	2.4983	3.2781	0.4511	1.1174	5.1288
Beijerinckia_indica	4.3402	4.4133	4.1879	6.0905	9.7656	2.5568
Belliella_baltica	50.9322	36.8784	51.6967	72.5849	56.4958	98.7615
Bernardetia_litoralis	3.5998	2.6575	3.898	3.7581	9.5337	10.9862
Betaproteobacteria_bacterium_GR16-43	6.7176	11.8289	7.0151	49.9656	72.4137	35.0671
Beutenbergia_cavernae	3.7217	4.6252	5.1651	181.232	94.9359	183.123
Bibersteinia_trehalosi	4.7492	4.9152	5.3552	0.7917	3.7373	9.6178
Bifidobacterium_actinocoloniiforme	28.9586	43.0974	29.0714	4.1365	3.6902	3.6456
Bifidobacterium_adolescentis	12.872	14.4458	15.2001	0.8826	2.6342	3.0964
Bifidobacterium_angulatum	31.1314	43.403	35.5289	1.5021	1.7833	1.2908
Bifidobacterium_animalis	15.4236	20.3222	29.9787	2.7711	4.2061	8.4863
Bifidobacterium_asteroides	11.875	18.7198	12.632	4.311	2.3839	0.7635
Bifidobacterium_bifidum	18.2573	44.2886	26.7257	6.4496	3.2699	4.4699
Bifidobacterium_breve	27.4	39.3331	29.633	4.6527	3.0472	3.2483
Bifidobacterium_catenulatum	3.0566	3.905	3.2435	0.0553	0.2366	0.2843
Bifidobacterium_choerinum	9.7926	22.8874	57.0451	12.0087	9.7728	9.3388
Bifidobacterium_coryneforme	1.402	1.2249	1.3695	0.1591	0.3373	0.7032
Bifidobacterium_dentium	8.3393	9.8702	9.0184	12.6207	7.2035	4.9015
Bifidobacterium_indicum	0.9703	0.7743	1.2041	0.6885	0.3656	0.334
Bifidobacterium_kashiwanohense	16.2864	23.1712	18.9506	1.0898	0.6797	1.7234
Bifidobacterium_longum	101.93	153.659	141.291	5.5628	9.1828	6.9506
Bifidobacterium_pseudocatenulatum	12.3952	21.2346	15.705	0.8579	0.7304	0.5647
Bifidobacterium_pseudolongum	34.6322	172.809	437.459	16.5941	23.8679	17.937
Bifidobacterium_scardovii	9.2732	16.2573	10.7099	9.6868	6.4015	8.2298
Bifidobacterium_thermophilum	14.2126	6.8371	10.2527	3.0656	4.8179	5.1461
Blastochloris_viridis	3.1275	2.4955	2.6609	33.2418	39.003	13.8387
Blastococcus_saxobsidens	4.0461	4.2592	5.0507	255.994	77.5006	116.999
Blastomonas_sp._RAC04	9.296	11.4231	10.3358	25.3759	26.0281	12.1223
Blattabacterium_cuenoti	0.524	0.3019	0.5479	0.002	0.2946	0.5352
Blattabacterium_punctulatus	1.1469	1.3184	1.2505	0.0274	0.4569	0.2926
Blattabacterium_sp._(Blaberus_giganteus)	1.1332	0.7402	0.5079	0.0687	0.3	0.3816
Blattabacterium_sp._(Blatta_orientalis)	0	0	0.009	0.0666	0.019	0.0593
Blattabacterium_sp._(Blattella_germanica)	4.6824	4.4626	3.9832	0.454	0.8339	0.8222
Blattabacterium_sp._(Mastotermes_darwiniensis)	0	0.0031	0.0364	0	0.0729	0.1916
Blattabacterium_sp._(Nauphoeta_cinerea)	0.5847	0.3785	0.9006	0	0.2472	0.7633
Blattabacterium_sp._(Periplaneta_americana)	0.3135	0.3517	0.2552	0.3945	0.1207	0.027
Blautia_hansenii	763.947	848.41	739.106	12.4687	23.742	17.8703
Blautia_sp._YL58	282.244	335.774	291.783	17.0595	20.5677	17.7937
Blochmannia_endosymbiont_of_Camponotus_(Colobopsis)_obliquus	0.6355	2.4407	2.0259	0	0.2907	3.3728
Blochmannia_endosymbiont_of_Polyrhachis_(Hedomyrma)_turneri	0.3338	2.2409	0.2965	0.0131	0.4336	6.5752
Bordetella_avium	12.3339	15.6264	12.3324	9.2886	7.9985	5.8682
Bordetella_bronchialis	2.911	4.2037	2.9755	20.4363	26.6021	12.5547
Bordetella_bronchiseptica	31.0658	36.1013	13.3522	6.9734	11.1743	10.8831
Bordetella_flabilis	3.3174	2.4178	2.0983	17.4678	20.3213	11.1666
Bordetella_genomosp._13	1.2822	1.6583	1.3561	19.3366	30.6646	12.3347
Bordetella_genomosp._6	0.2971	0.8167	0.6541	6.289	2.553	2.3283
Bordetella_genomosp._8	5.5365	5.2667	5.3914	35.0394	23.555	16.9226
Bordetella_genomosp._9	6.3178	8.8465	7.1608	21.7055	14.8024	15.7327
Bordetella_hinzii	5.9846	9.7034	8.2345	10.4509	25.6029	10.1724
Bordetella_holmesii	3.2789	10.0148	4.8881	9.45	16.5551	11.7779
Bordetella_parapertussis	0.7153	0.4562	0.6895	1.0898	3.0403	1.1047
Bordetella_pertussis	0	0	0	0.5461	0.1187	0.3828
Bordetella_petrii	3.1082	4.8472	3.6343	34.9399	30.3742	12.1928
Bordetella_pseudohinzii	0.3934	0.3754	0.4143	9.3108	11.0671	5.8498
Bordetella_sp._H567	6.0477	5.3087	6.1481	21.8945	25.3666	11.9623
Bordetella_trematum	11.0601	15.3989	12.6013	15.8078	25.6604	23.5835
Bordetella_virus_BPP1	0	0	0	0	0	0.199
Borrelia_anserina	0.2181	0.2116	0.177	0	0.0605	0.6992
Borrelia_duttonii	0	0	0	0	0	0
Borrelia_hermsii	2.2046	1.0202	1.2511	0.1367	0.0621	0.0081
Borrelia_mayonii	2.2955	0.7373	2.2125	0.02	0.0253	0.3472
Borrelia_miyamotoi	5.4454	6.7158	6.9864	0.0028	0.5094	1.2294
Borrelia_parkeri	0.0832	0.2387	0.8311	0.0049	0.0663	0.5893
Borrelia_turicatae	0.182	0.097	0.1679	0.0497	0.1744	0.2122
Borreliella_afzelii	0.8536	0.6284	0.6398	0.0587	0.2217	0.3774
Borreliella_bavariensis	0	0	0.0169	0.0145	0.3086	0.1172
Borreliella_bissettii	0.1751	0.3057	0.5359	0	0	0.0092
Borreliella_burgdorferi	2.2174	1.4312	1.4693	0.3963	0.4289	0.4152
Borreliella_garinii	3.2211	1.3905	1.3298	0	0.1464	0.2299
Borreliella_valaisiana	0.7003	0.0454	0.2143	0.0009	0.0657	0.4798
Bosea_sp._AS-1	3.9755	2.589	3.6687	37.6314	43.407	17.7103
Bosea_sp._PAMC_26642	5.878	9.6404	7.3405	27.0244	38.1936	15.9661
Bosea_sp._RAC05	0.6268	0.5773	0.8416	54.2127	57.8216	24.9972
Bosea_vaviloviae	3.5666	3.5654	3.7124	66.0542	39.8836	25.7383
Bovine_alphaherpesvirus_5	0	0	0	0.2908	0.2188	0.265
Brachybacterium_faecium	3.7435	2.7042	4.0753	106.411	60.9254	279.198
Brachybacterium_ginsengisoli	5.2559	3.4178	4.877	94.4678	48.1129	202.485
Brachybacterium_sp._P6-10-X1	19.7425	26.1568	22.2745	90.2508	45.0603	148.028
Brachybacterium_sp._VM2412	2.1143	2.071	2.4094	90.6436	39.2822	120.91
Brachybacterium_sp._VR2415	4.531	6.1714	6.1595	62.3665	31.4476	125.063
Brachyspira_hyodysenteriae	12.0278	11.0045	9.1536	0.6266	1.497	0.7463
Brachyspira_intermedia	5.1765	4.321	5.0484	0.1722	0.3638	1.1431
Brachyspira_murdochii	3.5735	2.8001	3.0244	0.3459	0.9952	2.1367
Brachyspira_pilosicoli	8.3981	7.9699	7.7869	0.0504	1.4497	2.2938
Bradyrhizobium_diazoefficiens	7.701	9.4972	8.1174	34.5541	47.9529	13.0791
Bradyrhizobium_icense	4.6012	4.8854	4	33.6116	71.0549	11.8334
Bradyrhizobium_japonicum	4.0194	3.0367	3.5808	56.2063	70.4011	28.8749
Bradyrhizobium_oligotrophicum	1.4122	2.2614	1.8922	32.591	48.8106	13.5095
Bradyrhizobium_sp.	2.0232	1.1192	0.9388	17.3024	26.6099	4.6859
Bradyrhizobium_sp._BTAi1	1.0807	1.3654	1.4479	31.9943	37.4021	12.3238
Bradyrhizobium_sp._CCGE-LA001	1.2297	2.5602	1.1026	27.1989	40.3875	9.3485
Bradyrhizobium_sp._ORS_278	2.5459	1.3433	1.7534	27.6114	45.9345	10.2736
Bradyrhizobium_sp._ORS_285	0.5038	0.9868	0.6733	32.4337	33.5509	8.3754
Bradyrhizobium_sp._S23321	0.7628	0.8549	0.8392	16.4695	35.3171	8.7288
Bradyrhizobium_sp._SK17	1.6584	1.1895	1.7384	30.7157	59.914	13.0417
Brenneria_goodwinii	2.2068	2.9465	2.6787	5.8352	5.72	4.0855
Brevefilum_fermentans	52.7833	75.0545	56.8728	154.419	49.4146	24.977
Brevibacillus_brevis	27.062	35.1041	30.3286	0.4737	1.9133	1.2192
Brevibacillus_formosus	2.8591	2.7366	2.7891	0.2706	0.7469	0.6849
Brevibacillus_laterosporus	6.7865	7.8656	6.5018	1.3776	2.4909	5.3481
Brevibacterium_linens	14.9353	19.0687	16.6879	59.3532	27.0724	49.2664
Brevundimonas_naejangsanensis	4.0318	4.3257	3.5927	455.99	89.172	31.2849
Brevundimonas_sp._DS20	1.1086	0.9372	1.3204	310.533	56.7627	22.8459
Brevundimonas_sp._GW460-12-10-14-LB2	1.3266	0.5555	0.8863	104.107	21.6666	6.2535
Brevundimonas_sp._LM2	1.3658	1.6117	1.8462	335.331	67.6691	21.9438
Brevundimonas_subvibrioides	1.275	0.7936	1.1095	365.343	60.4253	22.4745
Brevundimonas_vesicularis	0.0581	0.0416	0.1394	89.366	18.1996	5.215
Brochothrix_thermosphacta	6.8625	7.3631	7.5102	0.2601	0.5223	2.2923
Brucella_canis	0	0	0	0	0.0084	1.0097
Brucella_melitensis	0.086	0.2123	0.2316	0	0.0179	0
Brucella_ovis	0	0	0	0	0	0
Brucella_phage_BiPBO1	0	0	0	0	0	0.0054
Brucella_sp._09RB8471	0	0	0	0.1782	0.3606	0.4098
Brucella_sp._09RB8910	1.3075	2.0658	1.6495	2.6175	1.6301	1.1914
Brucella_sp._141012304	0	0	0	1.2622	1.6681	0.1556
Brucella_vulpis	0.9734	0.6296	0.8592	0.9915	0.8049	0.336
Buchnera_aphidicola	24.0998	24.4405	18.7313	4.9986	5.8492	9.3653
Burkholderia_ambifaria	1.8578	1.1649	1.5408	12.5958	13.1861	5.071
Burkholderia_cenocepacia	1.9303	2.5113	2.794	23.645	32.9833	13.425
Burkholderia_cepacia	0.8812	0.5401	0.3742	21.8855	23.8156	6.6443
Burkholderia_contaminans	1.2204	1.7727	1.9761	6.9558	4.4425	1.1275
Burkholderia_diffusa	0.2559	0.4456	0.3323	6.3596	9.5961	7.7753
Burkholderia_gladioli	7.4779	7.885	8.7739	37.0691	52.0997	22.903
Burkholderia_glumae	3.6298	6.2978	4.4703	30.9873	37.3173	14.5763
Burkholderia_lata	1.676	0.5075	0.7167	9.4003	10.6816	5.1083
Burkholderia_latens	0.7725	0.2212	0.4533	0.4475	0.7256	1.0038
Burkholderia_mallei	0	0	0	3.0896	0.7917	0.2023
Burkholderia_metallica	0.0098	0	0.0096	9.4059	5.8646	1.1445
Burkholderia_multivorans	0.8136	0.2887	0.4841	38.8805	33.0756	26.3677
Burkholderia_oklahomensis	0.5441	0.1502	0.2026	18.4709	14.3829	4.6862
Burkholderia_plantarii	0.2517	0.5901	0.2603	0.7077	1.0976	0.4981
Burkholderia_pseudomallei	6.8541	4.8551	5.9208	43.3624	30.9182	10.9656
Burkholderia_pseudomultivorans	0.0506	0.0581	0.0788	3.6843	6.1393	3.7112
Burkholderia_pyrrocinia	2.6999	2.6818	2.6955	3.1547	2.3593	2.1955
Burkholderia_seminalis	0.2455	0.3523	0.1284	7.1274	4.4224	1.8456
Burkholderia_sp._Bp7605	1.2055	1.317	1.5433	13.5969	14.5696	8.3428
Burkholderia_sp._CCGE1001	8.5187	12.1552	10.6976	5.2545	2.5413	0.8646
Burkholderia_sp._CCGE1002	2.1909	3.7896	3.3302	18.7267	18.3117	6.2962
Burkholderia_sp._CCGE1003	3.5924	3.1003	2.6063	14.931	8.7414	2.6722
Burkholderia_sp._HB1	1.1061	0.9196	1.0375	6.848	4.6722	1.4119
Burkholderia_sp._KJ006	0.0953	0.1255	0.1586	0.6224	0.2863	0.2422
Burkholderia_sp._MSMB0266	0.1609	0.3071	0.2282	0.3206	0	0
Burkholderia_sp._MSMB0852	0.7389	0.6632	1.0445	0.0186	0.4225	0.2138
Burkholderia_sp._MSMB617WGS	0.0803	1.1939	0.8562	2.5323	1.4028	0.8958
Burkholderia_sp._OLGA172	0.9356	1.6158	0.9609	13.1097	6.6768	3.5565
Burkholderia_sp._PAMC_26561	0.0183	0	0.0043	6.5425	9.8209	2.1559
Burkholderia_sp._PAMC_28687	2.5949	2.4792	2.4908	3.2785	1.9443	0.7431
Burkholderia_sp._RPE64	2.8922	2.3447	2.1837	11.6394	11.7969	11.317
Burkholderia_sp._RPE67	0.836	2.2473	1.602	3.3124	4.0152	1.1989
Burkholderia_sp._YI23	0.0595	0.0501	0.2514	5.1301	3.8578	0.915
Burkholderia_stabilis	0.6204	0.319	0.5085	9.9755	11.4087	3.5566
Burkholderia_stagnalis	0.4777	1.2211	0.5994	13.4742	12.4007	3.824
Burkholderia_territorii	0.1842	0.2116	0.1859	3.554	5.6273	4.2604
Burkholderia_thailandensis	0.6555	0.497	0.8736	31.7976	14.4903	4.6674
Burkholderia_ubonensis	5.1367	5.8298	5.1966	20.5325	18.5694	6.3942
Burkholderia_vietnamiensis	0.9099	0.9053	0.8564	3.2234	8.0487	6.8853
Burkholderia_virus_Bcep22	0	0	0	0	0	0
Burkholderia_virus_Bcepmigl	0	0	0.0085	0	0.0811	0.1404
Burkholderia_virus_KL1	0	0	0	0	0.0769	0
Burkholderiales_bacterium_GJ-E10	11.6381	21.0033	8.5478	29.6497	39.1404	20.2931
Burkholderiales_bacterium_YL45	89.8121	139.651	100.862	6.4991	13.8532	8.4144
Butyrivibrio_hungatei	239.52	236.296	234.556	2.9394	8.5592	4.1577
Butyrivibrio_proteoclasticus	291.81	297.943	277.754	2.9667	5.2844	5.4565
Cafeteria_roenbergensis_virus	0.0461	0.2141	0.1427	0.0158	0.0571	2.2073
Caldanaerobacter_subterraneus	12.113	7.0998	6.3353	0.3859	0.7966	0.6097
Caldicellulosiruptor_bescii	0.4588	0.38	0.6264	0.0299	0.7797	0.66
Caldicellulosiruptor_hydrothermalis	13.7907	8.0703	11.4948	0.3378	0.7504	0.8596
Caldicellulosiruptor_kristjanssonii	1.7975	1.0478	1.3565	0.0977	0.0755	0.1989
Caldicellulosiruptor_kronotskyensis	1.2731	1.4278	0.9331	0.0819	0.0946	0.119
Caldicellulosiruptor_lactoaceticus	0.6175	0.7755	0.9478	0	0.0119	0
Caldicellulosiruptor_obsidiansis	4.8977	2.9281	3.7266	0.0137	0.1938	0.3054
Caldicellulosiruptor_owensensis	3.6178	2.1897	2.5421	0.0255	0.2479	0.2133
Caldicellulosiruptor_saccharolyticus	14.71	10.8228	10.5941	0.1367	0.8414	0.6613
Caldilinea_aerophila	7.5403	6.2663	7.44	51.4704	29.0213	12.8206
Caldimicrobium_thiodismutans	0.4606	0.8874	0.6793	2.0383	5.9746	1.3245
Caldisericum_exile	1.7524	1.3955	1.4797	0.8511	2.1897	1.1103
Caldisphaera_lagunensis	0.155	0.1538	0.0958	0	0	0
Calditerrivibrio_nitroreducens	0.3651	0.9544	1.0173	0.0384	0.6172	0.311
Caldithrix_abyssi	10.4795	10.5021	12.229	7.6766	17.0857	6.4125
Calothrix_parietina	3.7883	3.1746	3.1135	1.7039	0.3611	0.1443
Calothrix_sp._336/3	16.9412	25.4477	21.6042	0.0247	1.2546	1.1851
Calothrix_sp._NIES-2098	2.9095	2.3907	2.7152	0.0152	0.2656	0.0391
Calothrix_sp._NIES-3974	14.8584	13.3039	13.0356	2.3454	1.8152	2.1641
Calothrix_sp._NIES-4071	14.6626	17.3344	15.3377	1.6264	3.0976	11.3583
Calothrix_sp._NIES-4101	5.5722	4.5413	3.3882	0.3606	2.63	1.9976
Calothrix_sp._PCC_7507	1.0948	1.9939	1.8386	1.3574	3.6356	2.9969
Calyptogena_okutanii_thioautotrophic_gill_symbiont	1.5544	2.4136	2.5972	0.4943	0.9812	3.0978
Campylobacter_avium	0.3353	1.8442	0.0622	0.2604	0.9155	0.8337
Campylobacter_coli	10.4701	14.353	10.9452	0.1674	0.6412	2.4897
Campylobacter_concisus	7.9633	5.2075	6.1213	0.6534	0.7298	1.2545
Campylobacter_cuniculorum	5.2672	2.4348	3.8654	0.2701	0.4483	0.4919
Campylobacter_curvus	2.364	1.6235	2.5187	0.4686	0.7508	0.4821
Campylobacter_fetus	19.5516	16.0645	11.0597	0.1098	0.6067	2.0252
Campylobacter_gracilis	1.1603	2.644	1.0927	0.3034	0.4672	0.0392
Campylobacter_helveticus	0	0.0035	0	0.0039	0.0262	0.109
Campylobacter_hominis	1.4354	2.5336	2.8384	0	0.899	0.2204
Campylobacter_hyointestinalis	3.2927	1.4172	2.2614	0.005	0.0773	1.2598
Campylobacter_iguaniorum	4.2538	5.0071	3.7216	0.4074	0.3874	1.7955
Campylobacter_insulaenigrae	1.2859	1.2266	0.9157	0.2644	0.0569	0.139
Campylobacter_jejuni	3.8307	5.3673	5.3467	0.0886	1.8573	6.2229
Campylobacter_lanienae	3.8521	2.8863	1.5703	0.0122	0.0166	0.2139
Campylobacter_lari	4.439	3.0418	3.8375	2.2363	1.99	6.414
Campylobacter_peloridis	6.3805	5.358	11.5144	0.4109	0.5267	1.8785
Campylobacter_pinnipediorum	4.1183	2.9454	3.5362	0.1509	0.6447	3.1749
Campylobacter_sp._NCTC_13003	147.172	99.001	47.2271	0.9314	2.9153	5.1069
Campylobacter_sp._RM12175	46.4464	25.023	15.5195	0.0252	0.5999	0.5543
Campylobacter_sp._RM16704	1.3897	0.7207	1.1745	0.0175	0.3043	0.5139
Campylobacter_sp._RM6137	8.1938	6.4073	4.1805	0	0.0859	0.0515
Campylobacter_sp._RM8964	39.941	31.4942	20.5618	0.0461	0.3716	0.763
Campylobacter_sputorum	10.715	6.9552	7.2225	0.0937	0.3838	2.9755
Campylobacter_subantarcticus	1.1295	0.9168	1.3554	0.5001	0.8342	1.6126
Campylobacter_ureolyticus	1.0218	0.9694	1.0329	0.0208	0.585	2.2894
Campylobacter_virus_CP220	0.0148	0.1365	0.1167	0	0	0.0055
Campylobacter_virus_CPt10	0.1003	0	0.0339	0	0	0
Campylobacter_volucris	0.8548	0.3847	0.3752	0.0263	0.065	1.2319
Candida_dubliniensis	208.583	268.889	126.194	41.2826	89.0331	77.1222
Candidatus_Accumulibacter_phosphatis	18.6943	29.5754	22.1932	16.8471	25.3623	5.7771
Candidatus_Amoebophilus_asiaticus	4.7074	2.432	3.3949	2.4403	1.6622	3.3255
Candidatus_Arthromitus_sp._SFB-mouse	0.4146	0.7431	0.6554	5.5221	4.6484	5.0177
Candidatus_Arthromitus_sp._SFB-rat-Yit	47.8514	39.2211	44.1256	3.2221	4.5736	3.8398
Candidatus_Atelocyanobacterium_thalassa	0.3715	0.3074	0.8916	0.0143	0.1845	0.4804
Candidatus_Azobacteroides_pseudotrichonymphae	97.2643	71.6489	89.9431	11.4749	34.5732	24.3241
Candidatus_Babela_massiliensis	0.6142	0.3228	0.2441	0.0528	0.0485	0.2294
Candidatus_Baumannia_cicadellinicola	2.276	4.4982	0.9087	0.1088	1.6061	1.7708
Candidatus_Blochmannia_floridanus	0.5883	3.2854	1.0384	0	0.0879	0.0122
Candidatus_Blochmannia_pennsylvanicus	0.2842	0.1496	0.2369	0.009	0.1084	0.1984
Candidatus_Blochmannia_vafer	0.414	0.2115	0.2267	0	0	0.0087
Candidatus_Carsonella_ruddii	0	0	0	0	0	0.0024
Candidatus_Cloacimonas_acidaminovorans	10.2446	9.207	9.9488	8.9798	55.4992	19.0366
Candidatus_Desulforudis_audaxviator	11.8605	16.2428	12.7883	15.7326	14.7506	6.4372
Candidatus_Desulfovibrio_trichonymphae	6.4413	9.4654	7.8086	1.1491	3.5379	2.0915
Candidatus_Doolittlea_endobia	2.4802	2.7863	2.2166	0.0291	0.5885	0.2234
Candidatus_Endolissoclinum_faulkneri	2.4659	3.2173	3.6842	12.345	17.1387	12.9483
Candidatus_Endomicrobium_trichonymphae	0.1725	0.053	0.0453	0	0	0
Candidatus_Erwinia_sp._ErCipseudotaxifoliae	3.273	5.3164	5.805	1.3985	0.7807	0.4301
Candidatus_Evansia_muelleri	2.7722	3.1926	3.8277	4.8425	15.7964	28.7899
Candidatus_Filomicrobium_marinum	3.2599	1.3574	2.2642	15.2497	14.728	14.1223
Candidatus_Fonsibacter_ubiquis	0.364	0.5895	0.5525	0.5104	0.6638	2.1033
Candidatus_Gullanella_endobia	0.6441	0.5909	0.6963	0.0272	0.0249	0.0333
Candidatus_Hamiltonella_defensa	0.4784	0.8973	0.4875	0.268	0.3819	4.0604
Candidatus_Hoaglandella_endobia	0.4116	0.8935	0.8652	0	1.0209	1.5522
Candidatus_Ishikawaella_capsulata	0.5167	1.7315	1.4743	0.2676	0.1713	0.5517
Candidatus_Izimaplasma_sp._HR1	27.1995	24.8257	22.9184	0.3009	4.742	14.9118
Candidatus_Kinetoplastibacterium_crithidii	1.7036	0.5281	1.0666	0.0354	0.6348	0.8711
Candidatus_Kinetoplastibacterium_desouzaii	3.3468	3.3081	4.6792	0.2037	1.1073	1.8327
Candidatus_Kinetoplastibacterium_galatii	0.6181	0.8475	0.7148	0.0175	0.0882	0.0623
Candidatus_Kinetoplastibacterium_oncopeltii	0.4055	0.3271	0.4607	0	0.0205	0.0963
Candidatus_Korarchaeum_cryptofilum	0	0	0	0	0.0091	0
Candidatus_Koribacter_versatilis	51.4459	47.9914	46.1213	14.9285	11.8013	4.8965
Candidatus_Kuenenia_stuttgartiensis	5.3406	3.3295	4.7129	4.3425	2.9688	6.0164
Candidatus_Liberibacter_africanus	0.1699	0	0.1264	0	0	0.0465
Candidatus_Liberibacter_americanus	0.2462	0.1356	0.1313	0.7835	0.8185	0.583
Candidatus_Liberibacter_asiaticus	0.8545	0.3565	0.4393	0.22	0.1058	0.6272
Candidatus_Liberibacter_solanacearum	0.5712	1.1853	0.1191	0	0.4189	0.0022
Candidatus_Methanomassiliicoccus_intestinalis	1.2411	1.0317	1.4056	0.4017	0.278	1.3264
Candidatus_Methanomethylophilus_alvus	8.86	6.9153	7.7984	0.0245	0.4759	1.5189
Candidatus_Methanoplasma_termitum	1.0826	0.1196	0.3487	2.904	1.859	6.7811
Candidatus_Methylopumilus_planktonicus	6.7268	9.2789	10.3319	2.0504	3.1732	2.2605
Candidatus_Methylopumilus_turicensis	3.9891	3.2138	2.2897	1.6597	4.0346	2.2981
Candidatus_Micrarchaeota_archaeon_Mia14	0.1284	0.1337	0.1686	0	0	0
Candidatus_Midichloria_mitochondrii	0.0984	0.1004	0.1852	0.7368	0.7334	0.9122
Candidatus_Mikella_endobia	0.7568	0.5634	0.622	0	0.2431	0.2446
Candidatus_Moranella_endobia	1.2325	1.156	1.3058	0.133	0.4268	0.3306
Candidatus_Nanopelagicus_abundans	1.5841	1.2974	1.2107	0.0072	0.1325	1.8749
Candidatus_Nanopelagicus_hibericus	0.7633	1.2879	1.2428	8.0842	4.8572	5.4239
Candidatus_Nanopelagicus_limnes	1.1023	1.5861	2.1667	0.0304	0.6667	0.6719
Candidatus_Nasuia_deltocephalinicola	0.8654	0.1092	0.7734	0	0.0087	0.0733
Candidatus_Nitrosocaldus_islandicus	0	0	0	0.3505	0.1225	0.0068
Candidatus_Nitrosoglobus_terrae	0.8934	0.9519	0.8207	0.6537	1.0619	5.8776
Candidatus_Nitrosomarinus_catalina	0.15	0.3698	0.1587	0.4371	0.273	0.0925
Candidatus_Nitrosopelagicus_brevis	0	0	0	0.0083	0.1046	0.0466
Candidatus_Nitrosopumilus_adriaticus	0.8382	0.4803	0.5592	0.0024	0.0028	0.0172
Candidatus_Nitrosopumilus_sediminis	0.042	0.2622	0.1544	0.2348	0.1288	0.8813
Candidatus_Nitrosotenuis_cloacae	2.4038	1.1467	1.8869	0.0706	0.0745	0.0867
Candidatus_Nitrosotenuis_sp._AQ6f	0.1015	0.0668	0.08	0.0439	0.1379	0
Candidatus_Nitrospira_inopinata	0.5607	0.2408	0.4177	4.3127	3.8179	3.1678
Candidatus_Nucleicultrix_amoebiphila	1.5267	1.0874	1.1457	0.2107	0.5701	1.2589
Candidatus_Pantoea_carbekii	1.1305	1.4249	1.1278	1.2703	7.8233	4.0528
Candidatus_Paracaedibacter_acanthamoebae	0.9113	0.838	0.8716	0.7756	0.771	0.2869
Candidatus_Pelagibacter_sp._IMCC9063	0.0087	0	0	0	0.3077	0.5977
Candidatus_Pelagibacter_ubique	2.587	1.032	0.8912	0.2501	0.2383	0.4242
Candidatus_Phytoplasma_australiense	3.2233	4.717	2.8843	0.3862	1.1679	6.5915
Candidatus_Phytoplasma_mali	1.7295	1.1599	0.5966	0.0139	0.5261	3.086
Candidatus_Planktophila_dulcis	0.7823	0.6564	0.9789	0.3083	3.7224	0.3161
Candidatus_Planktophila_lacus	6.3864	5.3203	5.0855	0.1224	0.5391	7.2077
Candidatus_Planktophila_limnetica	1.2063	0.7446	1.0373	0.0224	0.1713	0.4362
Candidatus_Planktophila_sulfonica	2.8277	1.9625	2.1957	0.0167	0.0495	0.0246
Candidatus_Planktophila_vernalis	0.9253	0.6647	0.6552	0.1134	0.1185	0.3807
Candidatus_Planktophila_versatilis	10.0679	6.2026	7.6559	0.2119	0.448	1.8909
Candidatus_Portiera_aleyrodidarum	0.0459	0.0554	0.1206	0.1217	0.3281	0.1562
Candidatus_Profftella_armatura	0.963	1.0497	1.0878	0	0.0515	0.06
Candidatus_Promineofilum_breve	32.1094	65.2342	38.7527	164.5	88.9267	36.5882
Candidatus_Protochlamydia_naegleriophila	2.7675	2.0963	2.2158	2.4331	4.566	1.0091
Candidatus_Puniceispirillum_marinum	0.2998	0.4722	0.3136	1.7887	5.6296	2.3513
Candidatus_Rhodoluna_planktonica	5.593	3.2232	3.2628	1.0971	0.457	0.4385
Candidatus_Riesia_pediculicola	0.2716	0.2682	0.1609	0	0.2946	1.4614
Candidatus_Ruthia_magnifica	3.6704	3.8879	2.0271	0	0.131	0.0017
Candidatus_Saccharibacteria_oral_taxon_TM7x	28.3925	17.4077	29.4067	52.8021	41.4472	37.2734
Candidatus_Sodalis_pierantonius	7.7331	11.093	9.6352	5.3067	14.0302	15.2722
Candidatus_Solibacter_usitatus	11.6386	13.2929	13.5364	26.7967	28.8632	15.413
Candidatus_Sulcia_muelleri	1.5889	1.4059	0.9464	0.4524	4.506	1.0929
Candidatus_Symbiobacter_mobilis	0.5684	1.3115	0.9208	6.8866	9.2435	4.018
Candidatus_Tachikawaea_gelatinosa	1.624	1.2504	1.5102	0.2425	0.5333	3.1991
Candidatus_Thiodictyon_syntrophicum	9.7366	15.5541	12.3171	20.6465	84.5602	17.8066
Candidatus_Thioglobus_autotrophicus	2.3888	1.9385	2.4511	3.5221	10.0725	4.3976
Candidatus_Thioglobus_singularis	0.9524	0.6077	0.6704	0.7162	0.75	2.4981
Candidatus_Walczuchella_monophlebidarum	1.3999	1.3225	1.3306	0.0082	0.2043	1.0325
Candidatus_Xiphinematobacter_sp._Idaho_Grape	1.6321	1.0694	1.6506	14.0352	5.0753	5.0604
Capnocytophaga_canimorsus	4.1238	3.3193	3.9729	9.2166	12.6729	11.3834
Capnocytophaga_cynodegmi	4.615	2.952	3.8405	1.7845	5.6976	4.9951
Capnocytophaga_gingivalis	33.2168	22.2688	33.5753	7.9349	11.9595	13.0787
Capnocytophaga_haemolytica	51.9795	41.7123	48.8148	1.2464	4.952	4.2238
Capnocytophaga_leadbetteri	16.1678	15.9991	16.2888	5.0123	5.0019	6.3512
Capnocytophaga_ochracea	15.2276	14.2407	15.7733	0.4964	1.276	1.9435
Capnocytophaga_sp._ChDC_OS43	11.9064	7.2946	8.6505	0.7313	1.2306	1.1727
Capnocytophaga_sp._H2931	2.2786	1.2488	1.4997	0.4668	1.5354	3.5648
Capnocytophaga_sp._H4358	1.6111	0.916	1.1158	0.7632	0.9212	0.9371
Capnocytophaga_sp._oral_taxon_323	8.5449	4.748	6.8564	1.8694	0.6811	1.6386
Capnocytophaga_sputigena	50.2931	40.3881	47.1443	6.1244	6.5887	10.4748
Capnocytophaga_stomatis	13.0955	8.2472	12.3862	5.9496	6.3529	9.2288
Carboxydothermus_hydrogenoformans	5.8232	6.0475	6.3558	0.5413	0.6092	2.8479
Cardinium_endosymbiont_of_Encarsia_pergandiella	9.2096	6.1326	8.5807	1.7424	3.4552	2.6571
Cardiovirus_A	0	0.0092	0.0111	0.0307	0.0703	0.0417
Carnobacterium_inhibens	2.0039	3.304	2.461	1.7837	2.6226	5.9064
Carnobacterium_maltaromaticum	5.3134	5.5152	4.6114	2.3901	2.2825	3.6868
Carnobacterium_sp._17-4	6.3516	5.0999	4.8145	1.3065	1.5713	3.1598
Carnobacterium_sp._CP1	63.0236	68.1631	62.8545	56.7211	28.9307	32.4856
Castellaniella_defragrans	5.259	9.7931	6.7422	43.4599	74.2804	47.053
Catenulispora_acidiphila	7.1603	14.3797	9.181	61.1172	30.8275	49.5153
Caulobacter_henricii	2.7966	4.9093	4.2093	29.5968	18.5737	9.5045
Caulobacter_mirabilis	5.6854	7.6288	6.2857	94.7051	34.8776	15.7038
Caulobacter_phage_CcrColossus	0	0	0.0308	0	0.015	0.3815
Caulobacter_phage_Percy	0	0	0	0.0018	0	0
Caulobacter_segnis	0.9439	0.7628	1.383	44.5815	27.264	12.69
Caulobacter_sp._K31	4.2858	8.7411	5.9248	69.8767	37.8426	11.1221
Caulobacter_vibrioides	10.6019	16.2192	13.0401	69.9465	47.0852	15.3524
Caulobacter_virus_Rogue	0	0	0	0.3619	0.1577	0
Caulobacteraceae_bacterium_OTSz_A_272	5.9509	3.219	4.229	25.7603	134.541	16.1539
Caviid_betaherpesvirus_2	0	0	0	0	0	0
Cedecea_neteri	9.904	12.2541	12.4152	24.0851	20.2654	14.5298
Celeribacter_ethanolicus	8.1936	11.9332	7.8584	10.5913	13.9935	8.1222
Celeribacter_indicus	0.729	2.0725	1.3153	39.9003	45.6774	25.103
Celeribacter_manganoxidans	9.5465	14.9545	9.036	21.3518	34.321	22.6975
Celeribacter_marinus	0.8804	0.8512	0.9875	1.6648	2.7067	1.9846
Cellulomonas_fimi	1.1155	0.4431	1.683	243.014	149.356	155.308
Cellulomonas_flavigena	2.1007	0.7222	2.2696	252.748	164.127	206.818
Cellulomonas_gilvus	1.219	0.8756	1.4159	148.544	95.6751	107.734
Cellulomonas_sp._PSBB021	1.7869	1.2291	2.4857	184.041	124.07	119.859
Cellulophaga_algicola	7.5489	5.6456	8.0808	16.602	37.2198	47.0237
Cellulophaga_baltica	7.2987	4.4251	6.6625	11.9689	14.8558	21.2966
Cellulophaga_lytica	19.5599	15.8507	20.4822	19.6361	20.5065	28.0755
Cellulophaga_phage_phi18:3	0	0	0	0	0.1154	1.2659
Cellulophaga_phage_phi38:1	0	0	0	0.0553	0	0
Cellulophaga_phage_phi46:3	0.0005	0.0008	0.0003	0.006	0.2035	0.0738
Cellulophaga_virus_Cba121	0.5974	0	0.0115	0	0	0
Cellulophaga_virus_Cba171	0	0	0	0.3981	0	0.153
Cellulophaga_virus_Cba41	2.0834	1.9342	5.6424	0.0115	0.0305	0.0477
Cellulophaga_virus_ST	0	0	0	0	0	0
Cellulosilyticum_lentocellum	521.353	435.023	470.251	32.5943	30.8855	34.6081
Cellulosimicrobium_cellulans	0.8999	0.3864	1.4145	153.947	91.1006	113.604
Cellulosimicrobium_sp._TH-20	0.8964	0.6658	1.2347	121.982	78.6332	105.498
Cellvibrio_japonicus	14.3342	17.2817	17.9171	28.2476	123.068	115.615
Cellvibrio_sp._PSBB006	5.1667	6.0836	6.3628	68.6792	600.04	217.58
Cellvibrio_sp._PSBB023	12.9885	16.8641	14.4413	74.4484	308.627	222.969
Chania_multitudinisentens	9.082	5.5507	6.7291	1.1319	3.2747	13.8783
Chelativorans_sp._BNC1	2.7886	3.086	2.4895	33.7165	37.3839	25.6279
Chelatococcus_daeguensis	11.8785	19.1913	15.5198	47.2932	30.921	19.1161
Chelatococcus_sp._CO-6	2.3755	2.7274	2.4822	55.9392	43.506	22.8558
Chitinophaga_pinensis	58.213	46.8541	55.1969	16.0553	13.9578	11.3117
Chitinophagaceae_bacterium_13	12.8734	9.8705	13.0619	4.1081	8.3819	5.4859
Chlamydia_abortus	0	0	0	0.287	0.2557	0.0016
Chlamydia_avium	0.0916	0.0482	0.0794	0.0303	0.0125	0.2121
Chlamydia_caviae	0	0	0	0.8461	0.133	0.4327
Chlamydia_felis	0	0	0	0.4894	0.0032	0.0014
Chlamydia_gallinacea	0.9282	0.9767	1.037	0.002	0.1626	0.2108
Chlamydia_muridarum	0.1682	0.1499	0.0769	0.2032	0	0
Chlamydia_pecorum	0.3911	0.385	0.3813	0.6097	0.1488	0.0056
Chlamydia_pneumoniae	0	0	0	0	0.0339	0.0856
Chlamydia_psittaci	0.8639	0.7475	0.7413	0	0.5091	0.1225
Chlamydia_suis	0.4763	0.0815	0.2627	0.2745	0.0164	0.0742
Chlamydia_trachomatis	1.0761	1.2254	0.8176	0.1763	0.6895	0.5889
Chloracidobacterium_thermophilum	3.4255	1.3869	2.373	23.7384	15.0131	3.7734
Chlorobaculum_limnaeum	20.5771	27.125	22.6257	13.2727	18.5928	12.2948
Chlorobaculum_parvum	9.8404	14.1679	11.6979	5.6152	2.9505	2.4625
Chlorobaculum_tepidum	4.6906	2.6904	3.3194	5.6647	7.2658	5.5124
Chlorobium_chlorochromatii	17.9382	7.9962	11.7558	4.5857	15.7391	17.0988
Chlorobium_limicola	6.8209	3.7585	5.7721	15.5422	16.7301	16.5652
Chlorobium_phaeobacteroides	11.6357	9.1994	12.4365	2.3705	19.2488	9.0912
Chlorobium_phaeovibrioides	5.6581	4.2359	4.3769	0.868	2.1283	1.2695
Chloroflexus_aggregans	2.5898	1.6925	1.7866	14.0224	5.6331	2.7522
Chloroherpeton_thalassium	0.9688	0.3135	0.823	13.9306	10.959	13.3538
Chondrocystis_sp._NIES-4102	2.7581	2.8244	2.8537	0.0034	0.6519	0.4733
Chondromyces_crocatus	19.1182	18.2846	18.8321	43.9393	125.049	23.153
Choristoneura_rosaceana_entomopoxvirus	6.8459	0.0084	0.0181	0.0039	0	0.0077
Christensenella_massiliensis	175.047	152.503	152.981	18.7083	25.4125	17.163
Chromatiaceae_bacterium_2141T.STBD.0c.01a	3.6334	3.9861	2.9994	26.9477	29.6323	27.1765
Chromobacterium_sp._ATCC_53434	8.0087	7.8225	7.298	16.9602	15.548	7.6024
Chromobacterium_vaccinii	3.8561	3.148	4.0688	11.1628	9.6449	4.4879
Chromobacterium_violaceum	3.3271	3.1153	3.6619	17.8895	21.9712	13.746
Chromohalobacter_salexigens	0.6364	0.7595	1.7106	19.4757	61.6175	56.0099
Chroococcidiopsis_thermalis	13.3978	12.6573	11.6851	2.7473	6.6944	3.1757
Chryseobacterium_camelliae	42.5758	23.6035	28.3043	22.2556	8.3974	12.1265
Chryseobacterium_gallinarum	62.4478	48.4639	34.3181	8.6592	4.6093	8.5044
Chryseobacterium_glaciei	20.9786	10.1668	15.7255	4.4391	5.0046	10.5323
Chryseobacterium_indologenes	34.8649	22.3019	29.1048	22.2291	10.1878	15.4405
Chryseobacterium_piperi	6.2762	4.5009	5.7597	4.9332	2.3329	2.5358
Chryseobacterium_sp._IHB_B_17019	3.858	2.7128	4.0581	5.7035	2.8823	1.4999
Chryseobacterium_sp._StRB126	8.6352	5.4517	7.6711	6.498	5.3563	6.4958
Chryseobacterium_sp._T16E-39	23.3448	19.2985	22.0943	8.2135	5.506	7.1806
Chryseobacterium_taklimakanense	25.3077	18.3747	22.701	55.8358	45.3275	39.7944
Chrysochromulina_ericina_virus	0.4914	0.0696	0.3005	0	0.0139	0
Citrobacter_amalonaticus	2.9523	2.7003	2.7547	1.3318	2.0807	6.9736
Citrobacter_braakii	0.0145	0.1416	0.1613	0.632	1.0739	1.0886
Citrobacter_farmeri	1.8217	1.4678	1.5005	0.4542	1.8709	0.7417
Citrobacter_freundii	12.2558	15.4217	12.3485	4.9517	9.6557	12.1889
Citrobacter_freundii_complex_sp._CFNIH2	0.3019	0.3933	0.1267	0.1903	0.48	0.0343
Citrobacter_freundii_complex_sp._CFNIH3	0.3692	0.1642	0.4048	0.1851	0.883	5.2803
Citrobacter_freundii_complex_sp._CFNIH4	0.3259	0.182	0.2866	0.1039	0.2844	1.6056
Citrobacter_freundii_complex_sp._CFNIH9	0.2453	0.2111	0.2709	0.3067	0.051	0.0305
Citrobacter_koseri	3.5083	2.4462	2.7842	6.8818	3.3011	6.8
Citrobacter_phage_SH3	0	0	0.4869	0	0	0
Citrobacter_rodentium	3.7223	5.0979	3.814	3.1149	4.7444	13.0242
Citrobacter_sp._CFNIH10	0	0.0113	0.0203	0.0323	0.0282	0.0058
Citrobacter_werkmanii	6.0992	8.9962	7.9564	2.3649	6.9632	19.3224
Citromicrobium_sp._JL477	2.4631	3.511	2.6032	56.6891	57.3283	20.6198
Clavibacter_capsici	0.064	0.6178	0.1859	13.7641	8.4852	16.7301
Clavibacter_insidiosus	1.7755	1.9984	1.7818	50.2963	15.001	21.8836
Clavibacter_michiganensis	0.5499	0.1891	0.4362	11.4555	8.9841	6.9138
Clavibacter_nebraskensis	0.1463	0.0963	0.2376	6.584	5.5773	4.8195
Clavibacter_sepedonicus	0.0593	0.0292	0.1384	19.4841	11.285	11.1636
Cloacibacillus_porcorum	31.1816	30.8934	28.8047	14.709	20.2502	26.2384
Clostridioides_difficile	148.647	139.338	146.961	87.2214	38.0751	51.1592
Clostridium_aceticum	33.2235	25.3456	25.3297	3.1113	6.6519	7.217
Clostridium_acetobutylicum	49.1935	40.9667	43.9714	5.7105	8.2587	6.067
Clostridium_argentinense	85.6989	89.5991	84.6889	17.608	14.506	15.6743
Clostridium_autoethanogenum	16.3059	13.3944	15.6572	0.2919	0.2128	0.4814
Clostridium_baratii	88.8403	50.688	62.8951	27.2267	12.5682	18.4935
Clostridium_beijerinckii	88.6205	72.3267	90.2809	13.619	9.665	11.1149
Clostridium_bornimense	556.743	345.029	751.622	36.3976	20.5815	30.8659
Clostridium_botulinum	276.981	215.008	248.785	66.2221	44.6835	46.0606
Clostridium_butyricum	154.491	115.639	153.826	42.5905	21.2248	20.1572
Clostridium_carboxidivorans	28.5121	22.2982	25.9563	5.5562	2.5724	3.0774
Clostridium_cellulovorans	44.6	33.852	36.6632	2.9209	5.1022	10.8382
Clostridium_chauvoei	146.193	101.622	126.604	100.251	40.6431	35.9284
Clostridium_cochlearium	51.2439	61.251	57.6082	6.7381	9.6702	18.1481
Clostridium_estertheticum	32.1998	30.5538	31.6029	4.7132	5.2019	4.4394
Clostridium_formicaceticum	32.3647	27.9645	29.3423	3.4881	5.5655	4.7679
Clostridium_kluyveri	27.2672	27.1572	30.7024	3.9122	16.4413	5.845
Clostridium_ljungdahlii	4.4212	3.0932	2.1339	0.0663	0.1482	0.2519
Clostridium_novyi	30.8636	25.5474	27.0332	3.799	3.1577	4.5347
Clostridium_pasteurianum	40.5901	31.4211	38.2163	11.4189	9.5965	9.0974
Clostridium_perfringens	114.288	87.1199	98.0538	38.4962	16.027	16.6169
Clostridium_phage_CDMH1	0.0531	0.4428	0.4325	0	0	0.0066
Clostridium_phage_c-st	3.9283	0.8039	1.1198	0.0114	0.0378	0.5476
Clostridium_phage_phiCD211	0.7885	0.0655	0.2021	0	0.0158	0
Clostridium_phage_phiMMP04	0.3397	0.1597	0.1784	0	0	0
Clostridium_saccharobutylicum	48.4324	35.9786	47.9701	11.7058	7.547	10.9417
Clostridium_saccharoperbutylacetonicum	86.8489	80.3959	81.0832	9.7067	7.443	12.8594
Clostridium_scatologenes	29.2168	21.1359	21.3888	1.9713	2.8798	3.5929
Clostridium_sp._BNL1100	50.3052	34.476	38.8672	2.6509	6.5631	9.0358
Clostridium_sp._SY8519	275.374	254.808	243.997	11.5125	12.405	15.4522
Clostridium_sporogenes	4.76	6.1002	5.9013	2.4861	2.2597	7.3665
Clostridium_tetani	24.3154	17.5534	18.3827	6.1476	5.9243	8.9063
Clostridium_tyrobutyricum	65.0577	40.1038	52.2584	10.3507	10.0924	13.3448
Cnuibacter_physcomitrellae	0.5162	0.4452	0.6688	47.4631	28.3644	48.0629
Cobetia_marina	6.5377	7.6337	9.7729	17.136	60.9402	124.978
Collimonas_arenae	9.8772	15.8466	12.0681	10.4692	15.3267	6.2448
Collimonas_fungivorans	12.228	7.4801	9.4784	20.531	27.7372	20.3598
Collimonas_pratensis	8.0015	6.1448	8.8738	13.2502	13.2625	8.6625
Collinsella_aerofaciens	200.81	286.634	221.87	4.6717	10.1585	5.9697
Colwellia_beringensis	3.6565	6.0116	7.3927	2.5909	3.7951	8.815
Colwellia_psychrerythraea	2.8875	2.2369	2.9514	0.2402	2.039	11.5078
Colwellia_sp._MT41	1.8096	1.4824	1.7338	0.0894	3.4721	21.8681
Colwellia_sp._PAMC_20917	3.3965	5.6709	4.1008	0.0789	1.9983	14.3051
Colwellia_sp._PAMC_21821	1.1079	0.5985	0.6996	0.1694	1.4451	2.3038
Comamonadaceae_bacterium_A1	2.5224	2.0436	2.3419	13.6718	24.8367	7.658
Comamonadaceae_bacterium_B1	3.9436	5.4168	3.9753	15.9489	30.8679	15.166
Comamonas_kerstersii	15.3866	19.3497	17.6379	29.1921	46.0372	30.7989
Comamonas_serinivorans	6.1709	11.5437	6.8493	10.5996	26.6134	7.9753
Comamonas_testosteroni	12.2946	17.1527	13.5706	27.1104	48.116	26.322
Conexibacter_woesei	20.1889	27.3493	23.6582	85.1283	46.9243	27.4295
Confluentimicrobium_sp._EMB200-NS6	5.1322	7.0038	6.3587	25.2843	43.4759	24.6727
Coprothermobacter_proteolyticus	2.4496	2.2532	2.6171	0.7626	0.6524	0.2219
Coraliomargarita_akajimensis	5.3244	3.3357	4.0479	2.2112	5.9593	8.3078
Corallococcus_coralloides	12.9105	19.9182	14.333	41.0323	31.7404	9.4373
Coriobacteriaceae_bacterium_68-1-3	15.6731	17.4202	15.8237	10.8074	7.8465	5.0667
Coriobacterium_glomerans	17.4097	27.3472	20.7435	1.537	2.0372	1.0152
Corynebacterium_ammoniagenes	1.983	0.7817	1.3597	1.222	0.9922	1.9663
Corynebacterium_aquilae	15.6153	15.6662	14.4663	4.0165	8.9732	9.1148
Corynebacterium_argentoratense	4.754	4.748	5.9132	6.907	6.2023	9.8376
Corynebacterium_atypicum	2.6958	3.9244	2.7146	12.4992	6.3597	7.9322
Corynebacterium_aurimucosum	2.2314	1.4466	1.9697	8.2233	5.2346	12.8622
Corynebacterium_callunae	6.8005	6.0116	5.9536	3.8631	4.6357	8.0785
Corynebacterium_camporealensis	12.3013	15.5276	14.3639	7.7537	7.1045	12.7297
Corynebacterium_casei	1.9383	1.5044	1.3479	3.3039	1.6927	3.386
Corynebacterium_crudilactis	6.2271	5.5976	5.9954	4.1644	7.1952	9.6687
Corynebacterium_cystitidis	14.3689	24.5275	17.4639	1.6568	3.7404	3.3515
Corynebacterium_deserti	14.5504	23.5006	16.7402	12.069	9.8807	21.5402
Corynebacterium_diphtheriae	33.1814	33.6312	31.2679	3.4982	3.0058	3.11
Corynebacterium_doosanense	6.9045	17.7794	9.172	26.6935	26.17	36.1661
Corynebacterium_efficiens	9.2841	10.1205	14.06	52.4426	110.684	106.509
Corynebacterium_epidermidicanis	17.949	24.8529	20.847	1.6639	2.392	2.556
Corynebacterium_falsenii	4.901	4.4733	4.899	51.0557	19.9034	32.7357
Corynebacterium_flavescens	24.1588	29.4075	23.9405	1.3141	1.9836	3.8063
Corynebacterium_frankenforstense	15.0594	21.1956	17.7884	70.5955	37.3545	59.0692
Corynebacterium_glaucum	1.3932	0.9736	1.7378	9.1776	9.102	16.4608
Corynebacterium_glutamicum	6.0176	4.1407	4.9047	14.664	14.1031	22.0389
Corynebacterium_glyciniphilum	2.682	2.9416	2.7449	30.8147	14.9392	23.8345
Corynebacterium_halotolerans	10.4066	13.3881	13.1803	55.2663	59.5924	79.4099
Corynebacterium_humireducens	6.1501	3.8243	23.4441	232.543	825.72	814.896
Corynebacterium_imitans	1.7981	3.6233	2.4334	6.2873	7.1953	7.3356
Corynebacterium_jeikeium	5.7703	7.049	6.7359	14.5052	14.7296	21.2488
Corynebacterium_kroppenstedtii	0.499	0.7087	0.6218	2.2803	4.3543	13.9834
Corynebacterium_kutscheri	2.5843	0.987	1.2552	1.2076	2.8041	2.8192
Corynebacterium_lactis	4.4258	5.6194	5.7189	10.8074	24.2792	28.3945
Corynebacterium_marinum	19.4157	15.4655	28.6622	691.735	787.073	1368.05
Corynebacterium_maris	7.0301	17.0662	9.9093	33.3273	38.7185	44.4004
Corynebacterium_mustelae	9.295	13.3525	11.1361	1.4284	1.8816	5.0199
Corynebacterium_phage_P1201	0.2159	0.1058	0.1231	0	0.0139	0.0573
Corynebacterium_phocae	14.378	25.0984	18.2958	2.9264	3.0438	5.9078
Corynebacterium_pseudotuberculosis	72.3369	101.704	75.8085	0.5488	1.9028	3.1641
Corynebacterium_resistens	10.6585	11.3961	10.8892	1.4943	3.0964	5.3963
Corynebacterium_simulans	14.3177	21.2025	16.7313	3.0236	3.9778	4.8717
Corynebacterium_singulare	4.1446	3.2196	3.787	4.0575	4.9589	5.9717
Corynebacterium_sp._ATCC_6931	2.8889	2.2738	2.5247	10.8386	6.6163	8.5327
Corynebacterium_sp._NML98-0116	6.9117	13.6547	8.9515	7.4161	5.3381	10.5247
Corynebacterium_sphenisci	5.6943	4.3794	7.2934	83.6882	133.367	168.008
Corynebacterium_stationis	3.91	2.6731	3.0763	1.1441	1.0644	1.3638
Corynebacterium_striatum	13.8916	16.7952	15.1576	1.8543	2.4281	2.3974
Corynebacterium_terpenotabidum	7.0668	8.2336	9.1294	18.2978	15.2374	23.1467
Corynebacterium_testudinoris	2.6072	3.1409	3.2823	48.841	25.701	39.2393
Corynebacterium_ulcerans	2.5538	3.3302	3.0828	1.5385	1.7175	1.9755
Corynebacterium_urealyticum	13.8461	23.9931	16.3612	19.9683	14.8214	19.6944
Corynebacterium_ureicelerivorans	2.5389	2.231	2.9047	17.5592	9.0329	11.4641
Corynebacterium_uterequi	3.3287	3.2193	3.6033	16.7122	16.9323	37.0138
Corynebacterium_variabile	3.6066	3.8182	4.5175	20.6128	16.8208	17.0677
Corynebacterium_vitaeruminis	25.9117	39.7918	29.987	23.4957	32.3983	45.8265
Coxiella-like_endosymbiont	0	0.2199	0.0156	0.0077	0.4045	2.0316
Coxiella_burnetii	1.2777	0.8644	0.9326	4.9773	3.478	1.8149
Coxiella_endosymbiont_of_Amblyomma_americanum	0.4122	0.2092	0.1629	0	0.0239	0.0029
Crinalium_epipsammum	2.7862	2.7413	2.2697	0.5141	0.6979	0.6005
Croceibacter_atlanticus	10.2187	7.2665	9.8654	18.7965	13.08	22.5972
Croceicoccus_marinus	8.2146	6.2238	6.3812	54.3991	55.4412	21.8597
Croceicoccus_naphthovorans	2.8174	2.5403	2.5452	37.7994	25.0382	23.1066
Cronobacter_condimenti	1.7356	1.8557	1.7891	0.2671	4.4776	3.022
Cronobacter_dublinensis	0.6643	1.0294	1.0804	2.2039	11.6593	6.6208
Cronobacter_malonaticus	0.3554	0.2871	0.434	26.6501	12.8472	1.7752
Cronobacter_muytjensii	2.1962	4.8257	2.507	5.7791	7.1565	9.6243
Cronobacter_phage_vB_CsaM_GAP161	0	0	0	0	0.4576	0
Cronobacter_phage_vB_CsaM_GAP32	0.5795	0.9825	0.8298	0	0	0.0099
Cronobacter_sakazakii	0.9367	0.8297	0.8067	6.3693	6.7145	14.7324
Cronobacter_turicensis	2.7433	3.323	3.2888	1.0215	1.8903	2.4543
Cronobacter_universalis	0.8118	1.231	1.345	5.9927	9.7245	11.7715
Cronobacter_virus_CR3	0	0	0	0	0	0
Cryobacterium_arcticum	8.898	12.2729	10.3969	65.0818	39.6802	40.9063
Cryobacterium_sp._LW097	5.7312	5.4269	5.5606	39.725	22.1671	40.8641
Cryptobacterium_curtum	2.9106	2.1568	2.6839	7.4415	1.9466	1.3709
Cupriavidus_basilensis	4.6871	3.9168	4.1853	19.0246	22.2892	8.5834
Cupriavidus_gilardii	1.7142	1.6259	1.8561	40.3831	41.2048	18.6877
Cupriavidus_metallidurans	4.2307	4.0751	4.097	20.2473	25.0922	7.284
Cupriavidus_necator	1.545	1.1745	1.4152	26.6372	42.5099	17.6478
Cupriavidus_pinatubonensis	1.9049	0.7138	1.1151	19.8138	32.186	7.6397
Cupriavidus_sp._NH9	2.0474	0.6486	0.78	15.5927	19.473	6.8721
Cupriavidus_sp._USMAA1020	0.6324	0.112	0.1083	1.2745	0.6902	0.0264
Cupriavidus_sp._USMAA2-4	1.4453	1.7868	2.0269	1.2945	1.758	0.8649
Cupriavidus_sp._USMAHM13	0.7879	2.982	4.3157	1.1746	1.0083	0.6299
Curtobacterium_pusillum	5.4253	8.765	6.3345	50.3789	17.9577	30.7673
Curtobacterium_sp._BH-2-1-1	1.0071	0.4673	1.3237	34.5703	14.7659	17.7216
Curtobacterium_sp._MR_MD2014	0.9203	2.5991	1.4076	36.9688	18.6639	23.6568
Cutibacterium_acnes	7.5905	8.6081	7.3064	4.2043	3.071	1.4467
Cutibacterium_avidum	8.0986	14.7611	10.2234	40.1721	16.6353	25.9456
Cutibacterium_granulosum	2.9034	3.5663	3.4924	7.4775	11.6097	5.7912
Cyanobacterium_aponinum	18.622	7.5195	8.9564	0.3987	1.0907	0.7964
Cyanobium_gracile	5.9863	6.5578	6.6986	10.0641	6.2288	4.0631
Cyanobium_sp._NIES-981	15.786	24.4386	18.533	6.6765	6.6149	4.8322
Cyanophage_P-RSM6	0	0	0	0	0	0.1069
Cyanothece_sp._ATCC_51142	0.3569	0.0705	0.1687	0.5863	0.343	0.2191
Cyanothece_sp._PCC_7424	2.7606	2.8851	3.0025	1.5404	0.6885	1.8576
Cyanothece_sp._PCC_7425	3.445	4.453	3.9314	1.7735	1.6042	7.0185
Cyanothece_sp._PCC_7822	3.8534	2.6438	3.5637	2.7188	8.3	3.1956
Cyanothece_sp._PCC_8801	0.1823	0.1664	0.1529	0	0.0254	0.3037
Cyanothece_sp._PCC_8802	0.8733	1.016	0.7807	0	0	0.0018
Cyclobacterium_amurskyense	12.1745	11.1392	12.2617	26.8016	15.4608	35.5836
Cyclobacterium_marinum	6.681	4.0023	5.3582	29.9103	26.8257	54.3648
Cycloclasticus_sp._P1	0	0	0	0.0219	1.5411	0.6984
Cycloclasticus_sp._PY97N	0.0283	0.1583	0.4178	0.3012	3.1338	22.4018
Cycloclasticus_zancles	0.0104	0	0.0028	0.2809	0.3031	2.1041
Cyprinid_herpesvirus_1	0	0.2925	0.0103	0	0.0164	0.0024
Cystobacter_fuscus	2.6768	2.2075	2.7591	28.658	29.2555	17.2532
Cytophaga_hutchinsonii	17.4951	11.2113	14.4874	10.1724	11.3851	7.6859
Dactylococcopsis_salina	1.0133	4.2356	1.8473	0.5685	2.299	1.5924
Dechloromonas_aromatica	11.9038	12.7791	11.539	68.1912	61.7994	22.6943
Deferribacter_desulfuricans	7.7315	7.2929	6.8009	5.3341	3.3996	5.0711
Defluviimonas_alba	2.9204	2.8779	3.072	65.0411	65.5733	39.2375
Defluviitoga_tunisiensis	1.438	1.134	1.7293	0.0226	0.091	0.728
Dehalobacter_restrictus	8.5185	14.9711	9.5229	0.3626	0.706	1.1387
Dehalobacter_sp._CF	0	0	0	0.3038	0.6758	0.2917
Dehalobacter_sp._DCA	0	0	0	0.0441	0.1764	0.101
Dehalobacterium_formicoaceticum	23.7798	25.1949	24.8104	38.5881	48.5667	34.66
Dehalococcoides_mccartyi	12.3033	11.6895	11.552	12.7917	19.6038	11.2619
Dehalococcoides_sp._UCH007	0	0	0	0.0218	0.1124	0.1001
Dehalogenimonas_formicexedens	23.7255	27.7656	22.3101	6.9936	9.2804	4.1721
Dehalogenimonas_lykanthroporepellens	8.1454	8.9906	9.1953	30.3024	16.045	4.3963
Deinococcus_actinosclerus	2.5521	3.2824	3.0389	13.8742	13.5092	3.2923
Deinococcus_deserti	8.4968	10.139	10.0371	10.0333	8.8802	3.882
Deinococcus_geothermalis	3.6248	7.4937	4.8125	12.0008	10.7586	3.2862
Deinococcus_gobiensis	5.835	5.9882	5.2541	36.799	34.9338	10.5414
Deinococcus_maricopensis	2.6979	2.086	2.2709	22.7215	21.924	8.0425
Deinococcus_peraridilitoris	6.3328	4.5219	5.8175	11.954	11.2914	7.4987
Deinococcus_proteolyticus	17.283	20.7286	17.5826	8.5643	8.6046	4.5639
Deinococcus_puniceus	4.2901	4.4207	3.7149	7.84	4.6206	2.7337
Deinococcus_radiodurans	4.2241	5.5153	4.1518	14.827	15.5149	5.8583
Deinococcus_soli_Cha_et_al._2016	7.1959	15.1192	9.6282	18.7665	13.3558	5.0904
Deinococcus_swuensis	12.3091	23.8669	15.199	8.547	9.273	3.7518
Delftia_acidovorans	0.3434	0.4773	0.3581	4.0066	5.8242	2.1261
Delftia_sp._Cs1-4	0.8969	0.8598	0.7188	3.0188	8.3892	4.9819
Delftia_sp._HK171	1.0331	1.3274	1.2236	0.7948	2.4684	1.2875
Delftia_tsuruhatensis	0.414	0.415	0.3553	7.7868	19.7344	3.7676
Denitrobacterium_detoxificans	51.3903	67.9504	55.2091	1.8775	2.7553	3.3011
Denitrovibrio_acetiphilus	5.0687	4.4126	4.5603	0.0616	3.3062	0.8446
Dermabacter_vaginalis	4.4284	2.9307	3.5681	14.5005	5.2405	9.8043
Dermacoccus_nishinomiyaensis	1.1176	0.7145	0.9401	112.186	40.348	46.1865
Dermatophilus_congolensis	1.3109	1.1661	0.8846	4.6712	2.1762	2.7031
Desulfarculus_baarsii	16.9365	24.3306	18.7476	22.6357	24.1288	6.9888
Desulfatibacillum_alkenivorans	47.8532	69.7925	53.5067	31.2367	45.0845	14.2582
Desulfitobacterium_dehalogenans	8.7666	8.3411	8.5781	0.33	0.9537	0.5873
Desulfitobacterium_dichloroeliminans	17.8527	26.555	21.5411	8.696	19.9988	15.9527
Desulfitobacterium_hafniense	40.9536	35.8063	37.6415	6.1173	25.6247	19.1866
Desulfitobacterium_metallireducens	22.1815	21.9571	19.6431	1.1661	3.4537	1.0593
Desulfobacca_acetoxidans	9.5605	9.6187	9.6824	6.3352	11.8873	5.9939
Desulfobacterium_autotrophicum	13.8814	15.2506	28.4041	9.3911	355.339	484.469
Desulfobacula_toluolica	7.1285	7.204	6.3606	4.2685	133.157	30.9701
Desulfocapsa_sulfexigens	17.5133	23.5813	20.2061	7.3487	21.5577	14.7791
Desulfococcus_multivorans	32.6819	49.9719	37.9862	25.466	87.7169	31.0798
Desulfococcus_oleovorans	17.2774	25.5108	20.0267	24.4327	65.0065	13.1336
Desulfohalobium_retbaense	6.2545	5.4019	6.2176	8.7126	9.6567	3.4743
Desulfomicrobium_baculatum	31.4848	38.7685	33.8152	74.5572	664.76	82.219
Desulfomicrobium_orale	14.533	20.5852	17.7369	7.0129	21.0126	5.0247
Desulfomonile_tiedjei	21.1769	23.1775	23.9795	1.5839	3.4671	2.0697
Desulfosporosinus_acidiphilus	11.8341	17.4593	12.8946	0.1314	0.453	1.1797
Desulfosporosinus_meridiei	2.299	1.3813	1.2083	1.8483	4.8451	1.7951
Desulfosporosinus_orientis	11.5277	23.6954	17.6139	1.1239	3.8851	2.5224
Desulfotalea_psychrophila	7.4914	6.9196	8.2237	6.779	20.0285	14.0793
Desulfotomaculum_acetoxidans	40.3619	32.4788	38.4807	15.6696	16.3008	10.484
Desulfotomaculum_ferrireducens	37.2443	34.3729	33.6638	2.5166	4.0158	2.6851
Desulfotomaculum_gibsoniae	8.2599	7.4971	7.6745	5.6121	4.1263	2.6938
Desulfotomaculum_nigrificans	22.0333	28.0525	21.9168	3.0182	4.2022	3.3976
Desulfotomaculum_reducens	48.5982	38.6407	39.9434	2.8939	3.8778	5.0316
Desulfotomaculum_ruminis	17.4659	22.8373	20.6359	1.9434	3.532	4.1196
Desulfovibrio_africanus	25.2575	40.1619	27.6004	7.709	14.2821	5.8511
Desulfovibrio_alaskensis	24.3856	28.644	25.9622	10.8927	35.8652	10.4471
Desulfovibrio_desulfuricans	10.9934	13.5466	11.6731	43.314	28.0216	18.0522
Desulfovibrio_fairfieldensis	47.0303	61.6406	46.6067	5.5601	5.9704	3.913
Desulfovibrio_magneticus	45.4423	63.7315	47.9787	12.7992	22.6063	10.0753
Desulfovibrio_piger	81.2692	89.1972	77.8116	14.2004	18.7688	7.5072
Desulfovibrio_salexigens	28.8701	21.4864	26.2564	0.3586	1.2996	0.55
Desulfovibrio_sp._G11	1.6772	1.938	1.476	1.3304	7.3439	3.4025
Desulfovibrio_vulgaris	90.601	90.6246	82.7922	47.3584	68.4652	33.3428
Desulfurella_acetivorans	2.4439	2.9505	2.1485	2.7933	1.148	0.993
Desulfurispirillum_indicum	24.1481	40.4194	29.9153	8.8462	11.5292	13.8599
Desulfurivibrio_alkaliphilus	9.7134	11.5734	10.0798	9.1467	29.8739	8.0501
Desulfurobacterium_thermolithotrophum	4.1025	3.7563	4.3383	0.0681	0.5025	1.1619
Desulfurococcus_amylolyticus	0.1571	0.0733	0.2777	0.1491	0.0639	0.1983
Desulfuromonas_soudanensis	28.1847	37.5497	30.1576	15.5706	23.9335	8.3622
Desulfuromonas_sp._DDH964	14.5108	27.7506	18.899	17.1786	35.9338	13.1934
Devosia_sp._A16	7.7295	11.9789	8.7827	320.623	566.32	93.4073
Devosia_sp._H5989	7.8951	13.4284	9.2521	192.457	251.192	62.3774
Devriesea_agamarum	4.715	3.5368	3.9544	13.3548	7.8103	15.2451
Dialister_pneumosintes	11.4727	12.5524	10.91	1.1152	2.4771	2.8579
Diaphorobacter_polyhydroxybutyrativorans	2.0662	3.0877	2.6183	2.687	5.9011	1.3659
Dichelobacter_nodosus	0.9589	0.6734	0.9319	2.2568	16.9574	3.2198
Dickeya_dadantii	0.2129	0.6867	0.1509	1.1392	2.1203	5.0341
Dickeya_dianthicola	1.4124	4.7105	1.4805	1.1742	3.6324	11.5978
Dickeya_fangzhongdai	0.4689	0.8432	0.3868	1.2681	2.5725	0.6984
Dickeya_solani	1.1158	1.1056	1.6216	3.5764	4.0049	3.0094
Dickeya_zeae	12.9357	15.4665	12.5431	11.1744	32.7627	53.5381
Dictyoglomus_thermophilum	2.7606	2.9092	1.9231	0.0022	0.0478	0.6952
Dictyoglomus_turgidum	1.9659	1.6135	1.2347	0.0671	0.7516	0.5625
Dietzia_timorensis	5.6467	3.1723	5.1161	123.38	49.6611	81.2234
Dinoroseobacter_shibae	2.9224	4.8814	3.5813	37.8736	33.8093	20.1103
Dokdonella_koreensis	2.829	1.5307	3.2893	99.6063	135.607	138.404
Dokdonia_donghaensis	8.0819	6.1463	9.1067	3.0015	7.9919	10.6445
Dokdonia_sp._4H-3-7-5	7.774	4.6304	7.075	9.2067	5.2179	6.7746
Dokdonia_sp._MED134	2.3038	2.9908	2.8034	1.1309	1.0327	2.3569
Draconibacterium_orientale	137.302	107.828	138.251	282.261	476.908	231.299
Dyadobacter_fermentans	24.5596	17.4871	22.4371	19.9268	18.7396	16.4889
Dyella_japonica	15.7186	15.748	18.055	33.3918	60.4761	43.8056
Dyella_jiangningensis	3.7551	7.1123	5.1874	30.9507	43.6278	33.7147
Dyella_thiooxydans	3.8395	4.9287	4.7783	73.3308	97.3298	99.9408
Echinicola_vietnamensis	41.016	42.7263	38.6561	119.253	45.9419	134.354
Ectocarpus_siliculosus_virus_1	0	0	0	0.127	0	0.0609
Ectothiorhodospira_sp._BSL-9	20.4188	27.8811	24.4626	19.0345	51.88	33.0579
Ectromelia_virus	0	2.0119	1.6059	0	0.012	0.0266
Edwardsiella_hoshinae	0.5202	0.2609	0.5173	1.2306	7.1364	10.0141
Edwardsiella_ictaluri	0.353	0.1576	0.235	2.0261	1.9899	1.6124
Edwardsiella_piscicida	1.2094	0.4211	0.896	0.7281	1.202	0.3135
Edwardsiella_sp._EA181011	0.0976	0.1687	0.0481	0.5485	0.9024	0.3019
Edwardsiella_tarda	7.5181	14.8272	8.9057	4.7596	12.4801	7.9654
Eggerthella_lenta	36.3492	47.2951	39.9004	6.6635	7.3792	2.4202
Eggerthella_sp._YY7918	52.6637	81.0589	58.9093	1.3818	2.8893	2.0803
Ehrlichia_canis	2.8842	2.1944	2.5009	0.2489	0.0638	0.031
Ehrlichia_chaffeensis	0.7881	0.4013	0.6221	0.0307	0.0117	0.0469
Ehrlichia_muris	0.28	0.0963	0.1654	0.003	0.5371	0.2583
Ehrlichia_ruminantium	0.094	0.2852	0.3228	0.1221	0.3018	1.5443
Ehrlichia_sp._HF	1.6423	3.8201	1.2636	0.0143	0.1491	0.6217
Eikenella_corrodens	7.6202	6.9163	7.2749	2.7971	2.1288	1.8245
Elizabethkingia_anophelis	32.654	20.7006	29.9819	5.9734	5.6155	9.1809
Elizabethkingia_genomosp._3	0.0409	0.129	0.1126	2.2625	1.9231	1.4559
Elizabethkingia_genomosp._4	5.6422	4.4237	4.4834	2.8863	4.8721	2.9088
Elizabethkingia_meningoseptica	6.5629	3.7304	6.7056	5.8476	3.3007	6.9032
Elizabethkingia_miricola	2.8912	3.3526	3.1389	2.7614	0.4332	1.8254
Elusimicrobium_minutum	10.7316	6.5659	9.0435	0.6417	0.5458	0.4383
Endomicrobium_proavitum	11.6992	7.7859	8.6997	3.8283	7.511	5.7462
Ensifer_adhaerens	5.1158	4.8075	4.2265	27.428	31.0631	15.6194
Ensifer_sojae	16.5247	23.2627	18.763	46.9834	36.1493	19.3315
Enterobacter_asburiae	14.958	14.3485	13.2115	1.4674	2.2098	1.5178
Enterobacter_cancerogenus	6.9158	6.6157	7.4339	1.4123	2.6464	2.8413
Enterobacter_cloacae	25.7495	31.5904	28.2711	11.5429	19.741	35.3107
Enterobacter_cloacae_complex_'Hoffmann_cluster_III'	0.2486	0.1284	0.1166	0.1692	0.4106	0.054
Enterobacter_cloacae_complex_'Hoffmann_cluster_IV'	1.2808	0.9302	0.9718	0.2469	0.3383	0.6247
Enterobacter_cloacae_complex_sp._35734	0.6752	0.3019	0.4364	0.0803	1.7909	0.6894
Enterobacter_cloacae_complex_sp._ECNIH7	0.3688	1.1321	0.5843	0.2953	1.9625	4.0367
Enterobacter_hormaechei	2.3129	6.2865	3.8292	1.0413	3.507	3.2761
Enterobacter_kobei	0	0	0.0028	0.4339	0.9027	0.1424
Enterobacter_ludwigii	0	0	0	0.2635	0.3406	0.0642
Enterobacter_sp._638	1.9227	2.7857	2.5879	1.53	1.9837	1.4487
Enterobacter_sp._CRENT-193	0	0	0	0	0.1494	0.9789
Enterobacter_sp._Crenshaw	0.0095	0.0038	0.1314	6.6701	3.2434	0.2185
Enterobacter_sp._E20	0.6177	0.8443	0.6126	0.9433	1.0758	0.3361
Enterobacter_sp._FY-07	4.0099	3.5717	3.7064	1.5535	5.3477	2.4506
Enterobacter_sp._HK169	1.8531	1.0912	1.1219	0	0.0481	0.2491
Enterobacter_sp._ODB01	0.2312	0.1663	0.196	0.5695	0.0257	0.0572
Enterobacter_sp._R4-368	1.1873	1.0611	1.0711	0.6333	4.2576	6.0748
Enterobacter_xiangfangensis	0	0	0	0	0	0
Enterobacteria_phage_EcoDS1	0	0	0.3289	0	0	0
Enterobacteria_phage_K1F	0	0	0.7512	0	0	0
Enterobacteria_phage_phiX174_sensu_lato	0	0	0.7648	3.4426	1.5073	1.3208
Enterobacteriaceae_bacterium_ENNIH1	1.1275	1.7729	1.6691	1.9579	1.2384	1.4996
Enterobacteriaceae_bacterium_ENNIH2	0	0	0	0.0054	0.0752	0
Enterobacteriaceae_bacterium_strain_FGI_57	5.7451	11.4217	7.9144	6.7658	17.2869	32.6606
Enterococcus_casseliflavus	0.0712	0.7498	0.2125	0.1497	0.0944	0.1251
Enterococcus_durans	13.2498	11.3018	11.8152	0.789	2.0766	3.0334
Enterococcus_faecalis	12.3545	13.4103	10.898	1.04	1.1871	5.5243
Enterococcus_faecium	27.6146	19.952	19.5001	11.8211	14.3266	26.9672
Enterococcus_hirae	3.7769	4.4372	2.9596	0.2651	0.5075	0.2475
Enterococcus_mundtii	16.4219	12.1078	12.021	1.1241	2.0045	12.0797
Enterococcus_phage_vB_EfaS_IME197	0	0	0	0	0.2748	1.0401
Enterococcus_sp._CR-Ec1	0.1696	0.1953	0.0668	0	0.0022	0
Enterococcus_sp._FDAARGOS_163	6.792	4.5986	5.8928	0.0238	0.0081	0.0427
Enterococcus_sp._FDAARGOS_375	0.0306	0.1316	0.2348	0.4306	0.2949	0.6743
Enterococcus_thailandicus	8.8442	8.3731	8.2582	9.4382	1.8296	4.0191
Enterococcus_wangshanyuanii	18.4806	19.1991	18.1203	0.898	1.7107	2.4266
Entomoplasma_freundtii	0.1115	0.0677	0.0946	0	0	0
Entomoplasma_luminosum	1.745	1.1537	1.3255	0.0183	0.6886	3.281
Entomoplasma_melaleucae	4.0459	4.5704	4.465	0.2469	0.4972	1.2401
Entomoplasma_somnilux	0.77	0.6217	0.8909	0.0156	0.7851	5.7776
Eremothecium_gossypii	3.8011	2.6816	3.2858	1.4846	3.0634	1.792
Erwinia_amylovora	6.9792	6.693	6.8111	4.2181	6.8942	9.8194
Erwinia_billingiae	4.5432	4.1502	5.5205	0.3628	4.2859	7.2318
Erwinia_gerundensis	1.9607	1.6632	1.9361	7.9657	11.6597	9.7478
Erwinia_phage_vB_EamM_Caitlin	0	0	0	0.0361	0.0138	0.0184
Erwinia_pyrifoliae	0.7334	0.4969	0.717	0.0218	0.1263	1.0783
Erwinia_sp._Ejp617	0.1624	0.1347	0.1533	0.0166	0.5934	1.2864
Erwinia_tasmaniensis	2.1579	2.4609	2.0207	3.2238	5.0629	2.9183
Erysipelothrix_larvae	36.68	35.0534	38.5471	210.9	131.691	131.5
Erysipelothrix_rhusiopathiae	62.8501	65.5988	60.7419	26.7511	27.3731	36.7525
Erysipelotrichaceae_bacterium_I46	154.605	149.376	135.072	14.6666	16.1714	19.9236
Erythrobacter_atlanticus	1.7712	1.0897	1.4126	22.5353	18.3715	11.0935
Erythrobacter_flavus	6.9688	8.5725	7.7702	44.035	48.6142	16.2391
Erythrobacter_gangjinensis	4.2258	2.8166	3.431	44.6629	35.7698	17.3455
Erythrobacter_litoralis	4.7251	4.3362	4.4691	108.564	106.478	41.5416
Erythrobacter_seohaensis	1.1428	1.3639	1.4539	18.0773	16.4293	8.4956
Escherichia_albertii	5.9419	7.4924	6.1872	0.4841	4.8495	1.6768
Escherichia_coli	33.7485	49.1646	58.6341	19.5163	56.9882	100.723
Escherichia_fergusonii	7.2885	5.1344	5.152	9.2354	6.8955	4.9573
Escherichia_marmotae	2.6792	1.8552	2.2182	0.3667	2.2346	10.3722
Escherichia_phage_121Q	0	0	0	0	0.0036	0.1703
Escherichia_phage_Av-05	0.0313	0.1512	0.2799	0	0	0.2748
Escherichia_phage_LM33_P1	0	0	0.6067	0	0	0
Escherichia_phage_PE3-1	0	0	0.7041	0	0	0
Escherichia_virus_APEC7	0	0	0.0078	0	0.0012	2.6873
Escherichia_virus_JES2013	0	0	0.0096	0	0.0203	0.0814
Escherichia_virus_VR26	0	0	0	0	0	0.1416
Ethanoligenens_harbinense	221.484	261.555	221.856	18.2471	29.0026	19.3428
Eubacterium_limosum	145.079	171.692	138.702	15.0481	20.6487	11.9751
Exiguobacterium_antarcticum	5.0881	3.5736	4.5235	0.0924	0.8163	0.4973
Exiguobacterium_sibiricum	0.9044	0.3016	0.7031	1.5518	0.437	1.2747
Exiguobacterium_sp._AT1b	3.9863	4.6141	4.3062	0.8619	0.3438	0.5462
Exiguobacterium_sp._MH3	0.0174	0.1945	0.0796	0.0806	0.3652	0.6865
Exiguobacterium_sp._U13-1	4.3536	6.8864	5.0659	0.0331	0.2313	0.2836
Exiguobacterium_sp._ZWU0009	0.5525	0.1564	0.0553	0	0	0
Ezakiella_massiliensis	27.5505	19.798	24.8587	3.0014	4.5954	4.2989
Faecalibacterium_prausnitzii	2995.98	4167.74	3265.33	43.5636	95.0136	73.709
Faecalibaculum_rodentium	113.72	165.458	132.278	11.8135	10.2522	7.9563
Fermentimonas_caenicola	268.741	179.321	237.969	86.9014	806.588	734.304
Ferrimonas_balearica	13.2521	13.952	13.4213	14.3341	22.0719	58.7332
Fervidobacterium_islandicum	2.5523	1.9692	2.1809	0.0126	0.2621	0.3975
Fervidobacterium_nodosum	2.751	1.0597	1.9495	0	0	0.0181
Fervidobacterium_pennivorans	2.9245	1.1932	3.2159	0.0233	1.3573	0.6671
Fibrella_sp._ES10-3-2-2	21.2935	15.2829	20.1853	7.5829	8.2488	7.5618
Fibrobacter_succinogenes	88.7534	69.7724	69.3181	5.1622	18.8187	74.3559
Fictibacillus_arsenicus	4.452	3.5152	3.299	0.2847	0.7087	1.576
Fictibacillus_phosphorivorans	3.7622	3.0748	3.3988	0.7788	0.481	1.7109
Filifactor_alocis	27.2423	21.9022	18.9953	0.39	2.1539	1.5469
Filimonas_lacunae	7.4562	5.6176	7.7008	10.8871	8.8493	6.7975
Fimbriimonas_ginsengisoli	1.4667	1.7608	1.8331	6.3057	5.9541	5.0272
Finegoldia_magna	38.0682	45.8455	40.6709	4.6859	12.505	12.4763
Fischerella_sp._NIES-3754	1.2689	1.7925	1.6875	0.2059	1.4793	2.9164
Flammeovirga_sp._MY04	25.1017	17.135	25.4566	5.117	10.4437	12.4788
Flammeovirgaceae_bacterium_311	33.015	26.1071	33.6141	34.9153	15.6571	16.3871
Flavisolibacter_tropicus	43.3661	33.8193	43.9641	40.0374	26.4723	11.5097
Flavivirga_eckloniae	12.761	8.9708	11.6597	19.2796	26.9708	20.2432
Flavobacteriaceae_bacterium_3519-10	19.251	12.8745	16.745	42.4721	17.5028	19.6769
Flavobacteriaceae_bacterium_UJ101	5.7449	3.5647	5.8221	1.3216	7.1165	13.5711
Flavobacterium_branchiophilum	16.7742	13.719	15.2135	18.1015	20.7277	33.7175
Flavobacterium_columnare	55.0596	36.1564	51.3772	42.2496	61.6189	99.2786
Flavobacterium_commune	8.9132	5.2621	7.643	29.2525	23.4775	35.2302
Flavobacterium_crassostreae	7.0864	4.6671	6.9695	15.1687	10.5116	17.0485
Flavobacterium_gilvum	28.8999	19.3087	24.7344	19.4731	17.8095	20.0391
Flavobacterium_indicum	31.1622	25.5656	26.1068	39.9811	41.0374	61.4016
Flavobacterium_johnsoniae	66.6926	55.8596	55.7435	51.8376	48.2378	63.8749
Flavobacterium_phage_Fpv3	0	0.3805	0.0057	0	0.003	0.0014
Flavobacterium_psychrophilum	18.5734	15.0219	19.4798	16.489	16.0822	24.6074
Flavonifractor_plautii	2724.57	3779.49	2937.19	44.2091	109.274	75.2927
Flexistipes_sinusarabici	2.8866	2.4666	2.5705	2.9209	8.4572	4.1158
Fluviicola_taffensis	61.8041	47.5078	58.6297	27.9669	51.3343	42.8274
Formosa_sp._Hel1_33_131	2.1036	1.2255	1.613	4.908	6.628	10.439
Formosa_sp._Hel3_A1_48	7.0275	4.9572	5.9127	4.9501	5.0008	7.2839
Francisella_halioticida	3.1896	2.3532	2.5618	0	0.1136	0.1327
Francisella_hispaniensis	1.9299	2.5955	1.6836	0	0.0077	0.0017
Francisella_noatunensis	0.6933	2.8491	0.7358	0	0.0373	0.0414
Francisella_persica	1.1666	0.1667	0.3536	0	0.0139	0.4647
Francisella_philomiragia	4.866	3.2621	3.4727	0.009	0.191	0.9593
Francisella_sp._CA97-1460	18.4026	12.1216	10.8773	0.1753	0.8192	1.1083
Francisella_sp._FSC1006	8.0155	6.5863	8.4439	0.1581	0.728	1.768
Francisella_sp._MA067296	5.6687	4.5925	6.768	0.1755	0.414	3.5142
Francisella_sp._TX077308	2.5865	2.2301	2.9586	0.0024	0.1184	0.4961
Francisella_sp._TX077310	3.9119	3.7471	4.9472	0.0023	0.1683	0.2214
Francisella_tularensis	2.9828	1.9213	2.3247	0.1355	1.5155	4.8346
Frankia_alni	4.1906	5.3481	4.5867	57.1555	21.6359	22.6405
Frankia_casuarinae	0.3177	0.1735	0.334	20.5	9.1516	8.1616
Frankia_inefficax	4.0784	4.339	4.3789	64.7545	25.566	19.0908
Frankia_sp._EAN1pec	3.5984	2.337	2.7305	83.1734	27.5907	36.6476
Frankia_symbiont_of_Datisca_glomerata	1.9988	2.7433	2.138	40.0349	16.2374	20.7891
Frateuria_aurantia	27.1553	23.8371	23.017	8.9915	13.8082	11.1349
Frischella_perrara	7.5589	8.4253	8.1494	0.238	2.3837	1.442
Frondihabitans_sp._PAMC_28766	1.0042	1.1317	2.5039	24.4605	14.6909	19.0157
Fuerstia_marisgermanicae	5.2008	2.3191	4.466	31.9544	14.8489	15.2834
Fusobacterium_hwasookii	3.5322	2.852	4.1869	4.3085	3.5574	3.6549
Fusobacterium_nucleatum	32.7042	25.6765	28.4216	1.3971	4.1902	4.8497
Fusobacterium_periodonticum	31.1734	34.8197	25.9137	1.2175	4.1688	9.6718
Fusobacterium_varium	17.521	15.8341	14.3861	1.2701	2.8947	3.6016
Gallibacterium_anatis	8.2067	8.0543	7.578	0.9054	5.5363	2.145
Gallionella_capsiferriformans	0.9006	1.1063	1.2407	3.4505	10.111	5.6837
Gardnerella_vaginalis	7.3763	5.6478	5.5233	1.0223	0.9777	0.5997
Geitlerinema_sp._PCC_7407	6.1846	11.5579	8.1782	6.0704	3.3926	3.6048
Gemella_sp._oral_taxon_928	12.678	8.8593	9.6907	0.1408	0.9086	1.5589
Geminocystis_sp._NIES-3708	3.1124	3.7973	4.1248	1.5295	0.6821	0.5641
Geminocystis_sp._NIES-3709	4.5787	3.4233	4.5285	0.0139	0.1831	0.308
Gemmata_sp._SH-PL17	1.1687	0.6626	0.8118	31.8939	15.2146	11.9822
Gemmatimonas_aurantiaca	5.188	5.4241	5.1805	54.4282	41.0413	15.4277
Gemmatimonas_phototrophica	5.8333	7.6139	7.1183	38.8413	26.4362	9.6322
Gemmatirosa_kalamazoonesis	23.0192	26.8343	25.0266	347.73	155.922	69.3368
Geoalkalibacter_subterraneus	24.8257	35.5282	25.2568	17.5229	82.4545	22.5938
Geobacillus_genomosp._3	0.3244	0	0.0272	1.5247	0.459	0.2767
Geobacillus_kaustophilus	0.0501	0.0412	0.0395	0	0	0
Geobacillus_lituanicus	0	0	0.0131	0.3	0.1479	0.0957
Geobacillus_sp._GHH01	0	0.0205	0.2454	0	0	0
Geobacillus_sp._WCH70	2.3167	2.2655	1.7109	0.1153	1.0849	0.634
Geobacillus_stearothermophilus	5.4945	2.9188	3.6529	1.1448	0.9742	1.1793
Geobacillus_subterraneus	1.6425	1.2728	1.3232	8.069	1.4866	2.1926
Geobacillus_thermocatenulatus	11.179	7.8562	6.2379	1.2308	3.4875	0.8658
Geobacillus_thermodenitrificans	0.2835	0.0895	0.2227	0	0.0245	0.1259
Geobacillus_thermoleovorans	0.4508	0.1573	0.2196	11.4778	7.298	5.1609
Geobacter_anodireducens	22.5581	30.7077	24.8546	8.6705	12.062	6.4844
Geobacter_bemidjiensis	7.3725	11.7543	9.3892	20.4428	15.5817	9.2142
Geobacter_daltonii	9.5455	9.4866	9.7523	3.7116	9.7265	4.8419
Geobacter_lovleyi	45.954	52.1616	43.3598	5.6182	8.0093	4.5268
Geobacter_metallireducens	14.5668	17.6733	16.3956	26.3258	15.5584	7.6022
Geobacter_pickeringii	14.6533	12.9107	13.4417	15.4377	14.7441	6.797
Geobacter_sp._M18	144.742	89.8623	118.09	31.1487	79.9848	25.0978
Geobacter_sp._M21	9.3899	11.7233	10.6325	18.8592	14.8667	4.1833
Geobacter_sulfurreducens	12.7935	12.5121	9.9871	12.7758	9.6325	8.8811
Geobacter_uraniireducens	20.9422	26.845	24.1256	19.7516	13.4576	3.7614
Geodermatophilus_obscurus	7.1703	14.919	9.4954	206.271	61.5091	86.5993
Geoglobus_ahangari	0	0	0	0.2819	0.1661	0.3094
Geosporobacter_ferrireducens	50.3131	44.2917	50.4376	36.6624	37.7024	25.713
Gibbsiella_quercinecans	1.4574	1.2701	1.3773	5.0501	8.3752	4.337
Gilliamella_apicola	7.935	10.125	9.0875	0.4722	1.89	3.3862
Glaciecola_nitratireducens	3.9067	2.2525	2.701	0.6	7.4307	16.7233
Glaciecola_sp._4H-3-7+YE-5	1.5533	1.7366	1.3351	0.7342	3.3878	15.1009
Glaesserella_parasuis	5.7597	7.0242	6.3521	0.5745	1.4159	22.5438
Gloeobacter_kilaueensis	10.2172	14.8881	10.02	7.3865	5.9185	6.4398
Gloeobacter_violaceus	13.4936	13.436	11.0195	9.6386	7.9894	3.0495
Gloeocapsa_sp._PCC_7428	4.9917	3.8985	4.0461	0.0258	0.4599	0.4795
Gluconacetobacter_diazotrophicus	6.9623	7.4677	6.9296	14.2403	16.9993	7.8148
Gluconobacter_albidus	2.0155	1.7389	1.86	1.5158	1.2255	1.0153
Gluconobacter_oxydans	9.9812	10.4431	11.696	5.0105	7.2605	6.3795
Glutamicibacter_arilaitensis	12.1916	21.323	15.7321	63.4722	25.0731	94.2365
Glypta_fumiferanae_ichnovirus	0.1723	0.1133	0.0679	0.8668	5.0851	0.0831
Gordonia_bronchialis	5.5038	17.153	8.3594	50.0002	21.9129	31.0944
Gordonia_phage_Bantam	0.003	0.0494	0.962	0.0989	0.0013	0.0062
Gordonia_phage_BaxterFox	0	0	0	0	0	0
Gordonia_phage_BetterKatz	0.0013	0	0	1.4228	0.095	0.0244
Gordonia_phage_Blueberry	0	0	0	0	0	0
Gordonia_phage_BritBrat	0	0	0	0	0	0
Gordonia_phage_CarolAnn	0	0	0	0.6119	0.0105	0.0047
Gordonia_phage_Cozz	0	0	0	0	0	0
Gordonia_phage_Eyre	0	0	0	0	0.0136	0
Gordonia_phage_GAL1	0	0	0.0115	0.2971	0.3528	0.3803
Gordonia_phage_GRU1	0	0	0	0	0	0
Gordonia_phage_Lucky10	0.0241	0.0471	0.132	6.8792	1.6137	1.8739
Gordonia_phage_Nyceirae	0	0.0191	0.0055	1.3928	1.3065	0.0517
Gordonia_phage_Phinally	0	0	0	0.009	0	0
Gordonia_phage_SoilAssassin	0	0	0	0	0	0
Gordonia_phage_Terapin	0.195	0	0.0717	0	0	0
Gordonia_phage_Twister6	0	0	0	0.029	0	0
Gordonia_phage_Utz	0	0	0	0	0	0
Gordonia_phage_Wizard	0	0	0	0	0	0
Gordonia_phage_Yeezy	0	0	0	0	0	0
Gordonia_phthalatica	3.6862	6.5767	4.9416	42.6506	17.2584	29.9059
Gordonia_polyisoprenivorans	14.8614	23.4829	17.8491	57.5182	22.0048	30.9345
Gordonia_sp._KTR9	3.6486	4.7073	3.8843	29.7225	14.6366	30.7817
Gordonia_sp._YC-JH1	4.2704	7.8192	4.932	57.2499	23.875	36.7728
Gordonia_terrae	0.4135	0.2499	0.4871	47.3986	17.6068	20.7521
Gordonia_virus_Demosthenes	0	0	0	0.7164	0.0384	0.1133
Gordonibacter_massiliensis	42.0617	68.5584	50.9968	39.3207	13.9051	16.5253
Gordonibacter_urolithinfaciens	47.0321	74.154	54.1011	28.8669	19.4882	10.7687
Gottschalkia_acidurici	23.4461	20.2629	23.8694	5.5837	9.8233	13.5693
Gramella_flava	9.4237	8.4757	9.5507	72.603	18.4776	57.9578
Gramella_forsetii	6.8853	9.7941	9.9431	61.9736	21.234	52.0787
Gramella_sp._LPB0144	8.4786	7.7556	8.8992	69.2916	21.7356	57.4384
Granulibacter_bethesdensis	18.1433	28.8613	19.7484	9.1945	10.442	7.0592
Granulicella_mallensis	10.7136	12.5206	12.488	23.0061	11.2568	3.7265
Granulicella_tundricola	48.5342	67.0546	54.1121	13.6577	7.8068	4.1957
Granulosicoccus_antarcticus	1.7916	1.3203	2.1189	9.8852	14.5449	5.9559
Grimontia_hollisae	17.3323	23.8316	20.6744	3.6499	8.7139	25.9814
Gynuella_sunshinyii	2.1455	2.6029	2.9282	12.1914	14.807	29.7594
Haematospirillum_jordaniae	29.2657	38.8714	31.9563	5.4395	11.8493	6.9593
Haemophilus_influenzae	8.421	10.155	6.887	1.9476	5.0896	15.0122
Haemophilus_parainfluenzae	2.913	2.7193	3.0299	0	1.0729	0.154
Haemophilus_pittmaniae	4.6605	4.6323	4.7712	2.5029	2.0755	12.1602
Hafnia_alvei	2.5379	2.8681	2.3103	0.109	1.947	3.8458
Hafnia_sp._CBA7124	0.0606	0.2704	0.2227	0.2037	0.139	4.7342
Hahella_chejuensis	9.0734	9.673	8.1825	4.839	15.3759	26.516
Halalkalicoccus_jeotgali	0.0136	0.0539	0.1934	0.7716	0.2719	0.4884
Halanaeroarchaeum_sulfurireducens	0.1405	0.0937	0.1942	1.8303	0.4582	0.5007
Halanaerobium_hydrogeniformans	6.484	4.1367	5.3953	0.9478	5.6252	3.4925
Halanaerobium_praevalens	7.6014	6.1619	5.1296	0.5146	3.933	5.1874
Haliangium_ochraceum	13.7277	19.273	16.4152	95.9965	81.6329	29.9481
Halioglobus_japonicus	13.8477	11.3681	11.9772	19.457	19.1037	10.34
Halioglobus_pacificus	8.1237	8.6885	7.2643	12.8681	21.229	13.7833
Haliscomenobacter_hydrossis	12.111	10.5524	12.9625	13.2903	28.8002	22.6777
Haloarcula_hispanica	0.0064	0.0042	0.005	0.6722	0.1279	0.1067
Haloarcula_marismortui	0	0	0	0.003	0.0881	0.1554
Haloarcula_sp._CBA1115	0	0	0	0.1197	0.6734	0.1362
Haloarcula_taiwanensis	0.7581	0.7143	1.0844	0.6055	0.7435	0.24
Halobacillus_halophilus	2.452	2.071	2.3896	0.265	0.5327	2.584
Halobacillus_mangrovi	3.6274	3.6215	3.1412	0.2617	0.5306	1.1721
Halobacteriovorax_marinus	6.6867	4.5641	6.9268	3.8315	4.897	5.2298
Halobacterium_hubeiense	0.0009	0	0.0024	4.583	0.9706	0.4318
Halobacterium_salinarum	0	0	0.0219	1.4059	1.1849	0.5632
Halobacterium_sp._DL1	0.3092	1.7022	0.9025	1.0947	2.0554	1.9854
Halobacteroides_halobius	5.7001	3.7867	3.5674	6.5357	5.3145	3.6344
Halobiforma_lacisalsi	2.9304	4.1384	3.355	4.1942	2.3992	1.4693
Halocynthiibacter_arcticus	17.424	30.6504	20.1263	1.0234	6.6215	3.4179
Halodesulfurarchaeum_formicicum	0	0	0	1.3904	0.5439	0.3257
Haloferax_gibbonsii	0.0107	0	0.0273	9.4872	1.3789	1.7122
Haloferax_mediterranei	0.4382	0.0961	0.069	0.814	0.7717	0.4359
Haloferax_volcanii	0.3441	0	0.0194	0.9796	1.6138	0.478
Halogeometricum_borinquense	0	0	0.0034	0.7897	0.0754	0.1673
Halomicrobium_mukohataei	0.2269	0.1189	0.0849	4.5415	1.9547	0.6056
Halomicronema_hongdechloris	11.0739	16.3926	13.5601	7.6443	5.7184	2.0569
Halomonas_aestuarii	4.5351	6.6856	46.0401	45.3892	1402.79	432.155
Halomonas_beimenensis	6.9873	11.9909	32.6345	57.4701	897.016	333.632
Halomonas_campaniensis	3.964	5.3559	7.7088	11.6673	115.162	1898.74
Halomonas_chromatireducens	34.2631	52.0648	59.887	43.0301	666.433	652.823
Halomonas_huangheensis	14.3235	17.1311	17.8684	11.811	68.2758	151.309
Halomonas_hydrothermalis	13.309	16.2981	18.2462	12.3861	108.118	170.917
Halomonas_sp._1513	7.7948	10.8532	26.1273	47.8038	633.782	373.881
Halomonas_sp._GT	1.8756	1.9718	4.1677	6.2807	77.8445	1157.7
Halomonas_sp._KO116	1.2332	1.1982	3.5267	10.6197	90.109	348.452
Halomonas_sp._R57-5	3.7145	2.4829	4.1992	12.6529	70.6548	654.681
Halomonas_sp._Soap_Lake_7	4.2474	4.5718	5.4501	6.8693	45.0671	159.97
Halopenitus_persicus	0.3219	0.7102	0.9105	3.9517	1.3093	1.1048
Halopiger_xanaduensis	0.8169	0.8595	0.9311	3.3431	1.1335	1.4945
Haloquadratum_walsbyi	0.9913	0.5449	0.6591	0.5153	0.3141	0.6253
Halorhabdus_tiamatea	0.0473	0.0727	0.086	2.4229	0.7389	0.5105
Halorhabdus_utahensis	4.6109	8.9961	5.98	1.6498	1.2489	0.4907
Halorhodospira_halophila	1.7287	1.2528	2.4323	28.2701	43.5871	19.3334
Halorientalis_sp._IM1011	0.0242	0.0079	0	1.4598	1.0626	0.6266
Halorubrum_lacusprofundi	0.0046	0	0	3.2435	0.6265	0.3329
Halorubrum_trapanicum	4.2766	6.154	5.4502	4.519	1.5448	1.809
Halostagnicola_larsenii	0.1245	0.1923	0.1104	3.4486	1.5667	0.9448
Halotalea_alkalilenta	4.7129	6.3722	4.9443	15.0931	28.7774	22.4567
Haloterrigena_daqingensis	0.5688	0.1399	0.2068	3.0728	0.7922	0.5658
Haloterrigena_turkmenica	0.6865	0.6451	0.4155	1.9756	1.4074	0.6719
Halothece_sp._PCC_7418	3.5506	4.5663	3.3778	1.1372	0.4028	0.2751
Halothermothrix_orenii	5.3724	5.9522	6.7175	2.0975	5.1772	2.4827
Halothiobacillus_neapolitanus	4.4954	3.3933	3.0498	5.9506	12.6289	11.1217
Halothiobacillus_sp._LS2	4.4757	4.0008	4.6274	14.0249	31.5363	18.9437
Hartmannibacter_diazotrophicus	7.0221	9.3009	7.7082	50.4745	44.565	19.0662
Helicobacter_acinonychis	0.1011	0.1391	0.0507	0	0	0
Helicobacter_bilis	0.879	1.1517	1.2904	0.11	0.3343	1.2978
Helicobacter_cetorum	0.4294	0.2558	0.5443	0.023	0.2723	1.0119
Helicobacter_cinaedi	2.5068	3.1533	2.0464	0	0.0851	0.1888
Helicobacter_felis	3.1708	2.1686	2.9784	0.037	0.6546	0.3358
Helicobacter_hepaticus	8.8895	7.306	7.4727	0.0397	0.0579	0.6153
Helicobacter_himalayensis	1.0028	0.8981	1.1359	0.0379	0.2861	1.1404
Helicobacter_mustelae	0.5255	0.5244	0.4429	0.262	0.2714	0.5014
Helicobacter_pylori	2.887	2.1485	2.9079	2.1755	4.2698	2.6015
Helicobacter_sp._MIT_01-6242	0.6104	0.3576	0.492	0.1328	0.2131	0.3701
Helicobacter_typhlonius	0.7761	0.8969	0.956	0	0.0383	0.7869
Heliobacterium_modesticaldum	101.312	151.986	117.639	9.9459	11.7484	7.9814
Hemileuca_sp._nucleopolyhedrovirus	0	0	0	0	0.0458	0
Herbaspirillum_frisingense	3.2229	5.7071	4.5433	50.861	48.1716	27.3296
Herbaspirillum_hiltneri	7.335	5.5727	6.187	34.0222	18.8169	14.0933
Herbaspirillum_rubrisubalbicans	2.3016	4.1322	3.3138	4.9216	12.0005	6.7078
Herbaspirillum_seropedicae	4.7365	6.0214	5.8932	17.8318	26.1208	15.2596
Herbaspirillum_sp._meg3	3.6716	3.3935	3.7329	13.3662	8.728	2.5785
Herbinix_luporum	183.109	209.048	208.571	15.6715	17.5581	18.6548
Herbivorax_saccincola	20.3151	17.4695	16.6665	4.157	11.4588	5.4969
Herminiimonas_arsenicoxydans	2.2415	2.3205	2.1284	2.4907	4.9615	3.5731
Herminiimonas_arsenitoxidans	2.4773	1.5483	1.6903	1.8405	2.5734	3.9952
Hippea_maritima	1.3493	0.5089	0.8485	1.2906	0.9194	1.1841
Hirschia_baltica	2.9372	1.8978	2.1435	0.1119	0.6178	2.4926
Histophilus_somni	14.4815	12.9189	11.9284	0.3139	2.8191	11.4547
Hoeflea_sp._IMCC20628	6.6889	8.7201	7.0867	26.7684	32.8334	15.8568
Hoyosella_subflava	1.5005	1.6192	1.35	9.0972	2.9579	2.3881
Human_immunodeficiency_virus_1	0.3007	0.2448	0.141	0.1563	0.2541	0.243
Hydrogenobacter_thermophilus	4.3892	2.5591	2.4423	0.4346	0.2008	0.2634
Hydrogenobaculum_sp._Y04AAS1	0.8408	1.8193	1.7815	0.3384	0.0615	0.1132
Hydrogenophaga_crassostreae	0.9475	1.2337	0.921	11.2905	23.6418	10.222
Hydrogenophaga_sp._PBC	4.7751	5.7084	5.91	55.3584	119.752	20.662
Hydrogenophaga_sp._RAC07	2.4242	4.3526	3.7273	29.4704	79.0718	25.5968
Hydrogenovibrio_crunogenus	1.2714	3.0514	1.5346	5.3436	17.3272	34.291
Hymenobacter_sedentarius	26.8803	21.8499	25.999	32.889	18.0379	16.0343
Hymenobacter_sp._APR13	19.0957	15.3343	17.6018	19.6124	16.5145	6.8317
Hymenobacter_sp._DG25A	17.4615	15.6398	17.3152	14.123	4.3784	2.8743
Hymenobacter_sp._DG25B	7.4721	8.5479	5.8646	19.5903	9.5127	5.6861
Hymenobacter_sp._PAMC_26554	66.5891	64.8777	67.171	34.9922	14.2805	14.0856
Hymenobacter_sp._PAMC_26628	12.5551	13.5732	15.6665	21.3158	8.8288	4.6601
Hymenobacter_swuensis	19.7789	18.6758	21.9801	16.0803	15.5833	8.7221
Hyphomicrobium_denitrificans	13.3817	11.2515	11.7985	40.8872	39.1845	16.4922
Hyphomicrobium_nitrativorans	2.0112	2.2702	1.9327	39.5294	54.2399	9.1018
Hyphomicrobium_sp._MC1	1.2812	1.6256	1.557	11.3785	14.1987	3.952
Hyphomonas_neptunium	3.348	3.4849	3.2822	8.9463	10.4925	3.6536
Hyphomonas_sp._Mor2	0.5979	0.6774	0.9568	2.2153	2.3668	2.5852
Ichthyobacterium_seriolicida	1.9913	0.8697	1.3076	2.6386	8.9274	4.9901
Ictalurid_herpesvirus_1	0	0	0.0092	0.1026	0.0685	0.0915
Idiomarina_loihiensis	1.3808	3.6917	2.5345	5.6139	79.0439	238.702
Idiomarina_piscisalsi	1.6915	1.5201	1.5777	1.4707	9.9126	57.1715
Idiomarina_sp._X4	0.7255	1.4573	1.5301	7.1145	50.4568	124.255
Idiomarinaceae_phage_1N2-2	0	0	0.0311	0	0.1007	1.1261
Idiomarinaceae_phage_Phi1M2-2	0	0	0.0816	0	0.3354	65.6838
Ignavibacterium_album	4.6306	2.2605	2.8044	3.0523	6.3177	3.2504
Ignicoccus_hospitalis	0	0	0	0.0067	0	0
Ilumatobacter_coccineus	7.2222	5.9375	7.2798	258.344	142.641	103.277
Ilyobacter_polytropus	7.9488	6.9005	9.0108	1.0856	1.3754	2.8153
Immundisolibacter_cernigliae	9.8156	22.1225	16.753	44.8893	58.5459	29.5601
Intestinimonas_butyriciproducens	1508.18	2092.8	1645.14	29.4818	55.3436	41.4918
Intrasporangium_calvum	5.0097	5.2437	5.8918	473.329	163.194	194.675
Invertebrate_iridescent_virus_30	0	0	0	0	0	0
Iodobacteriophage_phiPLPE	0.035	0.5174	0.0256	0.0053	0.1278	0.1554
Isoptericola_dokdonensis	1.1137	0.6483	1.757	160.298	99.9836	253.209
Isoptericola_variabilis	6.2544	5.4348	5.759	224.946	106.482	191.354
Isosphaera_pallida	0.7716	0.785	0.8832	28.4592	16.6974	14.8416
Janibacter_indicus	5.0609	2.7264	4.8942	769.96	210.997	285.393
Jannaschia_sp._CCS1	13.1591	9.3181	11.693	14.5944	18.5957	10.327
Janthinobacterium_agaricidamnosum	2.3832	3.6788	2.2853	55.4521	52.6328	12.568
Janthinobacterium_sp._1_2014MBL_MicDiv	1.9942	2.018	2.4519	13.3147	15.2641	9.6299
Janthinobacterium_sp._B9-8	1.4083	1.0774	1.2417	0.6838	3.0449	5.2509
Janthinobacterium_sp._LM6	0.7875	1.126	0.6081	18.5505	13.7262	8.3193
Janthinobacterium_sp._Marseille	2.4471	3.8207	3.3539	3.2883	9.7365	2.6469
Janthinobacterium_svalbardensis	2.3642	2.3085	2.3999	8.0717	12.2497	5.8405
Jeongeupia_sp._USM3	4.2232	4.0436	4.3449	20.2427	19.0403	9.9525
Jeotgalibaca_dankookensis	16.4351	16.8432	17.7045	26.5705	17.2327	21.6823
Jeotgalibaca_sp._PTS2502	18.2995	19.8949	15.7443	27.9225	33.6891	29.2233
Jeotgalibacillus_malaysiensis	6.735	5.3465	5.6349	2.9047	2.0988	6.9394
Jonesia_denitrificans	2.084	2.046	3.6333	16.3773	46.9336	106.196
Kangiella_geojedonensis	6.576	12.2392	14.3534	1.1309	2.1864	9.0679
Kangiella_koreensis	2.9213	4.1959	3.4865	1.147	2.6606	2.0717
Kangiella_sediminilitoris	2.9394	4.9142	2.542	0.0738	3.1576	13.2176
Ketobacter_alkanivorans	2.758	7.063	4.2706	21.412	20.3463	28.9606
Ketogulonicigenium_robustum	2.248	1.0324	1.3786	17.2127	16.9555	6.3631
Ketogulonicigenium_vulgare	1.0648	2.6747	1.5133	8.1525	10.2313	8.1435
Kibdelosporangium_phytohabitans	5.8389	9.0949	6.2953	57.9416	29.1252	25.6055
Kineococcus_radiotolerans	2.4878	1.2318	2.1311	116.789	46.8585	76.3623
Kinetoplastibacterium_blastocrithidii	0.0344	0.356	0.43	0	0.0996	0.2854
Kiritimatiella_glycovorans	24.3353	19.1311	18.7143	13.2302	45.7594	29.3618
Kitasatospora_albolonga	0.1703	0.1704	0.2876	11.4264	9.1443	10.6387
Kitasatospora_aureofaciens	4.4249	9.9492	6.4588	22.8808	12.1443	20.4019
Kitasatospora_setae	0.1466	0.0867	0.2336	73.4788	23.7246	34.9553
Klebsiella_aerogenes	4.4068	5.4519	5.0919	1.7909	6.2524	6.0822
Klebsiella_michiganensis	2.975	3.1405	2.6149	0.4268	3.3025	4.4504
Klebsiella_oxytoca	8.1811	6.6493	7.0112	2.3536	1.4593	1.5838
Klebsiella_pneumoniae	7.327	5.254	10.4586	10.2354	21.7989	91.0445
Klebsiella_quasipneumoniae	0.014	0	0.011	0.4801	0.4312	0.1824
Klebsiella_quasivariicola	6.9264	3.4552	4.6896	1.0947	2.3424	7.1108
Klebsiella_sp._LTGPAF-6F	0.1496	0.1039	0.1539	0	0	0.0015
Klebsiella_sp._M5al	0	0	0	0.0639	0.0731	0.1374
Klebsiella_variicola	0.213	0.1402	0.141	0.4624	1.3333	0.4293
Klebsiella_virus_JD18	0	0	0	0.09	0.1143	0.0356
Kluyvera_intermedia	1.884	3.9025	2.3057	0.1929	0.7429	1.3316
Kluyveromyces_lactis	2.6909	1.0595	1.7081	0.5095	0.1542	0.6711
Kluyveromyces_marxianus	6.365	3.7696	5.1352	6.9911	1.9112	5.131
Kocuria_flava	7.8768	11.6038	11.9132	541.12	280.607	308.187
Kocuria_palustris	8.8398	14.0748	11.009	97.6567	37.8114	60.8131
Kocuria_rhizophila	19.7444	20.1395	18.8578	71.7582	40.3609	73.4258
Komagataeibacter_europaeus	4.4416	5.9484	5.0444	2.8802	3.2674	1.1167
Komagataeibacter_medellinensis	2.3235	1.1614	1.5447	4.8432	3.3489	2.1689
Komagataeibacter_nataicola	11.024	17.6609	12.7569	3.5306	6.008	3.2222
Komagataeibacter_xylinus	17.525	24.2014	19.3367	15.0866	8.8501	4.6715
Kosakonia_cowanii	8.1344	7.9375	6.7022	10.7778	9.8448	4.0828
Kosakonia_oryzae	6.8415	9.336	7.1358	2.3757	0.477	0.728
Kosakonia_radicincitans	4.0375	2.7642	3.5905	1.4758	2.1892	6.3961
Kosakonia_sacchari	1.6203	1.1457	0.9342	2.0497	5.661	3.6324
Kosmotoga_olearia	0.3747	0.2914	0.4103	0.0211	0.6134	0.7454
Kosmotoga_pacifica	0.3443	0.6628	0.2576	1.8492	0.7476	0.6093
Kozakia_baliensis	4.2701	3.931	3.7751	2.2648	2.7277	1.0941
Kribbella_flavida	5.5204	6.4721	5.7573	152.059	56.9638	84.9553
Kurthia_sp._11kri321	10.0887	8.1134	7.3605	0.013	0.7593	3.3862
Kushneria_konosiri	4.2788	1.7471	3.4402	1.9713	9.6363	28.9872
Kushneria_marisflavi	0.3711	0.4548	0.5483	6.2035	11.9941	25.2274
Kutzneria_albida	3.6174	3.2216	3.2893	59.2778	24.7068	37.399
Kyrpidia_sp._EA-1	0.4659	0.6449	0.3814	0.593	0.8132	0.3255
Kyrpidia_tusciae	0.0182	0.0838	0.1149	2.1082	1.1133	0.5009
Kytococcus_sedentarius	4.9979	3.119	5.641	378.608	102.997	181.063
Labrenzia_aggregata	1.5793	1.4614	1.7132	10.7455	5.7102	2.8714
Labrenzia_sp._CP4	0.9514	0.4549	1.0378	3.5506	3.9597	3.1823
Labrenzia_sp._VG12	4.9819	5.6667	5.2803	11.8285	18.8508	8.5788
Laceyella_sp._FBKL4.010	5.0939	7.663	5.582	0.6363	1.0823	2.7872
Lachnoclostridium_phocaeense	804.719	928.897	852.633	22.8823	33.2876	32.6964
Lachnoclostridium_phytofermentans	545.406	598.403	556.606	12.8551	23.6596	21.9375
Lachnoclostridium_sp._YL32	360.639	400.548	366.105	6.8411	8.2435	9.1718
Lacimicrobium_alkaliphilum	6.9964	8.7484	7.8325	17.1496	30.6531	83.4545
Lacinutrix_sp._5H-3-7-4	7.1947	5.6636	8.9197	8.7493	7.1345	7.7456
Lacinutrix_sp._Bg11-31	15.3982	14.4004	15.2616	11.7018	12.3965	15.4295
Lacinutrix_venerupis	4.1676	2.3396	4.4418	16.2719	14.781	17.6951
Lactobacillales_bacterium	5.747	4.4075	4.3279	0.6251	0.285	1.3414
Lactobacillus_acetotolerans	2.1711	3.4272	3.2788	0.207	0.1316	0.2688
Lactobacillus_acidipiscis	13.3439	13.4323	12.5894	1.3535	5.2735	1.6544
Lactobacillus_acidophilus	2.9745	4.8158	3.7811	0.465	1.436	4.9849
Lactobacillus_agilis	3.7208	3.168	2.5484	0.0376	0.6355	0.3623
Lactobacillus_alimentarius	1.6439	0.5979	0.8884	0.0105	0.6176	0.4834
Lactobacillus_allii	6.1297	8.329	7.9988	0.3813	0.8665	1.1167
Lactobacillus_amylolyticus	6.2085	3.6205	4.64	0.3114	0.1847	0.3479
Lactobacillus_amylophilus	2.858	2.3387	1.8319	1.7991	1.3815	1.1991
Lactobacillus_amylovorus	7.0149	6.9068	5.6512	0.4502	0.2708	0.8969
Lactobacillus_backii	3.0168	3.3796	2.6429	0.0115	0.3808	0.4357
Lactobacillus_brevis	0.1402	0.7889	0.5166	0.0198	0.4387	2.4701
Lactobacillus_buchneri	5.9627	5.4493	5.8393	7.7317	7.053	4.5546
Lactobacillus_casei	44.1072	20.8587	29.2541	0.382	0.7093	1.8323
Lactobacillus_coryniformis	6.1272	6.4055	7.2202	2.7033	1.1934	1.1969
Lactobacillus_crustorum	1.6436	1.7102	1.9947	0.1488	0.0737	0.5549
Lactobacillus_curieae	7.4309	4.7607	4.6978	19.9291	12.4476	13.0528
Lactobacillus_curvatus	1.439	0.76	0.8232	0.3306	0.5383	2.1081
Lactobacillus_delbrueckii	24.8364	33.3152	26.5336	1.6948	1.488	20.0682
Lactobacillus_farciminis	8.205	4.1696	6.2194	0.2345	0.281	0.7156
Lactobacillus_fermentum	27.4715	33.6881	29.3566	7.0417	6.4209	7.5813
Lactobacillus_gallinarum	1.3407	0.661	1.2007	0.0126	0.7176	0.131
Lactobacillus_gasseri	10.217	7.5825	9.6989	6.4663	5.0939	5.0235
Lactobacillus_ginsenosidimutans	3.8841	8.1009	13.7167	0.392	1.0033	3.3315
Lactobacillus_heilongjiangensis	6.4514	6.6788	6.7303	0.0008	0.3251	1.5277
Lactobacillus_helveticus	8.6304	4.7615	5.4995	0.5703	0.6475	0.5098
Lactobacillus_hokkaidonensis	1.7835	1.1946	1.1774	5.3789	1.9367	5.232
Lactobacillus_jensenii	3.5341	4.9926	3.4265	0.0014	0.0466	0.1094
Lactobacillus_johnsonii	6.8904	7.2023	6.8262	0.4527	3.5159	7.6317
Lactobacillus_kefiranofaciens	5.0047	1.5177	3.7055	0.0014	0.0451	0.1712
Lactobacillus_koreensis	1.6776	2.8428	1.9145	0	0.3768	0.1334
Lactobacillus_kunkeei	12.5867	8.3725	9.2208	9.5427	3.863	5.2357
Lactobacillus_lindneri	1.1854	1.2522	1.2922	0.1069	3.296	4.8852
Lactobacillus_mucosae	7.9795	6.6727	7.6065	0.1825	0.7247	0.5419
Lactobacillus_parabuchneri	12.8289	9.3361	13.3922	5.3653	0.8196	0.801
Lactobacillus_paracasei	0.631	0.4397	0.5894	0	0.9849	2.4372
Lactobacillus_paracollinoides	2.5844	3.5062	2.566	0.0187	0.1118	0.0454
Lactobacillus_paraplantarum	0.1826	0.4214	0.2877	0	0	0
Lactobacillus_pentosus	1.1468	1.4392	1.0896	0.3125	0.1078	0.2624
Lactobacillus_plantarum	8.4533	7.3282	7.47	0.5061	1.315	3.6025
Lactobacillus_reuteri	12.2607	13.0562	11.8905	0.6696	0.5745	1.7868
Lactobacillus_rhamnosus	3.3301	4.0539	3.63	1.0717	0.561	1.189
Lactobacillus_ruminis	43.8531	39.8156	34.4015	0.2255	1.3029	1.3517
Lactobacillus_sakei	1.5605	0.6579	1.0784	1.2012	1.7049	2.5083
Lactobacillus_salivarius	21.6122	16.4849	16.102	1.2775	1.7004	4.8626
Lactobacillus_sanfranciscensis	3.5405	1.7649	2.9572	0.019	0.5194	0.2125
Lactobacillus_sp._wkB8	2.0298	2.2404	2.0428	0	0.0497	0.0124
Lactobacillus_zymae	3.1748	3.7641	4.5107	1.4208	1.1765	0.799
Lactococcus_garvieae	3.2325	3.4934	3.4235	0.4011	1.8799	1.1958
Lactococcus_lactis	17.9357	18.0036	15.0793	3.8659	4.9903	7.355
Lactococcus_phage_1706	0	0	0	0.0007	0.0122	0.0001
Lactococcus_phage_50101	0.1413	0.0196	0.1113	0	0	0.0359
Lactococcus_phage_949	0	0	0	2.3084	0.0949	0.0353
Lactococcus_phage_P087	0	0	0	0.2425	0	0
Lactococcus_phage_phiL47	0	0	0	0.0031	0.9416	0.7128
Lactococcus_piscium	6.052	4.5728	6.1249	0.0136	0.1111	0.5977
Lactococcus_raffinolactis	39.3892	40.3858	40.0832	28.8312	18.9351	19.5381
Lacunisphaera_limnophila	15.7218	19.5405	15.0321	31.1808	134.263	15.981
Laribacter_hongkongensis	10.1881	10.7627	10.7799	8.9697	13.7497	4.2611
Lawsonella_clevelandensis	2.6507	3.5113	3.0052	8.0726	8.402	14.5462
Lawsonia_intracellularis	17.1315	21.6108	14.0437	1.8294	2.098	3.5352
Leadbetterella_byssophila	16.8394	12.9308	15.4612	26.7849	42.8991	53.6226
Leclercia_adecarboxylata	0	0	0	0.0561	2.9994	0.4219
Leclercia_sp._LSNIH1	12.7948	25.4386	17.7478	1.3412	5.0722	6.5849
Leclercia_sp._LSNIH3	5.3615	7.8184	5.5968	0.166	3.6683	3.5996
Legionella_clemsonensis	1.7794	4.2693	1.6858	0.5127	1.1201	7.6655
Legionella_endosymbiont_of_Polyplax_serrata	0.7246	0.6857	0.991	0	0.0539	0.3308
Legionella_fallonii	1.6182	1.1189	1.3416	1.0823	3.1579	9.2351
Legionella_hackeliae	3.1182	2.8868	4.6941	0.0086	1.0807	6.4704
Legionella_lansingensis	0.6455	2.165	1.5516	0.4648	0.4515	3.0813
Legionella_longbeachae	0.3876	0.266	0.4826	5.0317	5.5889	3.2354
Legionella_oakridgensis	7.7268	7.1423	6.8288	0.5803	4.1783	8.6449
Legionella_pneumophila	7.3287	4.99	4.7521	3.1614	10.5044	9.9585
Legionella_sainthelensi	0.5063	0.4214	0.4747	0.007	0.471	1.0062
Legionella_spiritensis	1.2745	1.271	0.902	0.5268	2.756	0.8405
Legionella_waltersii	1.2808	1.3222	1.2264	0.7796	1.0599	2.7488
Leifsonia_xyli	6.4114	5.6435	6.5486	172.028	77.5011	119.604
Leishmania_major	4.6917	4.6313	6.3161	2.9575	11.9728	5.0061
Leisingera_methylohalidivorans	3.8524	4.749	3.8772	27.5971	23.4724	15.9931
Lelliottia_amnigena	3.9019	3.2631	3.3991	7.4416	7.5077	2.4851
Lelliottia_sp._PFL01	0.6578	1.5685	0.7335	3.126	7.0346	2.6089
Lentibacillus_amyloliquefaciens	4.5919	4.8676	5.1629	2.1049	1.6233	5.1432
Lentzea_guizhouensis	7.4471	7.1626	7.6718	132.851	55.2661	71.2636
Leptolyngbya_boryana	3.8701	2.6291	2.218	0.1778	0.4788	0.11
Leptolyngbya_sp._NIES-3755	3.7349	2.6368	2.4329	1.2761	0.8668	0.7005
Leptolyngbya_sp._O-77	5.6047	8.1183	7.4114	14.0866	4.8513	2.734
Leptolyngbya_sp._PCC_7376	0.9417	1.327	1.4276	0.2316	0.4696	0.2497
Leptospira_alstonii	0.2291	0.2066	0.18	2.3447	0.232	0.5049
Leptospira_biflexa	2.8133	1.1882	2.1349	0.414	2.4862	2.4718
Leptospira_borgpetersenii	0.2821	0.3847	0.2633	0.7909	0.3893	0.1572
Leptospira_interrogans	3.1821	5.0369	2.8802	0.4398	0.2997	0.9349
Leptospira_santarosai	4.7448	2.8899	3.0292	0.2731	0.2257	0.0883
Leptospirillum_ferriphilum	0.2081	0.1502	0.0899	0.0438	0.074	0.005
Leptospirillum_ferrooxidans	4.8502	3.9587	3.9366	0	0.9071	0.2549
Leptospirillum_sp._Group_II_'CF-1'	0.0445	0.039	0.0233	0	0.0124	0.011
Leptothrix_cholodnii	3.9631	12.1596	6.2521	39.8894	70.1069	16.5147
Leptotrichia_buccalis	4.06	3.4284	3.9673	0.0111	1.0067	4.0693
Leptotrichia_sp._oral_taxon_212	5.9875	4.3924	5.5978	0.3514	0.9515	1.5753
Leptotrichia_sp._oral_taxon_498	10.432	10.9211	8.4555	1.9504	1.7836	0.9671
Leptotrichia_sp._oral_taxon_847	19.9604	11.236	10.1502	1.1709	4.2384	2.5742
Leuconostoc_carnosum	3.6812	2.578	3.1239	0.739	1.0566	1.6497
Leuconostoc_citreum	7.1429	7.1352	4.777	0.0243	0.1485	0.468
Leuconostoc_gelidum	15.3693	15.2869	14.5859	0.0295	0.7054	0.8639
Leuconostoc_lactis	0.9844	0.6081	0.9148	0.3086	0.1259	0.128
Leuconostoc_mesenteroides	3.9036	3.4414	3.9211	0.092	0.6774	1.7939
Leuconostoc_sp._C2	2.3517	1.6543	2.4624	0	0	0.0228
Liberibacter_crescens	2.4804	2.5352	2.9677	0.0075	0.4422	0.4295
Limnochorda_pilosa	16.2744	26.3383	21.742	42.5876	19.4963	12.6925
Limnohabitans_sp._103DPR2	1.9476	1.433	1.7726	0.6227	3.9079	1.7308
Limnohabitans_sp._63ED37-2	4.8846	4.5457	4.099	12.9952	20.6838	9.222
Listeria_innocua	9.2786	6.7176	9.1046	0.0459	0.5591	1.0984
Listeria_ivanovii	5.5679	8.1645	7.7203	0.5494	1.3065	1.9268
Listeria_monocytogenes	17.1158	15.4024	12.9154	8.7934	4.124	10.3229
Listeria_seeligeri	5.066	3.1274	3.6345	0.9617	0.242	0.7929
Listeria_welshimeri	2.8696	4.6891	3.625	0.4385	0.8368	1.7537
Loktanella_vestfoldensis	8.9287	11.5246	10.1678	20.1056	31.2378	18.781
Luteimonas_sp._100111	23.1244	14.8034	30.9077	706.83	907.157	1167.4
Luteipulveratus_mongoliensis	6.945	15.8126	9.0109	230.257	90.6891	103.889
Lutibacter_profundi	19.4869	15.864	16.9467	4.7781	18.6807	18.4159
Lutibacter_sp._LPB0138	11.3472	7.1577	11.5254	5.549	10.7759	9.8445
Lysinibacillus_fusiformis	7.0421	6.1441	6.66	1.4202	0.8611	1.7715
Lysinibacillus_sp._YS11	4.2746	3.5832	3.6293	2.8147	1.0356	2.7421
Lysinibacillus_sphaericus	18.9907	18.9454	18.457	5.5748	3.8424	8.3395
Lysinibacillus_varians	4.2028	3.0036	3.2204	0.9523	1.0362	4.0872
Lysobacter_antibioticus	21.5393	17.6372	24.9073	348.103	451.291	579.084
Lysobacter_capsici	10.625	6.067	13.9994	338.84	443.965	565.715
Lysobacter_enzymogenes	19.5733	9.5536	24.2469	529.45	716.237	936.399
Lysobacter_gummosus	10.7036	7.3595	14.2774	245.829	334.566	462.968
Macrococcus_canis	5.2304	4.0813	3.4153	2.1127	0.7914	1.0853
Macrococcus_caseolyticus	6.3791	5.2423	7.7678	11.8079	1.1424	1.9441
Macrococcus_sp._IME1552	6.8707	12.795	8.5531	1.5455	2.0971	5.32
Macropodid_alphaherpesvirus_1	0	0	0	0.0089	0.0153	0.0409
Mageeibacillus_indolicus	331.241	274.202	291.601	85.1184	216.446	81.1906
Magnetococcus_marinus	4.2674	3.8803	3.7327	3.483	7.6499	4.3428
Magnetospira_sp._QH-2	4.8859	6.0045	5.4956	18.6297	14.2311	10.7855
Magnetospirillum_gryphiswaldense	20.2606	18.2954	16.524	21.1398	29.737	11.9088
Magnetospirillum_magneticum	13.102	12.2694	11.9185	18.9964	28.5646	12.3161
Magnetospirillum_sp._ME-1	9.2159	12.0406	10.151	6.5253	11.0315	4.6402
Magnetospirillum_sp._XM-1	3.4213	3.3535	2.9356	16.1651	19.8697	6.631
Mahella_australiensis	31.6657	42.6846	34.8009	0.223	2.1027	2.8643
Maize_bushy_stunt_phytoplasma	0.0484	0.0064	0.2213	0	0	0
Mannheimia_haemolytica	3.4248	3.6405	4.7508	0.0483	2.7962	1.574
Mannheimia_sp._USDA-ARS-USMARC-1261	0.5808	2.7048	0.4494	0.7944	1.2445	0.9386
Mannheimia_varigena	8.6585	5.7622	6.7682	0.181	2.7647	2.1191
Maribacter_cobaltidurans	18.4272	11.8397	16.1705	19.2803	9.4924	19.9956
Maribacter_sp._1_2014MBL_MicDiv	8.0797	7.4774	6.9911	8.7382	7.7808	14.7412
Maribacter_sp._HTCC2170	33.4365	22.2551	29.4963	8.8697	6.5516	9.7155
Maribacter_sp._T28	9.8454	9.087	12.2545	7.2013	16.9314	10.7697
Maricaulis_maris	5.7425	6.5437	5.2669	13.8524	19.4955	10.3526
Marichromatium_purpuratum	31.6765	22.1304	26.6287	35.8377	45.6784	32.3547
Marinifilaceae_bacterium_SPP2	64.8827	48.4	62.1602	22.2084	50.604	29.3679
Marinilactibacillus_sp._15R	62.5487	55.9996	57.0784	91.6574	45.5294	55.9138
Marinithermus_hydrothermalis	1.9851	1.6125	1.6589	16.6756	9.58	2.736
Marinitoga_piezophila	0	0	0	0.0098	0	0.2077
Marinitoga_sp._1137	0	0.2968	0.0248	0	0	0
Marinobacter_adhaerens	1.8759	2.4363	3.5609	3.7451	60.5652	36.0284
Marinobacter_hydrocarbonoclasticus	16.2733	22.9913	54.8345	40.1741	1869.71	738.188
Marinobacter_psychrophilus	2.3779	3.036	2.464	0.6964	16.3777	19.8143
Marinobacter_salarius	4.0291	4.9854	9.3007	21.4991	220.741	237.245
Marinobacter_salinus	9.5823	14.1868	12.0182	8.3982	78.9347	58.3243
Marinobacter_similis	9.9145	13.8909	14.4204	12.147	151.607	91.691
Marinobacter_sp._BSs20148	7.5789	13.9273	9.1627	3.506	30.4236	30.2456
Marinobacter_sp._CP1	2.6352	5.1351	7.12	17.0999	196.421	149.449
Marinobacter_sp._LQ44	20.9265	26.3222	66.5654	53.3993	3103.45	908.494
Marinobacterium_aestuarii	11.1973	12.1709	11.8934	27.1384	115.337	120.807
Marinomonas_mediterranea	7.4504	5.4211	6.7735	2.4959	2.7686	6.4934
Marinomonas_posidonica	11.9828	9.7209	12.6037	0.4839	4.5267	9.5713
Marinomonas_sp._MWYL1	6.332	10.1685	6.3418	0.4551	3.1525	23.5269
Marinovum_algicola	6.2377	6.8096	7.3573	46.7702	52.195	31.8415
Mariprofundus_aestuarium	10.0176	9.3826	8.9638	2.1146	8.8604	1.4291
Mariprofundus_ferrinatatus	4.0424	4.2279	4.5678	3.9183	5.3258	5.2981
Marivirga_tractuosa	45.7283	30.7904	38.8994	40.2075	72.8884	41.037
Marivivens_sp._JLT3646	2.5407	3.3969	2.1	2.742	4.6902	1.7454
Martelella_endophytica	2.7059	3.3	3.4393	18.6701	20.866	8.626
Martelella_mediterranea	7.8955	14.3589	9.6942	69.5796	63.4464	54.3002
Martelella_sp._AD-3	2.892	2.6262	2.3264	52.859	37.1296	16.8104
Massilia_putida	5.1974	5.0867	4.8579	61.0764	38.3136	10.1039
Massilia_sp._B2	10.5968	11.7053	10.2567	32.8035	32.3582	22.7803
Massilia_sp._NR_4-1	7.5757	9.0911	6.856	41.0496	36.2656	15.3327
Massilia_sp._WG5	3.1593	7.4852	3.7403	95.7545	62.1208	27.6703
Megamonas_hypermegale	57.6482	51.5054	54.5651	4.9411	6.9057	7.1335
Megasphaera_elsdenii	42.4122	54.2353	45.7633	4.4498	6.2225	4.8302
Meiothermus_ruber	2.8251	2.3549	3.3332	30.1379	33.739	8.2723
Meiothermus_silvanus	0.784	0.6595	0.689	7.8712	8.4754	4.1768
Melanoplus_sanguinipes_entomopoxvirus	0.6264	0	0.003	0	0	0.0014
Melioribacter_roseus	3.1808	1.644	1.6413	0.7501	1.6137	1.2755
Melissococcus_plutonius	7.8505	8.0672	6.2369	0.2102	1.3846	4.2777
Melittangium_boletus	12.4516	22.8279	15.0163	53.0204	32.4844	9.2481
Mesoplasma_chauliocola	2.9912	2.9314	2.1693	0.0158	0.7213	3.8248
Mesoplasma_coleopterae	1.4794	1.3553	1.1153	0	0.09	0.6781
Mesoplasma_entomophilum	3.304	2.9132	2.6322	0.0037	0.0815	0.1124
Mesoplasma_florum	1.8434	1.6119	1.9878	0.0045	0.4146	3.7381
Mesoplasma_lactucae	6.5898	6.0738	5.4668	0.0921	0.4552	0.4488
Mesoplasma_syrphidae	2.7965	3.2233	2.5653	0.3977	0.2562	1.0488
Mesoplasma_tabanidae	2.2886	1.289	1.6882	0	0.6666	6.3899
Mesorhizobium_amorphae	3.0113	4.8549	4.1677	74.1847	98.3476	40.7854
Mesorhizobium_australicum	6.18	8.4683	6.5728	80.4511	68.9066	24.1979
Mesorhizobium_ciceri	0.2839	0.2206	0.5057	20.9498	24.6752	11.6521
Mesorhizobium_japonicum	2.1962	2.164	1.8986	46.8116	56.0805	24.8185
Mesorhizobium_loti	3.9016	3.2325	3.5303	51.6575	54.1926	24.1361
Mesorhizobium_opportunistum	4.1914	4.5875	4.5395	49.9053	59.0997	27.0952
Mesorhizobium_sp._B7	6.962	7.2899	5.6902	276.644	308.062	148.291
Mesorhizobium_sp._WSM1497	0.0166	0.0046	0.0205	6.8182	3.4044	2.6718
Mesotoga_prima	1.202	0.9557	1.0834	0.8146	0.0359	0.0152
Methanobacterium_congolense	0.7044	0.5649	1.2136	1.2758	0.139	0.5941
Methanobacterium_formicicum	1.5943	0.9818	1.9453	27.85	4.5036	2.6368
Methanobacterium_lacus	1.8564	1.0652	2.1721	2.7407	0.093	0.6812
Methanobacterium_paludis	0.0652	1.2494	1.1434	0.5988	0.1023	0.2438
Methanobacterium_sp._MB1	0.5444	0.4595	1.0212	9.8356	3.0566	1.6906
Methanobacterium_sp._MO-MB1	0.1732	0.0608	0.1455	1.3296	0.2257	0.1415
Methanobacterium_sp._MZ-A1	0.0631	0.0415	0.0788	0.7339	0.4123	0.2906
Methanobacterium_subterraneum	0.0528	0.0463	0.052	1.9118	0.0179	0.0308
Methanobrevibacter_millerae	134.861	60.7462	174.238	393.171	14.103	113.65
Methanobrevibacter_olleyae	184.125	100.916	312.791	260.503	14.082	104.598
Methanobrevibacter_ruminantium	136.48	100.964	267.079	203.397	15.489	83.5246
Methanobrevibacter_smithii	48.3033	20.0874	57.0213	99.5049	3.9287	25.5416
Methanobrevibacter_sp._AbM4	5.3409	4.6395	8.6193	8.3087	0.5738	3.1103
Methanobrevibacter_sp._YE315	291.813	95.7408	287.569	560.425	18.9174	137.513
Methanocaldococcus_bathoardescens	0.4675	0.0961	0.281	0	0	0.0067
Methanocaldococcus_fervens	0.1537	0.1878	0.0605	0	0	0.0041
Methanocaldococcus_infernus	0	0	0.0139	0	0.349	2.417
Methanocaldococcus_jannaschii	0.1648	0.0667	0.1099	0.0172	0.0883	0.0275
Methanocaldococcus_sp._FS406-22	0	0.5466	0.9952	0.0202	0.114	0.2096
Methanocaldococcus_vulcanius	0.2075	0.2195	0.403	0.5124	0.6456	1.2319
Methanocella_arvoryzae	2.2645	4.1455	2.8729	0.8385	0.5177	0.4169
Methanocella_conradii	0.2345	0.5689	0.3937	0.2453	0.0543	0.0171
Methanococcoides_burtonii	0.9451	0.5963	0.7227	1.1105	0.7877	0.6701
Methanococcoides_methylutens	1.3313	1.6061	1.3872	0.1049	0.3697	0.0568
Methanococcus_aeolicus	0.1144	0.043	0.0257	0	0	0
Methanococcus_maripaludis	7.3537	4.8467	4.8892	0.74	0.4885	0.5102
Methanococcus_vannielii	0.2525	0.8218	0.3921	0.3056	0.0636	0.8799
Methanococcus_voltae	1.5815	1.4939	1.7497	4.6992	9.9996	3.012
Methanocorpusculum_labreanum	59.1703	5.0609	7.1656	6.8318	41.1538	431.347
Methanoculleus_bourgensis	1.3127	2.023	1.5638	5.3807	4.7384	1.8009
Methanoculleus_marisnigri	4.8641	6.8646	5.2667	346.707	339.422	66.0497
Methanoculleus_sp._MAB1	0.0033	0	0	2.5543	1.8519	0.4828
Methanohalobium_evestigatum	0.5398	0.0278	0.3536	0.548	0.2621	0.262
Methanohalophilus_halophilus	0.7402	0.5475	0.5472	0.1397	0.1444	0.2457
Methanohalophilus_mahii	0.2054	0.2112	0.2908	0.0076	0.8733	0.3291
Methanolacinia_petrolearia	0.4266	0.1013	0.1789	4.4058	1.5455	1.1555
Methanolobus_psychrophilus	5.148	3.7328	4.6328	1.0914	0.7046	0.567
Methanomethylovorans_hollandica	2.0442	1.7553	1.7623	0.1251	0.2609	0.3614
Methanoregula_boonei	0.9822	0.1861	0.2584	10.6657	1.183	0.0318
Methanoregula_formicica	0.898	1.4305	1.0927	15.4322	7.1987	1.3519
Methanosaeta_harundinacea	1.9464	1.6679	1.818	105.728	2.6354	7.0321
Methanosalsum_zhilinae	1.1613	0.9554	1.2183	0	0.0519	0.2846
Methanosarcina_acetivorans	0.1426	0.1179	0.3081	13.439	17.5926	1.3977
Methanosarcina_barkeri	5.3212	4.5699	4.3559	22.3975	22.682	7.3994
Methanosarcina_horonobensis	1.978	1.35	1.1754	114.182	100.326	8.2972
Methanosarcina_lacustris	0.3736	0.3723	0.4648	29.4695	27.3759	2.0053
Methanosarcina_mazei	3.2555	2.6871	2.46	982.345	729.082	98.925
Methanosarcina_siciliae	0.0333	0.0532	0.1209	23.8908	28.3838	2.1988
Methanosarcina_sp._Kolksee	0	0	0	3.1971	6.0071	0.321
Methanosarcina_sp._MTP4	0.8978	1.4064	0.9543	4.9929	6.3271	0.9614
Methanosarcina_sp._WH1	0	0.269	0.3503	2.0297	4.7657	0.5435
Methanosarcina_sp._WWM596	0.3581	0.2592	0.2983	5.021	5.9628	0.402
Methanosarcina_thermophila	1.7504	1.0514	1.1158	2.7915	4.2229	0.2057
Methanosarcina_vacuolata	0.0126	0.0414	0.0801	2.7541	4.9498	0.739
Methanosphaera_stadtmanae	3.5291	2.6985	7.1583	2.436	0.8019	1.7866
Methanosphaerula_palustris	2.9001	8.3271	3.506	47.152	1.6702	1.4277
Methanospirillum_hungatei	5.2121	2.5149	3.4276	0.4384	0.492	0.4415
Methanothermobacter_marburgensis	0.1131	0.142	0.5263	0.3609	0.0422	0.1636
Methanothermobacter_sp._CaT2	0.6105	0.7262	0.592	0	0	0.0283
Methanothermobacter_wolfeii	0.0717	0.326	0.5648	0.3724	0.0546	0.1795
Methanothermococcus_okinawensis	0.333	0.9021	0.4708	0.0027	0	0.1824
Methanothermus_fervidus	0.0563	0.1651	0.351	0.1144	0.006	0.03
Methanothrix_soehngenii	5.2484	12.1148	6.5466	68.0267	34.9018	4.6584
Methanotorris_igneus	0.3122	0.1376	0.2553	0.1164	0.0133	0.0628
Methylacidiphilum_fumariolicum	2.3487	1.0531	1.4084	0.0028	0.2155	1.5518
Methylacidiphilum_infernorum	0.2583	0.1805	0.1499	0.169	1.5861	0.7415
Methylibium_petroleiphilum	2.5989	1.5771	1.8709	33.5024	58.3881	15.2366
Methylobacillus_flagellatus	9.7675	8.0881	9.5148	9.0984	16.9743	14.7265
Methylobacterium_aquaticum	1.5501	1.3168	2.3959	40.7081	39.6971	19.4866
Methylobacterium_extorquens	16.1982	25.0274	20.3511	41.2038	47.1895	17.4511
Methylobacterium_nodulans	5.5101	7.8925	6.1608	40.8959	41.9832	17.1594
Methylobacterium_oryzae	0	0.1435	0.1695	3.23	3.1943	1.2546
Methylobacterium_phyllosphaerae	0.0041	0.0027	0.0097	3.477	2.9067	1.7429
Methylobacterium_populi	2.9156	2.3013	3.1898	43.8953	45.4893	28.9663
Methylobacterium_radiotolerans	0.5892	0.6215	0.4056	3.5722	4.46	1.3516
Methylobacterium_sp._4-46	4.9033	5.6574	4.9706	52.0877	50.0697	26.6398
Methylobacterium_sp._AMS5	0.2914	0.1036	0.4674	10.4514	9.8626	5.6217
Methylobacterium_sp._C1	0.039	0.1667	0.2026	2.6054	4.2273	0.5608
Methylobacterium_zatmanii	0	0	0	0.0075	0.51	0.0038
Methyloceanibacter_caenitepidi	2.41	3.0184	2.19	19.1748	21.5966	8.8355
Methylocella_silvestris	1.1953	0.8652	1.2417	21.3617	19.1857	7.379
Methylococcus_capsulatus	7.0942	9.6232	7.5039	17.8029	24.213	10.3449
Methylocystis_bryophila	1.2207	0.6058	0.7859	18.2672	13.4803	5.0777
Methylocystis_sp._SC2	2.539	2.7271	2.1567	17.6795	15.8354	4.6423
Methylomicrobium_alcaliphilum	13.114	14.8524	13.4586	248.875	77.7931	42.3796
Methylomonas_denitrificans	3.1123	1.2632	1.5261	13.1424	7.367	17.0497
Methylomonas_koyamae	2.6433	1.5905	3.4563	5.726	3.7092	5.151
Methylomonas_methanica	6.1568	4.7872	4.971	11.0866	13.0407	8.1498
Methylomonas_sp._DH-1	0.4545	1.8001	1.1109	5.0914	11.3821	5.9275
Methylophaga_frappieri	4.406	4.2199	5.4058	2.2736	9.0094	15.6715
Methylophaga_nitratireducenticrescens	3.8286	4.368	5.8309	6.0225	38.6858	49.9087
Methylophilus_sp._TWE2	8.9454	14.3062	10.9119	4.4621	7.0104	7.5186
Methylosinus_trichosporium	1.0436	2.1139	1.4644	25.7309	30.1383	11.4499
Methylotenera_mobilis	7.0075	5.7077	5.2678	2.7594	5.3036	2.741
Methylotenera_versatilis	0.2364	0.331	0.403	0.3766	5.4421	1.994
Methyloversatilis_sp._RAC08	3.4634	5.1475	3.5357	12.1891	17.3207	12.0788
Methylovorus_glucosotrophus	0.7422	1.3897	1.3877	1.5287	3.8826	0.9238
Methylovorus_sp._MP688	0.2567	0.2438	0.1536	0.6713	1.6574	0.0522
Methylovulum_psychrotolerans	4.5876	4.1073	5.0568	8.9221	7.3979	6.5797
Micavibrio_aeruginosavorus	13.1183	11.2136	12.1774	5.2049	8.3847	3.4147
Microbacterium_aurum	4.6059	6.1337	5.5191	68.1704	33.0471	40.014
Microbacterium_chocolatum	1.7621	3.4948	2.5919	58.0226	27.3508	59.5723
Microbacterium_hominis	1.955	2.7935	1.9412	44.7624	20.9447	38.2216
Microbacterium_paludicola	1.1954	0.7707	0.9907	44.3457	24.4862	38.9057
Microbacterium_sp._1.5R	0.1085	0.0225	0.0807	33.1967	5.0543	9.5823
Microbacterium_sp._BH-3-3-3	0.8738	0.5873	1.1238	24.227	15.3451	16.1866
Microbacterium_sp._CGR1	0.0337	0.0035	0.0214	4.1964	2.2878	6.123
Microbacterium_sp._No._7	1.8267	2.545	1.9886	51.3507	28.1258	42.0463
Microbacterium_sp._PAMC_28756	2.115	2.4604	2.2314	51.227	26.2667	51.5814
Microbacterium_sp._TPU_3598	0.5857	0.564	0.8861	36.2462	19.2976	28.8558
Microbacterium_sp._XT11	5.562	8.3859	6.83	48.0448	23.6213	27.6794
Microbacterium_testaceum	5.9342	8.444	6.5888	32.9404	15.3359	42.8338
Microbulbifer_agarilyticus	5.6266	5.4922	5.9858	17.1077	25.0199	30.2117
Microbulbifer_aggregans	24.8016	31.8057	26.9694	19.8255	27.2978	35.5233
Microbulbifer_thermotolerans	4.0841	6.0297	4.5471	19.4346	39.2244	47.7355
Microcella_alkaliphila	0.9985	0.4432	0.7349	68.0181	39.2883	35.0189
Micrococcus_luteus	3.9363	4.6568	4.8008	212.067	68.3972	132.099
Microcoleus_sp._PCC_7113	3.4022	1.7796	2.474	1.2021	1.6702	1.6682
Microcystis_aeruginosa	14.1518	9.9108	15.5717	2.0095	18.951	11.2118
Microlunatus_phosphovorus	3.5487	5.1246	4.3556	76.4317	34.3612	46.2916
Micromonas_sp._RCC1109_virus_MpV1	0	0.0089	0.0053	0.4231	0.2138	0.3958
Micromonospora_aurantiaca	26.5187	17.8994	19.0996	180.121	86.7978	55.5529
Micromonospora_sp._L5	0.4819	0.7173	0.6327	92.032	7.8534	22.0279
Microterricola_viridarii	2.274	5.2508	3.4414	52.7051	21.6446	40.8056
Microvirga_ossetica	8.6535	9.0637	9.08	73.1563	73.0414	28.5898
Mitsuaria_sp._7	3.8666	5.6957	4.1263	38.7088	41.1881	13.013
Mobiluncus_curtisii	5.3783	4.8822	4.6763	1.9665	2.5267	0.8214
Modestobacter_marinus	1.3735	1.538	1.3666	224.886	73.6305	98.0783
Mollivirus_sibericum	0	0	0	0	0.192	0.046
Moorea_producens	20.6795	16.194	23.7175	3.4513	13.1398	10.8527
Moorella_thermoacetica	16.9462	29.3197	19.1263	1.8851	6.5048	16.2471
Moraxella_bovoculi	3.5689	12.5665	9.6573	0.2023	1.5109	2.475
Moraxella_catarrhalis	6.0712	5.9071	5.7219	0.4974	1.6467	4.0248
Moraxella_osloensis	22.5896	22.3913	22.8427	11.8084	28.7229	67.4586
Moraxella_ovis	1.4507	3.843	2.4989	0.1887	1.0175	1.1899
Morganella_morganii	14.385	13.0397	10.3838	5.623	13.2962	16.0862
Morganella_phage_vB_MmoM_MP1	0.4509	0.5341	0.4161	0	0	0.0048
Moritella_viscosa	4.0266	3.901	2.6771	0.4655	3.0473	16.9888
Moumouvirus	0.3421	4.1424	6.6166	0.0126	0.0461	0.7343
Mucilaginibacter_gotjawali	11.8934	10.0296	11.4306	12.2807	10.5756	10.9192
Mucilaginibacter_sp._BJC16-A31	16.3146	12.1716	14.9748	6.4777	6.0836	5.172
Mucilaginibacter_sp._PAMC_26640	17.1166	17.1332	17.7646	14.3711	11.2276	13.3425
Mucinivorans_hirudinis	233.311	166.304	216.57	8.7412	31.037	22.7997
Murdochiella_vaginalis	14.3722	14.1181	14.8928	0.6282	3.4165	2.0899
Muricauda_lutaonensis	4.6489	2.9614	4.116	5.9575	11.3104	9.7132
Muricauda_ruestringensis	6.0241	6.4061	6.7741	13.1248	13.4894	26.1705
Musca_hytrovirus	0	0	0	0	0	0
Mycobacterium_abscessus	7.6638	9.7535	8.6131	35.8	18.6148	25.289
Mycobacterium_aurum	0.5097	0.5359	0.6772	98.8707	27.7568	29.6846
Mycobacterium_avium	1.3504	1.1637	1.3852	68.7225	29.6955	36.2188
Mycobacterium_bovis	0.1988	0.1108	0.3016	0.1346	0.1681	0.2526
Mycobacterium_canettii	0.0134	0	0	5.0461	1.8694	2.3047
Mycobacterium_chelonae	0.3382	0.3407	0.3239	12.4991	8.757	6.9897
Mycobacterium_chimaera	0.0246	0.0177	0.0559	17.1498	6.0964	7.8026
Mycobacterium_chubuense	1.4176	1.731	1.6588	68.9736	23.4346	23.7662
Mycobacterium_colombiense	0.2563	0.0578	0.2428	49.0899	22.4328	28.7389
Mycobacterium_dioxanotrophicus	1.9825	3.6761	2.3778	50.6301	21.5623	30.3082
Mycobacterium_fortuitum	0.0707	0.0751	0.0538	6.1196	2.6198	3.2719
Mycobacterium_gilvum	5.9733	4.1541	5.3756	72.8343	34.9911	52.2981
Mycobacterium_goodii	1.6732	1.3163	1.2377	43.4372	19.4414	17.5091
Mycobacterium_haemophilum	0.1253	0.1233	0.0454	8.0862	3.0843	3.6387
Mycobacterium_immunogenum	7.1905	5.6247	5.7381	9.4799	5.8383	7.6718
Mycobacterium_indicus_pranii	0	0	0	3.4242	0.4671	0.1548
Mycobacterium_intracellulare	0.021	0.0246	0.0388	6.4001	2.9027	2.1503
Mycobacterium_kansasii	101.488	73.0056	63.0769	91.0213	91.3887	58.0965
Mycobacterium_leprae	0.1194	0.5932	0.3424	2.4384	1.483	1.106
Mycobacterium_litorale	2.6737	5.4129	3.7845	52.4104	19.0522	21.3046
Mycobacterium_marinum	3.1434	2.8577	3.1267	4.5021	4.0784	1.7593
Mycobacterium_marseillense	0.3403	0.0685	0.2213	32.8045	10.7349	17.4646
Mycobacterium_paraintracellulare	0.0034	0	0.0108	0.4257	0.222	0.431
Mycobacterium_phage_BarrelRoll	0.1521	0.0191	0.6528	0.8361	2.0834	2.0625
Mycobacterium_phage_Bipolar	0	0	0	0.3992	0.9899	1.2495
Mycobacterium_phage_Cambiare	0.0115	0	0	0.6096	0.0382	0.1701
Mycobacterium_phage_Daenerys	0	0.0086	0.0103	0.7448	1.0592	0.2285
Mycobacterium_phage_DrDrey	0.0176	0.0392	0.0277	3.6227	5.6107	1.9152
Mycobacterium_phage_Edtherson	0	0	0	0	0.0837	3.6205
Mycobacterium_phage_Enkosi	0.0359	0	0	5.1694	0.2528	0.2338
Mycobacterium_phage_FlagStaff	0	0	0	0.3342	0	0
Mycobacterium_phage_Hamulus	0	0	0	0	0	0
Mycobacterium_phage_Jolie1	0	0.0329	0.0262	1.0683	0.7219	0.4574
Mycobacterium_phage_MOOREtheMARYer	0	0	0	2.6033	0.0441	0.1752
Mycobacterium_phage_Murucutumbu	0	0	0.0476	0.01	0.621	1.3079
Mycobacterium_phage_Myrna	0	0	0.3482	0.2793	0.9829	3.0034
Mycobacterium_phage_Omnicron	0	0	0	0.0967	0.1659	0.0788
Mycobacterium_phage_PLot	0	0	0	0.0016	0.3916	0
Mycobacterium_phage_Panchino	0	0	0	0.1082	0.0206	0
Mycobacterium_phage_PattyP	0	0	0.0143	0.5834	0.9552	0.324
Mycobacterium_phage_Phelemich	0	0	0	0.9473	0	0
Mycobacterium_phage_Sheen	0.0024	0.0016	0.0037	0.0519	0.1324	0.4665
Mycobacterium_phage_Sneeze	0	0	0	0.3844	0.0248	0.0138
Mycobacterium_phage_Sparky	0	0	0	0	0	0
Mycobacterium_phage_Validus	0	0	0	0.8267	0.0217	0.0304
Mycobacterium_phlei	3.8472	5.0448	5.0672	114.674	42.7224	38.239
Mycobacterium_rhodesiae	6.1014	6.8538	6.6324	76.2803	26.2737	33.1871
Mycobacterium_saopaulense	2.184	5.4798	3.4751	21.5637	11.5688	21.6478
Mycobacterium_shigaense	1.2176	1.4718	1.3502	25.689	9.8709	10.9828
Mycobacterium_sinense	6.6607	14.3705	8.7829	40.7034	17.2464	21.5505
Mycobacterium_smegmatis	6.6435	12.8163	8.157	76.5979	22.4672	32.023
Mycobacterium_sp._EPa45	1.3919	1.3697	1.5299	31.2493	13.1315	12.6843
Mycobacterium_sp._JLS	0.4019	0.6651	0.532	13.4869	4.9098	12.3884
Mycobacterium_sp._JS623	1.2261	0.6681	0.9733	61.8595	25.3362	34.0643
Mycobacterium_sp._MOTT36Y	0.0191	0	0.022	1.6225	0.4968	0.689
Mycobacterium_sp._PYR15	0.2502	0.0734	0.1231	17.0336	6.2106	6.0156
Mycobacterium_sp._QIA-37	1.0785	0.6622	1.0237	5.8832	1.8437	2.7916
Mycobacterium_sp._VKM_Ac-1817D	0.0458	0	0.0925	10.7874	4.0427	7.3351
Mycobacterium_sp._WY10	1.2198	1.0879	1.2095	5.8497	3.2582	4.2749
Mycobacterium_sp._YC-RL4	0.6277	0.5283	0.7749	66.275	28.8949	38.7617
Mycobacterium_sp._djl-10	2.0441	3.9019	2.9147	87.2629	30.9976	43.0768
Mycobacterium_stephanolepidis	1.1914	0.9475	1.236	9.3786	4.4506	6.0274
Mycobacterium_terrae	2.792	4.5216	3.1111	36.1907	16.9479	19.0951
Mycobacterium_thermoresistibile	0.6647	0.2185	0.942	103.216	41.8891	51.2705
Mycobacterium_tuberculosis	1.7272	0.9443	1.016	14.1518	3.0313	3.1551
Mycobacterium_ulcerans	1.2131	0.7617	1.5382	0.6565	0.7513	1.6436
Mycobacterium_vaccae	1.6129	1.6327	1.573	70.9995	27.3361	39.0626
Mycobacterium_vanbaalenii	1.1061	2.0382	1.6184	85.7008	38.495	60.226
Mycobacterium_virus_Acadian	0	0	0	0.0009	0	0.0012
Mycobacterium_virus_Babsiella	0	0	0	0.3471	0.2153	0.006
Mycobacterium_virus_Baee	0	0	0	0.1861	0	0
Mycobacterium_virus_Bignuz	0	0	0	0.0367	0.4617	0
Mycobacterium_virus_Brusacoram	0	0.0097	0.0116	0.8173	0.8731	0.2519
Mycobacterium_virus_Doom	0.0382	0.0168	0.0301	1.2272	1.7435	0.5822
Mycobacterium_virus_Fionnbarth	0	0	0	0.1048	0.0981	0.0437
Mycobacterium_virus_Gaia	0	0.0109	0	0.0242	0.3326	0.1049
Mycobacterium_virus_Larva	0.0169	0.0111	0.0797	0.0123	0.2109	0.1941
Mycobacterium_virus_Llij	0	0	0.0133	0	0.1825	0.0187
Mycobacterium_virus_Mosmoris	0	0	0	0.3502	0.0122	0
Mycobacterium_virus_Porky	0	0	0.0058	0	0.0368	1.3754
Mycobacterium_yongonense	0.0472	0.3196	0.1321	18.1433	9.6147	0.9388
Mycoplasma_agalactiae	3.27	1.6723	1.9116	0	0.2316	0.4427
Mycoplasma_arginini	7.9084	4.8397	6.6236	0.2499	0.4214	2.0864
Mycoplasma_arthritidis	2.9294	1.9065	2.099	0.0486	0.0278	0.1311
Mycoplasma_bovigenitalium	1.5725	3.0515	1.5933	0.0122	0.1335	1.1509
Mycoplasma_bovirhinis	1.3268	1.338	1.3792	0	0.7188	3.3053
Mycoplasma_bovis	0.2805	0.2414	0.5807	0	0.0323	0.6926
Mycoplasma_bovoculi	0.7742	0.7318	0.3847	0.0263	0.9789	0.5132
Mycoplasma_californicum	1.1218	0.4044	0.6681	0.0231	0.5344	1.0219
Mycoplasma_canadense	3.8643	3.0582	3.1894	0	0.1228	0.4006
Mycoplasma_canis	1.6117	2.2128	2.2438	0.0924	1.7536	8.4556
Mycoplasma_capricolum	3.4069	1.8926	2.1643	0.0171	0.2236	2.4443
Mycoplasma_crocodyli	3.5311	2.8724	2.8385	0.1022	0.8486	3.049
Mycoplasma_cynos	2.4616	1.2692	1.7555	0	0.0592	0.3764
Mycoplasma_dispar	1.7293	1.5066	0.9771	0.068	0.0176	0.2962
Mycoplasma_fermentans	3.545	3.0848	2.4266	0	0.1524	1.5255
Mycoplasma_flocculare	1.3858	0.5136	0.6972	0.8188	0.7547	0.3855
Mycoplasma_gallisepticum	4.7222	4.1483	3.4142	0.5483	1.7284	5.494
Mycoplasma_genitalium	0.4904	0.8563	0.648	1.4322	14.9872	0.5991
Mycoplasma_haemocanis	0	0	0	0.1637	0.1453	0.0797
Mycoplasma_haemofelis	1.0215	0.6452	0.5989	0	0	0.0117
Mycoplasma_hominis	3.065	2.2619	2.2596	0.009	0.4155	0.6153
Mycoplasma_hyopneumoniae	0.334	2.4171	0.6642	0.0223	0.011	0.8134
Mycoplasma_hyorhinis	6.5737	3.4415	3.7148	0	0.1572	0.8163
Mycoplasma_leachii	0.5484	0.576	0.61	0.0401	0.5631	1.7077
Mycoplasma_mobile	2.1987	1.3963	1.0672	0	0.2959	1.027
Mycoplasma_mycoides	2.8215	4.2367	2.0548	0.0305	0.9053	7.1706
Mycoplasma_ovis	0	0	0.0642	0	0.612	5.6222
Mycoplasma_parvum	0	0	0	0	0	0
Mycoplasma_penetrans	3.1907	4.1531	2.686	0.1478	0.7072	3.9522
Mycoplasma_pneumoniae	46.8149	70.6197	52.9324	0.4049	1.7852	1.8431
Mycoplasma_pullorum	3.3686	0.3388	0.5809	0	0.0198	0.0426
Mycoplasma_pulmonis	2.5192	1.3095	1.5197	0.0277	0.3503	2.9255
Mycoplasma_putrefaciens	3.5303	2.5189	2.7784	0	0.2119	0.5785
Mycoplasma_sp._(ex_Biomphalaria_glabrata)	6.1397	1.8163	4.9802	0.0245	0.1012	0.2324
Mycoplasma_suis	2.7251	1.33	2.6234	0.1521	0.1237	0.3379
Mycoplasma_synoviae	0.0914	0.1531	0.0697	0	0.0298	0.7105
Mycoplasma_wenyonii	1.4362	0.6373	1.0385	0	0	0.0172
Mycoplasma_yeatsii	1.8762	2.027	1.6486	0.0037	0.7788	6.5097
Myroides_odoratimimus	19.254	8.6209	8.0019	9.6813	25.1086	58.2691
Myroides_profundi	6.6919	4.9096	5.6483	0.8867	1.6237	4.2873
Myroides_sp._A21	1.3848	1.4805	1.4667	0.0506	0.256	2.3841
Myroides_sp._ZB35	0.7109	0.2335	0.3971	0.1805	0.2783	2.1359
Myxococcus_fulvus	9.1882	7.4892	7.9123	50.6385	38.3212	14.0134
Myxococcus_hansupus	0.67	0.518	0.5302	36.9231	20.3419	6.0803
Myxococcus_macrosporus	0.5764	0.6679	0.6877	6.4104	5.3543	1.9545
Myxococcus_phage_Mx8	0	0	0	0.2394	0	0
Myxococcus_stipitatus	2.8655	5.4468	3.8618	34.6497	19.3394	7.677
Myxococcus_xanthus	6.1645	7.6376	6.9085	27.8195	14.9134	6.3686
Nakamurella_multipartita	6.5213	12.331	7.912	77.6478	37.3621	44.7582
Natranaerobius_thermophilus	17.9183	16.1979	14.0748	2.6905	5.0185	8.2974
Natrialba_magadii	0.4856	0.2396	0.5103	4.3179	1.3236	1.5091
Natrialbaceae_archaeon_JW/NM-HA_15	1.6134	1.0451	1.5679	0.2959	0.7606	0.3722
Natrinema_pellirubrum	0.135	0.1367	0.1637	3.013	1.582	0.784
Natrinema_sp._J7-2	3.848	4.8792	3.7404	0.4363	1.0463	0.1281
Natronobacterium_gregoryi	6.1853	8.4859	6.2455	0.7882	1.0816	0.6888
Natronococcus_occultus	0.0105	0.2245	0.2137	3.5802	1.8223	1.1886
Natronomonas_moolapensis	0	0	0.0071	0.5652	0.9419	0.2634
Natronomonas_pharaonis	1.5366	1.5447	1.6295	0.7002	0.3494	0.5128
Nautilia_profundicola	3.9646	1.6852	3.2098	6.1133	0.7252	1.2673
Ndongobacter_massiliensis	13.5241	8.7326	8.4204	14.7932	5.4408	4.5914
Negativicoccus_massiliensis	3.4354	1.689	1.9837	0.6357	1.5767	1.8616
Neisseria_elongata	3.9271	3.9028	4.6735	1.4822	2.8848	0.4379
[truncated: 1,338 more rows]
