# Supplementary material for: Shifts in microbial community, pathogenicity‐related genes and antibiotic resistance genes during dairy manure piled up
Source: Microb Biotechnol. 2020 Mar 23;13(4):1039–53. doi: 10.1111/1751-7915.13551 (PMC7264890; doi:10.1111/1751-7915.13551)
Supplement: Supplementary file 12 — Data S2. Original RAs and annotation information of sequences with PHI analysis in fresh faeces (F) and manure (M) samples. [file MBT2-13-1039-s012.xlsx]

## Sheet: SG.PHI
#query	Phibase_acc	Phenotype_of_mutant	Gene_name	Function	Disease_name	Pathogen_species	Pathogen_genus	Experimental_strain	Experimental_host_species	Literature_source	Literature_ID	F1	F2	F3	M1	M2	M3
AAACMAHF_09606	PHI:1053__PHI:2288	unaffected pathogenicity	AbNIK1	-	Black Spot	Alternaria brassicicola	Alternaria	-	Raphanus sativus (related: radish)	-	-	0	0	0	0	0	0
AKMPDHGF_14918	PHI:1053__PHI:2288	unaffected pathogenicity	AbNIK1	-	Black Spot	Alternaria brassicicola	Alternaria	-	Raphanus sativus (related: radish)	-	-	0	0	0	0	33	5
BBMCDPPC_03695	PHI:1053__PHI:2288	unaffected pathogenicity	AbNIK1	-	Black Spot	Alternaria brassicicola	Alternaria	-	Raphanus sativus (related: radish)	-	-	0	0	0	0	1	0
BEOLBNLB_05172	PHI:1053__PHI:2288	unaffected pathogenicity	AbNIK1	-	Black Spot	Alternaria brassicicola	Alternaria	-	Raphanus sativus (related: radish)	-	-	0	0	0	0	0	0
BIHHICGH_15276	PHI:1053__PHI:2288	unaffected pathogenicity	AbNIK1	-	Black Spot	Alternaria brassicicola	Alternaria	-	Raphanus sativus (related: radish)	-	-	0	0	0	0	4	0
DGMHLKNJ_22302	PHI:1053__PHI:2288	unaffected pathogenicity	AbNIK1	-	Black Spot	Alternaria brassicicola	Alternaria	-	Raphanus sativus (related: radish)	-	-	0	0	0	0	0	0
DJEKJFBD_07462	PHI:1053__PHI:2288	unaffected pathogenicity	AbNIK1	-	Black Spot	Alternaria brassicicola	Alternaria	-	Raphanus sativus (related: radish)	-	-	0	0	0	0	8	0
DKGHADEA_06889	PHI:1053__PHI:2288	unaffected pathogenicity	AbNIK1	-	Black Spot	Alternaria brassicicola	Alternaria	-	Raphanus sativus (related: radish)	-	-	0	0	0	0	0	0
DPGMEJGB_19421	PHI:1053__PHI:2288	unaffected pathogenicity	AbNIK1	-	Black Spot	Alternaria brassicicola	Alternaria	-	Raphanus sativus (related: radish)	-	-	0	0	0	0	23	0
GABHAKJJ_09958	PHI:1053__PHI:2288	unaffected pathogenicity	AbNIK1	-	Black Spot	Alternaria brassicicola	Alternaria	-	Raphanus sativus (related: radish)	-	-	0	0	0	0	0	0
GDLADJDC_07072	PHI:1053__PHI:2288	unaffected pathogenicity	AbNIK1	-	Black Spot	Alternaria brassicicola	Alternaria	-	Raphanus sativus (related: radish)	-	-	0	0	0	6	7	0
GOFGKOHC_12561	PHI:1053__PHI:2288	unaffected pathogenicity	AbNIK1	-	Black Spot	Alternaria brassicicola	Alternaria	-	Raphanus sativus (related: radish)	-	-	0	0	0	1	1	9
HDDPMDFI_11526	PHI:1053__PHI:2288	unaffected pathogenicity	AbNIK1	-	Black Spot	Alternaria brassicicola	Alternaria	-	Raphanus sativus (related: radish)	-	-	0	0	0	0	0	0
IBMGDPJO_21925	PHI:1053__PHI:2288	unaffected pathogenicity	AbNIK1	-	Black Spot	Alternaria brassicicola	Alternaria	-	Raphanus sativus (related: radish)	-	-	0	0	0	0	23	0
IDPCJEPJ_14196	PHI:1053__PHI:2288	unaffected pathogenicity	AbNIK1	-	Black Spot	Alternaria brassicicola	Alternaria	-	Raphanus sativus (related: radish)	-	-	0	0	0	0	10	0
IFGJPHGI_09292	PHI:1053__PHI:2288	unaffected pathogenicity	AbNIK1	-	Black Spot	Alternaria brassicicola	Alternaria	-	Raphanus sativus (related: radish)	-	-	0	0	0	0	2	7
IGIJBLJP_14383	PHI:1053__PHI:2288	unaffected pathogenicity	AbNIK1	-	Black Spot	Alternaria brassicicola	Alternaria	-	Raphanus sativus (related: radish)	-	-	0	0	0	1	1	0
IGIJBLJP_16860	PHI:1053__PHI:2288	unaffected pathogenicity	AbNIK1	-	Black Spot	Alternaria brassicicola	Alternaria	-	Raphanus sativus (related: radish)	-	-	0	0	0	7	6	2
JEMKAGCF_08207	PHI:1053__PHI:2288	unaffected pathogenicity	AbNIK1	-	Black Spot	Alternaria brassicicola	Alternaria	-	Raphanus sativus (related: radish)	-	-	0	0	0	0	3	0
JPJHLBGE_04305	PHI:1053__PHI:2288	unaffected pathogenicity	AbNIK1	-	Black Spot	Alternaria brassicicola	Alternaria	-	Raphanus sativus (related: radish)	-	-	0	0	0	3	175	2
KFFKKFNJ_03015	PHI:1053__PHI:2288	unaffected pathogenicity	AbNIK1	-	Black Spot	Alternaria brassicicola	Alternaria	-	Raphanus sativus (related: radish)	-	-	0	0	0	102	7	55
KNPHCJHF_14628	PHI:1053__PHI:2288	unaffected pathogenicity	AbNIK1	-	Black Spot	Alternaria brassicicola	Alternaria	-	Raphanus sativus (related: radish)	-	-	0	0	1	122	79	202
KPIKOPFE_12509	PHI:1053__PHI:2288	unaffected pathogenicity	AbNIK1	-	Black Spot	Alternaria brassicicola	Alternaria	-	Raphanus sativus (related: radish)	-	-	0	0	1	1	6	11
MCHELCIG_15846	PHI:1053__PHI:2288	unaffected pathogenicity	AbNIK1	-	Black Spot	Alternaria brassicicola	Alternaria	-	Raphanus sativus (related: radish)	-	-	0	0	0	0	1	0
OOCOGPNN_04606	PHI:1053__PHI:2288	unaffected pathogenicity	AbNIK1	-	Black Spot	Alternaria brassicicola	Alternaria	-	Raphanus sativus (related: radish)	-	-	0	0	0	2	12	0
AMPJCGAJ_11298	PHI:4711	increased virulence (hypervirulence)	mapA	Porin omp33-36	Nosocomial infections	Acinetobacter baumannii	Acinetobacter	ATCC17978	Mus musculus (related: house mouse)	Pubmed	25156738	0	0	0	0	0	0
DHFHKKOA_00046	PHI:4711	increased virulence (hypervirulence)	mapA	Porin omp33-36	Nosocomial infections	Acinetobacter baumannii	Acinetobacter	ATCC17978	Mus musculus (related: house mouse)	Pubmed	25156738	1	0	0	0	0	30
EMGFDPID_15742	PHI:4711	increased virulence (hypervirulence)	mapA	Porin omp33-36	Nosocomial infections	Acinetobacter baumannii	Acinetobacter	ATCC17978	Mus musculus (related: house mouse)	Pubmed	25156738	0	0	0	0	1	0
IIFKPBDK_00632	PHI:4711	increased virulence (hypervirulence)	mapA	Porin omp33-36	Nosocomial infections	Acinetobacter baumannii	Acinetobacter	ATCC17978	Mus musculus (related: house mouse)	Pubmed	25156738	0	0	0	0	0	2
JEMKAGCF_19835	PHI:4711	increased virulence (hypervirulence)	mapA	Porin omp33-36	Nosocomial infections	Acinetobacter baumannii	Acinetobacter	ATCC17978	Mus musculus (related: house mouse)	Pubmed	25156738	0	0	0	0	0	30
MPCEINFF_14597	PHI:4711	increased virulence (hypervirulence)	mapA	Porin omp33-36	Nosocomial infections	Acinetobacter baumannii	Acinetobacter	ATCC17978	Mus musculus (related: house mouse)	Pubmed	25156738	0	0	0	0	2	1
NKKJNCPL_19825	PHI:4711	increased virulence (hypervirulence)	mapA	Porin omp33-36	Nosocomial infections	Acinetobacter baumannii	Acinetobacter	ATCC17978	Mus musculus (related: house mouse)	Pubmed	25156738	0	0	0	0	0	0
PKOKIPCP_20219	PHI:4711	increased virulence (hypervirulence)	mapA	Porin omp33-36	Nosocomial infections	Acinetobacter baumannii	Acinetobacter	ATCC17978	Mus musculus (related: house mouse)	Pubmed	25156738	0	0	0	0	1	19
PPJODAEL_05330	PHI:4711	increased virulence (hypervirulence)	mapA	Porin omp33-36	Nosocomial infections	Acinetobacter baumannii	Acinetobacter	ATCC17978	Mus musculus (related: house mouse)	Pubmed	25156738	0	0	0	0	0	0
BIELPEML_12659	PHI:4996	reduced virulence	AbuO	outer membrane protein	Nosocomial infections	Acinetobacter baumannii	Acinetobacter	AYE	Caenorhabditis elegans (related: roundworm)	Pubmed	25512405	0	0	0	0	0	0
CBLKFGNB_03949	PHI:4996	reduced virulence	AbuO	outer membrane protein	Nosocomial infections	Acinetobacter baumannii	Acinetobacter	AYE	Caenorhabditis elegans (related: roundworm)	Pubmed	25512405	0	2	2	0	21	5
DHODAAFF_00472	PHI:4996	reduced virulence	AbuO	outer membrane protein	Nosocomial infections	Acinetobacter baumannii	Acinetobacter	AYE	Caenorhabditis elegans (related: roundworm)	Pubmed	25512405	0	0	0	0	1	0
GHIPDJOF_22002	PHI:4996	reduced virulence	AbuO	outer membrane protein	Nosocomial infections	Acinetobacter baumannii	Acinetobacter	AYE	Caenorhabditis elegans (related: roundworm)	Pubmed	25512405	2	0	0	0	0	129
GKNOJJOH_12113	PHI:4996	reduced virulence	AbuO	outer membrane protein	Nosocomial infections	Acinetobacter baumannii	Acinetobacter	AYE	Caenorhabditis elegans (related: roundworm)	Pubmed	25512405	0	0	0	0	0	0
HFGHINOO_17529	PHI:4996	reduced virulence	AbuO	outer membrane protein	Nosocomial infections	Acinetobacter baumannii	Acinetobacter	AYE	Caenorhabditis elegans (related: roundworm)	Pubmed	25512405	0	0	0	0	0	0
KCJBAJAL_23116	PHI:4996	reduced virulence	AbuO	outer membrane protein	Nosocomial infections	Acinetobacter baumannii	Acinetobacter	AYE	Caenorhabditis elegans (related: roundworm)	Pubmed	25512405	0	0	0	0	0	13
PPFCIKHB_08185	PHI:4996	reduced virulence	AbuO	outer membrane protein	Nosocomial infections	Acinetobacter baumannii	Acinetobacter	AYE	Caenorhabditis elegans (related: roundworm)	Pubmed	25512405	0	0	0	0	2	0
ADPJKKNI_04732	PHI:5090	effector (plant avirulence determinant)	tssM	T6SS Effector	Nosocomial infections	Acinetobacter baumannii	Acinetobacter	ATCC17978	Galleria mellonella (related: greater wax moth)	Pubmed	26401654	0	0	0	0	4	1
ADPJKKNI_04733	PHI:5090	effector (plant avirulence determinant)	tssM	T6SS Effector	Nosocomial infections	Acinetobacter baumannii	Acinetobacter	ATCC17978	Galleria mellonella (related: greater wax moth)	Pubmed	26401654	0	0	1	0	1	1
DJEKJFBD_02356	PHI:5090	effector (plant avirulence determinant)	tssM	T6SS Effector	Nosocomial infections	Acinetobacter baumannii	Acinetobacter	ATCC17978	Galleria mellonella (related: greater wax moth)	Pubmed	26401654	1	0	0	0	2	234
DKPCONML_20025	PHI:5090	effector (plant avirulence determinant)	tssM	T6SS Effector	Nosocomial infections	Acinetobacter baumannii	Acinetobacter	ATCC17978	Galleria mellonella (related: greater wax moth)	Pubmed	26401654	0	0	0	0	2	18
CBLKFGNB_22442	PHI:5093	reduced virulence	PLD2	Phospholipases D	Nosocomial infections	Acinetobacter baumannii	Acinetobacter	ATCC 19606	Galleria mellonella (related: greater wax moth)	Pubmed	26379240	0	0	0	0	0	24
DBIFNPHD_10955	PHI:5093	reduced virulence	PLD2	Phospholipases D	Nosocomial infections	Acinetobacter baumannii	Acinetobacter	ATCC 19606	Galleria mellonella (related: greater wax moth)	Pubmed	26379240	0	0	0	0	0	0
DGHOADJD_10930	PHI:5093	reduced virulence	PLD2	Phospholipases D	Nosocomial infections	Acinetobacter baumannii	Acinetobacter	ATCC 19606	Galleria mellonella (related: greater wax moth)	Pubmed	26379240	0	0	0	0	0	5
FBCBINIF_13422	PHI:5093	reduced virulence	PLD2	Phospholipases D	Nosocomial infections	Acinetobacter baumannii	Acinetobacter	ATCC 19606	Galleria mellonella (related: greater wax moth)	Pubmed	26379240	0	0	3	0	19	4
FBCBINIF_14243	PHI:5093	reduced virulence	PLD2	Phospholipases D	Nosocomial infections	Acinetobacter baumannii	Acinetobacter	ATCC 19606	Galleria mellonella (related: greater wax moth)	Pubmed	26379240	0	0	1	0	0	30
GJGFCPIF_18990	PHI:5093	reduced virulence	PLD2	Phospholipases D	Nosocomial infections	Acinetobacter baumannii	Acinetobacter	ATCC 19606	Galleria mellonella (related: greater wax moth)	Pubmed	26379240	0	0	0	0	0	0
PGAEDFBE_00798	PHI:5093	reduced virulence	PLD2	Phospholipases D	Nosocomial infections	Acinetobacter baumannii	Acinetobacter	ATCC 19606	Galleria mellonella (related: greater wax moth)	Pubmed	26379240	0	0	0	0	3	0
CGNJMNMP_07283	PHI:5094	reduced virulence	PLD3	Phospholipases D	Nosocomial infections	Acinetobacter baumannii	Acinetobacter	ATCC 19606	Galleria mellonella (related: greater wax moth)	Pubmed	26379240	0	0	0	1	195	0
CGNJMNMP_17878	PHI:5094	reduced virulence	PLD3	Phospholipases D	Nosocomial infections	Acinetobacter baumannii	Acinetobacter	ATCC 19606	Galleria mellonella (related: greater wax moth)	Pubmed	26379240	0	0	0	0	0	1
CNPMEBEK_06844	PHI:5094	reduced virulence	PLD3	Phospholipases D	Nosocomial infections	Acinetobacter baumannii	Acinetobacter	ATCC 19606	Galleria mellonella (related: greater wax moth)	Pubmed	26379240	0	0	0	0	0	7
EAJPPNJF_09845	PHI:5094	reduced virulence	PLD3	Phospholipases D	Nosocomial infections	Acinetobacter baumannii	Acinetobacter	ATCC 19606	Galleria mellonella (related: greater wax moth)	Pubmed	26379240	0	1	0	26	12	24
EGFDJABP_13039	PHI:5094	reduced virulence	PLD3	Phospholipases D	Nosocomial infections	Acinetobacter baumannii	Acinetobacter	ATCC 19606	Galleria mellonella (related: greater wax moth)	Pubmed	26379240	0	0	0	30	0	1
FJCEECFF_00866	PHI:5094	reduced virulence	PLD3	Phospholipases D	Nosocomial infections	Acinetobacter baumannii	Acinetobacter	ATCC 19606	Galleria mellonella (related: greater wax moth)	Pubmed	26379240	1	0	0	0	0	0
FLEGAIJG_11416	PHI:5094	reduced virulence	PLD3	Phospholipases D	Nosocomial infections	Acinetobacter baumannii	Acinetobacter	ATCC 19606	Galleria mellonella (related: greater wax moth)	Pubmed	26379240	0	0	0	0	1	0
FPPIFNDF_02580	PHI:5094	reduced virulence	PLD3	Phospholipases D	Nosocomial infections	Acinetobacter baumannii	Acinetobacter	ATCC 19606	Galleria mellonella (related: greater wax moth)	Pubmed	26379240	0	0	0	0	0	26
GFMGDADG_17315	PHI:5094	reduced virulence	PLD3	Phospholipases D	Nosocomial infections	Acinetobacter baumannii	Acinetobacter	ATCC 19606	Galleria mellonella (related: greater wax moth)	Pubmed	26379240	0	0	0	0	42	2
GKDDALGI_12491	PHI:5094	reduced virulence	PLD3	Phospholipases D	Nosocomial infections	Acinetobacter baumannii	Acinetobacter	ATCC 19606	Galleria mellonella (related: greater wax moth)	Pubmed	26379240	0	0	0	0	1	0
HAIAEDIB_14390	PHI:5094	reduced virulence	PLD3	Phospholipases D	Nosocomial infections	Acinetobacter baumannii	Acinetobacter	ATCC 19606	Galleria mellonella (related: greater wax moth)	Pubmed	26379240	0	0	0	0	2	11
HJFENILP_12940	PHI:5094	reduced virulence	PLD3	Phospholipases D	Nosocomial infections	Acinetobacter baumannii	Acinetobacter	ATCC 19606	Galleria mellonella (related: greater wax moth)	Pubmed	26379240	0	0	0	0	14	10
HKHEGKBL_00199	PHI:5094	reduced virulence	PLD3	Phospholipases D	Nosocomial infections	Acinetobacter baumannii	Acinetobacter	ATCC 19606	Galleria mellonella (related: greater wax moth)	Pubmed	26379240	0	0	0	0	0	7
JHNHICMG_22144	PHI:5094	reduced virulence	PLD3	Phospholipases D	Nosocomial infections	Acinetobacter baumannii	Acinetobacter	ATCC 19606	Galleria mellonella (related: greater wax moth)	Pubmed	26379240	0	0	0	1	1	54
JONCOLCM_10037	PHI:5094	reduced virulence	PLD3	Phospholipases D	Nosocomial infections	Acinetobacter baumannii	Acinetobacter	ATCC 19606	Galleria mellonella (related: greater wax moth)	Pubmed	26379240	0	0	0	0	0	3
LFKAMIDL_17110	PHI:5094	reduced virulence	PLD3	Phospholipases D	Nosocomial infections	Acinetobacter baumannii	Acinetobacter	ATCC 19606	Galleria mellonella (related: greater wax moth)	Pubmed	26379240	0	0	0	0	0	0
LJLJILDI_16241	PHI:5094	reduced virulence	PLD3	Phospholipases D	Nosocomial infections	Acinetobacter baumannii	Acinetobacter	ATCC 19606	Galleria mellonella (related: greater wax moth)	Pubmed	26379240	0	0	0	0	10	0
NMLLAKFN_19014	PHI:5094	reduced virulence	PLD3	Phospholipases D	Nosocomial infections	Acinetobacter baumannii	Acinetobacter	ATCC 19606	Galleria mellonella (related: greater wax moth)	Pubmed	26379240	0	0	0	0	0	0
AAACMAHF_04727	PHI:5240	reduced virulence	secA	Iron utilization	Nosocomial infections	Acinetobacter baumannii	Acinetobacter	ATCC 19606	Galleria mellonella (related: greater wax moth)	Pubmed	25605767	1	0	0	0	0	0
AAGNPDAD_04044	PHI:5240	reduced virulence	secA	Iron utilization	Nosocomial infections	Acinetobacter baumannii	Acinetobacter	ATCC 19606	Galleria mellonella (related: greater wax moth)	Pubmed	25605767	25	37	15	0	0	0
AAGNPDAD_19701	PHI:5240	reduced virulence	secA	Iron utilization	Nosocomial infections	Acinetobacter baumannii	Acinetobacter	ATCC 19606	Galleria mellonella (related: greater wax moth)	Pubmed	25605767	196	19	24	0	0	4
ABDEMOMI_15117	PHI:5240	reduced virulence	secA	Iron utilization	Nosocomial infections	Acinetobacter baumannii	Acinetobacter	ATCC 19606	Galleria mellonella (related: greater wax moth)	Pubmed	25605767	0	0	0	0	3	10
ABJCHPFC_09961	PHI:5240	reduced virulence	secA	Iron utilization	Nosocomial infections	Acinetobacter baumannii	Acinetobacter	ATCC 19606	Galleria mellonella (related: greater wax moth)	Pubmed	25605767	0	0	0	4	97	0
ACFKAOAL_01014	PHI:5240	reduced virulence	secA	Iron utilization	Nosocomial infections	Acinetobacter baumannii	Acinetobacter	ATCC 19606	Galleria mellonella (related: greater wax moth)	Pubmed	25605767	0	2	3	0	20	4
ACFKAOAL_07926	PHI:5240	reduced virulence	secA	Iron utilization	Nosocomial infections	Acinetobacter baumannii	Acinetobacter	ATCC 19606	Galleria mellonella (related: greater wax moth)	Pubmed	25605767	0	0	0	1	1	3
ACFKAOAL_19428	PHI:5240	reduced virulence	secA	Iron utilization	Nosocomial infections	Acinetobacter baumannii	Acinetobacter	ATCC 19606	Galleria mellonella (related: greater wax moth)	Pubmed	25605767	0	0	0	73	0	0
AGKJFDAI_11295	PHI:5240	reduced virulence	secA	Iron utilization	Nosocomial infections	Acinetobacter baumannii	Acinetobacter	ATCC 19606	Galleria mellonella (related: greater wax moth)	Pubmed	25605767	0	0	0	1	3	0
AGKJFDAI_14039	PHI:5240	reduced virulence	secA	Iron utilization	Nosocomial infections	Acinetobacter baumannii	Acinetobacter	ATCC 19606	Galleria mellonella (related: greater wax moth)	Pubmed	25605767	18	36	23	0	1	1
AGPLMOOL_00204	PHI:5240	reduced virulence	secA	Iron utilization	Nosocomial infections	Acinetobacter baumannii	Acinetobacter	ATCC 19606	Galleria mellonella (related: greater wax moth)	Pubmed	25605767	0	0	2	2	33	25
AGPLMOOL_03356	PHI:5240	reduced virulence	secA	Iron utilization	Nosocomial infections	Acinetobacter baumannii	Acinetobacter	ATCC 19606	Galleria mellonella (related: greater wax moth)	Pubmed	25605767	0	0	7	0	0	837
AGPLMOOL_03722	PHI:5240	reduced virulence	secA	Iron utilization	Nosocomial infections	Acinetobacter baumannii	Acinetobacter	ATCC 19606	Galleria mellonella (related: greater wax moth)	Pubmed	25605767	0	0	0	0	193	0
AGPLMOOL_08042	PHI:5240	reduced virulence	secA	Iron utilization	Nosocomial infections	Acinetobacter baumannii	Acinetobacter	ATCC 19606	Galleria mellonella (related: greater wax moth)	Pubmed	25605767	7	27	18	0	0	0
AHDOFKJL_05772	PHI:5240	reduced virulence	secA	Iron utilization	Nosocomial infections	Acinetobacter baumannii	Acinetobacter	ATCC 19606	Galleria mellonella (related: greater wax moth)	Pubmed	25605767	0	0	0	0	0	0
AHDOFKJL_13075	PHI:5240	reduced virulence	secA	Iron utilization	Nosocomial infections	Acinetobacter baumannii	Acinetobacter	ATCC 19606	Galleria mellonella (related: greater wax moth)	Pubmed	25605767	0	0	0	0	0	0
AHGKCAAA_09861	PHI:5240	reduced virulence	secA	Iron utilization	Nosocomial infections	Acinetobacter baumannii	Acinetobacter	ATCC 19606	Galleria mellonella (related: greater wax moth)	Pubmed	25605767	0	5	3	0	1	0
AHIKLMLF_01427	PHI:5240	reduced virulence	secA	Iron utilization	Nosocomial infections	Acinetobacter baumannii	Acinetobacter	ATCC 19606	Galleria mellonella (related: greater wax moth)	Pubmed	25605767	0	0	15	25	220	525
AHIKLMLF_06350	PHI:5240	reduced virulence	secA	Iron utilization	Nosocomial infections	Acinetobacter baumannii	Acinetobacter	ATCC 19606	Galleria mellonella (related: greater wax moth)	Pubmed	25605767	0	0	0	0	1	143
AHIKLMLF_11368	PHI:5240	reduced virulence	secA	Iron utilization	Nosocomial infections	Acinetobacter baumannii	Acinetobacter	ATCC 19606	Galleria mellonella (related: greater wax moth)	Pubmed	25605767	0	0	0	0	0	440
AHIKLMLF_22798	PHI:5240	reduced virulence	secA	Iron utilization	Nosocomial infections	Acinetobacter baumannii	Acinetobacter	ATCC 19606	Galleria mellonella (related: greater wax moth)	Pubmed	25605767	0	5	0	0	0	0
AJGCOHHA_10363	PHI:5240	reduced virulence	secA	Iron utilization	Nosocomial infections	Acinetobacter baumannii	Acinetobacter	ATCC 19606	Galleria mellonella (related: greater wax moth)	Pubmed	25605767	0	0	0	0	0	10
AJGNPBLB_01815	PHI:5240	reduced virulence	secA	Iron utilization	Nosocomial infections	Acinetobacter baumannii	Acinetobacter	ATCC 19606	Galleria mellonella (related: greater wax moth)	Pubmed	25605767	0	0	0	0	0	0
AKDNHFID_20405	PHI:5240	reduced virulence	secA	Iron utilization	Nosocomial infections	Acinetobacter baumannii	Acinetobacter	ATCC 19606	Galleria mellonella (related: greater wax moth)	Pubmed	25605767	1	0	0	60	0	2
AKIEIJEC_07735	PHI:5240	reduced virulence	secA	Iron utilization	Nosocomial infections	Acinetobacter baumannii	Acinetobacter	ATCC 19606	Galleria mellonella (related: greater wax moth)	Pubmed	25605767	0	0	0	1	52	0
AKIEIJEC_14604	PHI:5240	reduced virulence	secA	Iron utilization	Nosocomial infections	Acinetobacter baumannii	Acinetobacter	ATCC 19606	Galleria mellonella (related: greater wax moth)	Pubmed	25605767	0	0	0	0	1	2
AKMPDHGF_16872	PHI:5240	reduced virulence	secA	Iron utilization	Nosocomial infections	Acinetobacter baumannii	Acinetobacter	ATCC 19606	Galleria mellonella (related: greater wax moth)	Pubmed	25605767	0	0	0	0	0	0
AMFEFIMN_00913	PHI:5240	reduced virulence	secA	Iron utilization	Nosocomial infections	Acinetobacter baumannii	Acinetobacter	ATCC 19606	Galleria mellonella (related: greater wax moth)	Pubmed	25605767	0	0	0	61	15	0
AMFEFIMN_03221	PHI:5240	reduced virulence	secA	Iron utilization	Nosocomial infections	Acinetobacter baumannii	Acinetobacter	ATCC 19606	Galleria mellonella (related: greater wax moth)	Pubmed	25605767	0	0	0	1	0	2
AMFEFIMN_11828	PHI:5240	reduced virulence	secA	Iron utilization	Nosocomial infections	Acinetobacter baumannii	Acinetobacter	ATCC 19606	Galleria mellonella (related: greater wax moth)	Pubmed	25605767	0	0	2	2	0	58
AMFEFIMN_22942	PHI:5240	reduced virulence	secA	Iron utilization	Nosocomial infections	Acinetobacter baumannii	Acinetobacter	ATCC 19606	Galleria mellonella (related: greater wax moth)	Pubmed	25605767	0	1	0	51	87	8
AMPJCGAJ_03117	PHI:5240	reduced virulence	secA	Iron utilization	Nosocomial infections	Acinetobacter baumannii	Acinetobacter	ATCC 19606	Galleria mellonella (related: greater wax moth)	Pubmed	25605767	39	26	19	0	0	0
AOEGKBMP_06427	PHI:5240	reduced virulence	secA	Iron utilization	Nosocomial infections	Acinetobacter baumannii	Acinetobacter	ATCC 19606	Galleria mellonella (related: greater wax moth)	Pubmed	25605767	0	0	0	1	0	0
APANHHIC_00248	PHI:5240	reduced virulence	secA	Iron utilization	Nosocomial infections	Acinetobacter baumannii	Acinetobacter	ATCC 19606	Galleria mellonella (related: greater wax moth)	Pubmed	25605767	11	21	4	0	0	0
APBBJDDL_12387	PHI:5240	reduced virulence	secA	Iron utilization	Nosocomial infections	Acinetobacter baumannii	Acinetobacter	ATCC 19606	Galleria mellonella (related: greater wax moth)	Pubmed	25605767	1	0	0	4	18	64
APBBJDDL_19892	PHI:5240	reduced virulence	secA	Iron utilization	Nosocomial infections	Acinetobacter baumannii	Acinetobacter	ATCC 19606	Galleria mellonella (related: greater wax moth)	Pubmed	25605767	5	0	6	0	0	0
APBBJDDL_21537	PHI:5240	reduced virulence	secA	Iron utilization	Nosocomial infections	Acinetobacter baumannii	Acinetobacter	ATCC 19606	Galleria mellonella (related: greater wax moth)	Pubmed	25605767	0	0	0	69	21	58
BABMFNBL_00853	PHI:5240	reduced virulence	secA	Iron utilization	Nosocomial infections	Acinetobacter baumannii	Acinetobacter	ATCC 19606	Galleria mellonella (related: greater wax moth)	Pubmed	25605767	0	0	0	2	12	117
BABMFNBL_06504	PHI:5240	reduced virulence	secA	Iron utilization	Nosocomial infections	Acinetobacter baumannii	Acinetobacter	ATCC 19606	Galleria mellonella (related: greater wax moth)	Pubmed	25605767	0	0	0	0	1	0
BABMFNBL_06687	PHI:5240	reduced virulence	secA	Iron utilization	Nosocomial infections	Acinetobacter baumannii	Acinetobacter	ATCC 19606	Galleria mellonella (related: greater wax moth)	Pubmed	25605767	0	18	104	0	1	0
BABMFNBL_08978	PHI:5240	reduced virulence	secA	Iron utilization	Nosocomial infections	Acinetobacter baumannii	Acinetobacter	ATCC 19606	Galleria mellonella (related: greater wax moth)	Pubmed	25605767	0	0	0	0	0	98
BABMFNBL_19827	PHI:5240	reduced virulence	secA	Iron utilization	Nosocomial infections	Acinetobacter baumannii	Acinetobacter	ATCC 19606	Galleria mellonella (related: greater wax moth)	Pubmed	25605767	0	0	0	3	8	1
BBEIFOID_02861	PHI:5240	reduced virulence	secA	Iron utilization	Nosocomial infections	Acinetobacter baumannii	Acinetobacter	ATCC 19606	Galleria mellonella (related: greater wax moth)	Pubmed	25605767	2	0	0	0	5	29
BEOLBNLB_02839	PHI:5240	reduced virulence	secA	Iron utilization	Nosocomial infections	Acinetobacter baumannii	Acinetobacter	ATCC 19606	Galleria mellonella (related: greater wax moth)	Pubmed	25605767	0	0	1	1	15	57
BIHHICGH_04486	PHI:5240	reduced virulence	secA	Iron utilization	Nosocomial infections	Acinetobacter baumannii	Acinetobacter	ATCC 19606	Galleria mellonella (related: greater wax moth)	Pubmed	25605767	0	0	0	1	28	1
BIHHICGH_08026	PHI:5240	reduced virulence	secA	Iron utilization	Nosocomial infections	Acinetobacter baumannii	Acinetobacter	ATCC 19606	Galleria mellonella (related: greater wax moth)	Pubmed	25605767	0	0	0	0	3	0
BKGCALCK_00676	PHI:5240	reduced virulence	secA	Iron utilization	Nosocomial infections	Acinetobacter baumannii	Acinetobacter	ATCC 19606	Galleria mellonella (related: greater wax moth)	Pubmed	25605767	11	3	5	0	1	0
BLLBHLBK_09732	PHI:5240	reduced virulence	secA	Iron utilization	Nosocomial infections	Acinetobacter baumannii	Acinetobacter	ATCC 19606	Galleria mellonella (related: greater wax moth)	Pubmed	25605767	0	0	1	38	13	49
BMIOKJIN_03024	PHI:5240	reduced virulence	secA	Iron utilization	Nosocomial infections	Acinetobacter baumannii	Acinetobacter	ATCC 19606	Galleria mellonella (related: greater wax moth)	Pubmed	25605767	0	0	0	0	0	0
BMNPPPKN_05738	PHI:5240	reduced virulence	secA	Iron utilization	Nosocomial infections	Acinetobacter baumannii	Acinetobacter	ATCC 19606	Galleria mellonella (related: greater wax moth)	Pubmed	25605767	0	0	0	0	0	1
BNPPOJED_03010	PHI:5240	reduced virulence	secA	Iron utilization	Nosocomial infections	Acinetobacter baumannii	Acinetobacter	ATCC 19606	Galleria mellonella (related: greater wax moth)	Pubmed	25605767	3	8	8	0	0	0
BNPPOJED_10961	PHI:5240	reduced virulence	secA	Iron utilization	Nosocomial infections	Acinetobacter baumannii	Acinetobacter	ATCC 19606	Galleria mellonella (related: greater wax moth)	Pubmed	25605767	0	0	0	0	0	0
BNPPOJED_17734	PHI:5240	reduced virulence	secA	Iron utilization	Nosocomial infections	Acinetobacter baumannii	Acinetobacter	ATCC 19606	Galleria mellonella (related: greater wax moth)	Pubmed	25605767	0	0	0	0	4	36
CBLKFGNB_02683	PHI:5240	reduced virulence	secA	Iron utilization	Nosocomial infections	Acinetobacter baumannii	Acinetobacter	ATCC 19606	Galleria mellonella (related: greater wax moth)	Pubmed	25605767	0	0	1	0	3	16
CBLKFGNB_15034	PHI:5240	reduced virulence	secA	Iron utilization	Nosocomial infections	Acinetobacter baumannii	Acinetobacter	ATCC 19606	Galleria mellonella (related: greater wax moth)	Pubmed	25605767	1	0	1	99	83	614
CBLKFGNB_21565	PHI:5240	reduced virulence	secA	Iron utilization	Nosocomial infections	Acinetobacter baumannii	Acinetobacter	ATCC 19606	Galleria mellonella (related: greater wax moth)	Pubmed	25605767	0	0	0	0	0	0
CCOBCHNN_20317	PHI:5240	reduced virulence	secA	Iron utilization	Nosocomial infections	Acinetobacter baumannii	Acinetobacter	ATCC 19606	Galleria mellonella (related: greater wax moth)	Pubmed	25605767	0	0	0	4	6	1
CGMANKCH_17394	PHI:5240	reduced virulence	secA	Iron utilization	Nosocomial infections	Acinetobacter baumannii	Acinetobacter	ATCC 19606	Galleria mellonella (related: greater wax moth)	Pubmed	25605767	5	4	1	272	345	425
CGMANKCH_22548	PHI:5240	reduced virulence	secA	Iron utilization	Nosocomial infections	Acinetobacter baumannii	Acinetobacter	ATCC 19606	Galleria mellonella (related: greater wax moth)	Pubmed	25605767	0	0	0	0	20	96
CGNJMNMP_00180	PHI:5240	reduced virulence	secA	Iron utilization	Nosocomial infections	Acinetobacter baumannii	Acinetobacter	ATCC 19606	Galleria mellonella (related: greater wax moth)	Pubmed	25605767	0	0	0	0	0	0
CGNJMNMP_00940	PHI:5240	reduced virulence	secA	Iron utilization	Nosocomial infections	Acinetobacter baumannii	Acinetobacter	ATCC 19606	Galleria mellonella (related: greater wax moth)	Pubmed	25605767	0	0	0	0	24	0
CGNJMNMP_14017	PHI:5240	reduced virulence	secA	Iron utilization	Nosocomial infections	Acinetobacter baumannii	Acinetobacter	ATCC 19606	Galleria mellonella (related: greater wax moth)	Pubmed	25605767	0	0	0	0	7	0
CJJEOPCK_05950	PHI:5240	reduced virulence	secA	Iron utilization	Nosocomial infections	Acinetobacter baumannii	Acinetobacter	ATCC 19606	Galleria mellonella (related: greater wax moth)	Pubmed	25605767	0	2	0	59	24	38
CJLBFIFP_04382	PHI:5240	reduced virulence	secA	Iron utilization	Nosocomial infections	Acinetobacter baumannii	Acinetobacter	ATCC 19606	Galleria mellonella (related: greater wax moth)	Pubmed	25605767	0	1	0	0	26	98
CJNGDCBL_01536	PHI:5240	reduced virulence	secA	Iron utilization	Nosocomial infections	Acinetobacter baumannii	Acinetobacter	ATCC 19606	Galleria mellonella (related: greater wax moth)	Pubmed	25605767	0	1	5	0	0	0
DAMFPGEB_04912	PHI:5240	reduced virulence	secA	Iron utilization	Nosocomial infections	Acinetobacter baumannii	Acinetobacter	ATCC 19606	Galleria mellonella (related: greater wax moth)	Pubmed	25605767	1	3	4	0	0	1
DAPGMMDN_09163	PHI:5240	reduced virulence	secA	Iron utilization	Nosocomial infections	Acinetobacter baumannii	Acinetobacter	ATCC 19606	Galleria mellonella (related: greater wax moth)	Pubmed	25605767	8	14	13	0	0	1
DBIFNPHD_01897	PHI:5240	reduced virulence	secA	Iron utilization	Nosocomial infections	Acinetobacter baumannii	Acinetobacter	ATCC 19606	Galleria mellonella (related: greater wax moth)	Pubmed	25605767	0	0	0	0	0	0
DBIFNPHD_16733	PHI:5240	reduced virulence	secA	Iron utilization	Nosocomial infections	Acinetobacter baumannii	Acinetobacter	ATCC 19606	Galleria mellonella (related: greater wax moth)	Pubmed	25605767	0	0	0	154	1	15
DENAKJAE_09868	PHI:5240	reduced virulence	secA	Iron utilization	Nosocomial infections	Acinetobacter baumannii	Acinetobacter	ATCC 19606	Galleria mellonella (related: greater wax moth)	Pubmed	25605767	7	0	0	0	0	0
DENAKJAE_10073	PHI:5240	reduced virulence	secA	Iron utilization	Nosocomial infections	Acinetobacter baumannii	Acinetobacter	ATCC 19606	Galleria mellonella (related: greater wax moth)	Pubmed	25605767	0	0	0	0	3	0
DGOJNFLI_07825	PHI:5240	reduced virulence	secA	Iron utilization	Nosocomial infections	Acinetobacter baumannii	Acinetobacter	ATCC 19606	Galleria mellonella (related: greater wax moth)	Pubmed	25605767	2	7	9	0	1	0
DGOJNFLI_14189	PHI:5240	reduced virulence	secA	Iron utilization	Nosocomial infections	Acinetobacter baumannii	Acinetobacter	ATCC 19606	Galleria mellonella (related: greater wax moth)	Pubmed	25605767	0	0	0	0	0	0
DHFHKKOA_01238	PHI:5240	reduced virulence	secA	Iron utilization	Nosocomial infections	Acinetobacter baumannii	Acinetobacter	ATCC 19606	Galleria mellonella (related: greater wax moth)	Pubmed	25605767	0	0	0	0	13	32
DHFHKKOA_01915	PHI:5240	reduced virulence	secA	Iron utilization	Nosocomial infections	Acinetobacter baumannii	Acinetobacter	ATCC 19606	Galleria mellonella (related: greater wax moth)	Pubmed	25605767	0	0	0	0	0	0
DHFHKKOA_09480	PHI:5240	reduced virulence	secA	Iron utilization	Nosocomial infections	Acinetobacter baumannii	Acinetobacter	ATCC 19606	Galleria mellonella (related: greater wax moth)	Pubmed	25605767	0	0	0	6	11	368
DJEKJFBD_00056	PHI:5240	reduced virulence	secA	Iron utilization	Nosocomial infections	Acinetobacter baumannii	Acinetobacter	ATCC 19606	Galleria mellonella (related: greater wax moth)	Pubmed	25605767	0	0	0	0	42	439
DJEKJFBD_06596	PHI:5240	reduced virulence	secA	Iron utilization	Nosocomial infections	Acinetobacter baumannii	Acinetobacter	ATCC 19606	Galleria mellonella (related: greater wax moth)	Pubmed	25605767	6	58	43	0	0	0
DJEKJFBD_20396	PHI:5240	reduced virulence	secA	Iron utilization	Nosocomial infections	Acinetobacter baumannii	Acinetobacter	ATCC 19606	Galleria mellonella (related: greater wax moth)	Pubmed	25605767	0	25	103	0	0	2
DJEKJFBD_23010	PHI:5240	reduced virulence	secA	Iron utilization	Nosocomial infections	Acinetobacter baumannii	Acinetobacter	ATCC 19606	Galleria mellonella (related: greater wax moth)	Pubmed	25605767	0	0	1	0	2	582
DKGHADEA_02997	PHI:5240	reduced virulence	secA	Iron utilization	Nosocomial infections	Acinetobacter baumannii	Acinetobacter	ATCC 19606	Galleria mellonella (related: greater wax moth)	Pubmed	25605767	0	0	0	0	41	0
DKGHADEA_15072	PHI:5240	reduced virulence	secA	Iron utilization	Nosocomial infections	Acinetobacter baumannii	Acinetobacter	ATCC 19606	Galleria mellonella (related: greater wax moth)	Pubmed	25605767	0	0	0	248	105	7
DKPCONML_11296	PHI:5240	reduced virulence	secA	Iron utilization	Nosocomial infections	Acinetobacter baumannii	Acinetobacter	ATCC 19606	Galleria mellonella (related: greater wax moth)	Pubmed	25605767	0	0	1	0	2	11
DMCPDLLJ_05170	PHI:5240	reduced virulence	secA	Iron utilization	Nosocomial infections	Acinetobacter baumannii	Acinetobacter	ATCC 19606	Galleria mellonella (related: greater wax moth)	Pubmed	25605767	1	0	0	10	2	10
DMCPDLLJ_09984	PHI:5240	reduced virulence	secA	Iron utilization	Nosocomial infections	Acinetobacter baumannii	Acinetobacter	ATCC 19606	Galleria mellonella (related: greater wax moth)	Pubmed	25605767	0	0	0	5	1	1
DMKBAMAJ_00212	PHI:5240	reduced virulence	secA	Iron utilization	Nosocomial infections	Acinetobacter baumannii	Acinetobacter	ATCC 19606	Galleria mellonella (related: greater wax moth)	Pubmed	25605767	20	32	37	0	0	0
DMKBAMAJ_07127	PHI:5240	reduced virulence	secA	Iron utilization	Nosocomial infections	Acinetobacter baumannii	Acinetobacter	ATCC 19606	Galleria mellonella (related: greater wax moth)	Pubmed	25605767	0	4	3	0	68	148
DMKBAMAJ_23271	PHI:5240	reduced virulence	secA	Iron utilization	Nosocomial infections	Acinetobacter baumannii	Acinetobacter	ATCC 19606	Galleria mellonella (related: greater wax moth)	Pubmed	25605767	0	0	0	0	4	1
DNBEHHAF_05781	PHI:5240	reduced virulence	secA	Iron utilization	Nosocomial infections	Acinetobacter baumannii	Acinetobacter	ATCC 19606	Galleria mellonella (related: greater wax moth)	Pubmed	25605767	0	0	0	0	87	4
DNBEHHAF_15587	PHI:5240	reduced virulence	secA	Iron utilization	Nosocomial infections	Acinetobacter baumannii	Acinetobacter	ATCC 19606	Galleria mellonella (related: greater wax moth)	Pubmed	25605767	0	0	0	0	0	0
DNBEHHAF_15776	PHI:5240	reduced virulence	secA	Iron utilization	Nosocomial infections	Acinetobacter baumannii	Acinetobacter	ATCC 19606	Galleria mellonella (related: greater wax moth)	Pubmed	25605767	0	0	0	28	67	267
DNLJCEAJ_17657	PHI:5240	reduced virulence	secA	Iron utilization	Nosocomial infections	Acinetobacter baumannii	Acinetobacter	ATCC 19606	Galleria mellonella (related: greater wax moth)	Pubmed	25605767	0	0	0	0	2	59
DOGIKLLF_11987	PHI:5240	reduced virulence	secA	Iron utilization	Nosocomial infections	Acinetobacter baumannii	Acinetobacter	ATCC 19606	Galleria mellonella (related: greater wax moth)	Pubmed	25605767	0	0	0	0	4	223
DOGIKLLF_17827	PHI:5240	reduced virulence	secA	Iron utilization	Nosocomial infections	Acinetobacter baumannii	Acinetobacter	ATCC 19606	Galleria mellonella (related: greater wax moth)	Pubmed	25605767	0	0	0	3	2	3
EBBDGPDA_06018	PHI:5240	reduced virulence	secA	Iron utilization	Nosocomial infections	Acinetobacter baumannii	Acinetobacter	ATCC 19606	Galleria mellonella (related: greater wax moth)	Pubmed	25605767	0	0	1	0	4	218
EGFDJABP_01870	PHI:5240	reduced virulence	secA	Iron utilization	Nosocomial infections	Acinetobacter baumannii	Acinetobacter	ATCC 19606	Galleria mellonella (related: greater wax moth)	Pubmed	25605767	0	0	0	108	11	2
EGFDJABP_23551	PHI:5240	reduced virulence	secA	Iron utilization	Nosocomial infections	Acinetobacter baumannii	Acinetobacter	ATCC 19606	Galleria mellonella (related: greater wax moth)	Pubmed	25605767	0	0	0	2	58	1
EGNPMFAG_00477	PHI:5240	reduced virulence	secA	Iron utilization	Nosocomial infections	Acinetobacter baumannii	Acinetobacter	ATCC 19606	Galleria mellonella (related: greater wax moth)	Pubmed	25605767	0	0	0	0	0	401
EHNCNLEP_00851	PHI:5240	reduced virulence	secA	Iron utilization	Nosocomial infections	Acinetobacter baumannii	Acinetobacter	ATCC 19606	Galleria mellonella (related: greater wax moth)	Pubmed	25605767	12	10	31	0	1	0
EHNCNLEP_21689	PHI:5240	reduced virulence	secA	Iron utilization	Nosocomial infections	Acinetobacter baumannii	Acinetobacter	ATCC 19606	Galleria mellonella (related: greater wax moth)	Pubmed	25605767	12	1	1	0	0	0
EHNCNLEP_21700	PHI:5240	reduced virulence	secA	Iron utilization	Nosocomial infections	Acinetobacter baumannii	Acinetobacter	ATCC 19606	Galleria mellonella (related: greater wax moth)	Pubmed	25605767	0	0	0	0	13	499
EIAKICDH_00205	PHI:5240	reduced virulence	secA	Iron utilization	Nosocomial infections	Acinetobacter baumannii	Acinetobacter	ATCC 19606	Galleria mellonella (related: greater wax moth)	Pubmed	25605767	1	0	0	0	0	508
EMGFDPID_11264	PHI:5240	reduced virulence	secA	Iron utilization	Nosocomial infections	Acinetobacter baumannii	Acinetobacter	ATCC 19606	Galleria mellonella (related: greater wax moth)	Pubmed	25605767	0	0	0	21	0	1
EMJBOAHE_01041	PHI:5240	reduced virulence	secA	Iron utilization	Nosocomial infections	Acinetobacter baumannii	Acinetobacter	ATCC 19606	Galleria mellonella (related: greater wax moth)	Pubmed	25605767	10	31	23	0	0	0
EMJBOAHE_08875	PHI:5240	reduced virulence	secA	Iron utilization	Nosocomial infections	Acinetobacter baumannii	Acinetobacter	ATCC 19606	Galleria mellonella (related: greater wax moth)	Pubmed	25605767	2	0	1	10	7	143
EOHGLGHO_00159	PHI:5240	reduced virulence	secA	Iron utilization	Nosocomial infections	Acinetobacter baumannii	Acinetobacter	ATCC 19606	Galleria mellonella (related: greater wax moth)	Pubmed	25605767	0	0	0	1	3	0
EOHGLGHO_04371	PHI:5240	reduced virulence	secA	Iron utilization	Nosocomial infections	Acinetobacter baumannii	Acinetobacter	ATCC 19606	Galleria mellonella (related: greater wax moth)	Pubmed	25605767	0	1	1	0	0	0
EOHGLGHO_10498	PHI:5240	reduced virulence	secA	Iron utilization	Nosocomial infections	Acinetobacter baumannii	Acinetobacter	ATCC 19606	Galleria mellonella (related: greater wax moth)	Pubmed	25605767	0	0	0	2	0	0
EOKJOKIG_05689	PHI:5240	reduced virulence	secA	Iron utilization	Nosocomial infections	Acinetobacter baumannii	Acinetobacter	ATCC 19606	Galleria mellonella (related: greater wax moth)	Pubmed	25605767	0	0	0	0	3	0
EOKJOKIG_13648	PHI:5240	reduced virulence	secA	Iron utilization	Nosocomial infections	Acinetobacter baumannii	Acinetobacter	ATCC 19606	Galleria mellonella (related: greater wax moth)	Pubmed	25605767	0	0	0	0	1	9
EOKJOKIG_20552	PHI:5240	reduced virulence	secA	Iron utilization	Nosocomial infections	Acinetobacter baumannii	Acinetobacter	ATCC 19606	Galleria mellonella (related: greater wax moth)	Pubmed	25605767	7	0	1	20	38	1128
EOKJOKIG_21257	PHI:5240	reduced virulence	secA	Iron utilization	Nosocomial infections	Acinetobacter baumannii	Acinetobacter	ATCC 19606	Galleria mellonella (related: greater wax moth)	Pubmed	25605767	2	6	23	0	0	0
EPEAAPFM_10658	PHI:5240	reduced virulence	secA	Iron utilization	Nosocomial infections	Acinetobacter baumannii	Acinetobacter	ATCC 19606	Galleria mellonella (related: greater wax moth)	Pubmed	25605767	6	11	14	0	0	0
EPKLCLAN_04833	PHI:5240	reduced virulence	secA	Iron utilization	Nosocomial infections	Acinetobacter baumannii	Acinetobacter	ATCC 19606	Galleria mellonella (related: greater wax moth)	Pubmed	25605767	1	0	0	2	2	561
EPKLCLAN_22930	PHI:5240	reduced virulence	secA	Iron utilization	Nosocomial infections	Acinetobacter baumannii	Acinetobacter	ATCC 19606	Galleria mellonella (related: greater wax moth)	Pubmed	25605767	0	0	0	86	6	38
EPKLCLAN_23120	PHI:5240	reduced virulence	secA	Iron utilization	Nosocomial infections	Acinetobacter baumannii	Acinetobacter	ATCC 19606	Galleria mellonella (related: greater wax moth)	Pubmed	25605767	0	0	3	0	43	117
FBBOGJDF_00715	PHI:5240	reduced virulence	secA	Iron utilization	Nosocomial infections	Acinetobacter baumannii	Acinetobacter	ATCC 19606	Galleria mellonella (related: greater wax moth)	Pubmed	25605767	13	21	97	0	0	1
FBCBINIF_14678	PHI:5240	reduced virulence	secA	Iron utilization	Nosocomial infections	Acinetobacter baumannii	Acinetobacter	ATCC 19606	Galleria mellonella (related: greater wax moth)	Pubmed	25605767	0	0	0	0	0	0
FBNBFOEL_09002	PHI:5240	reduced virulence	secA	Iron utilization	Nosocomial infections	Acinetobacter baumannii	Acinetobacter	ATCC 19606	Galleria mellonella (related: greater wax moth)	Pubmed	25605767	3	0	2	17	3	2
FDHGNEKJ_06944	PHI:5240	reduced virulence	secA	Iron utilization	Nosocomial infections	Acinetobacter baumannii	Acinetobacter	ATCC 19606	Galleria mellonella (related: greater wax moth)	Pubmed	25605767	0	0	0	0	1	0
FDILKLME_07921	PHI:5240	reduced virulence	secA	Iron utilization	Nosocomial infections	Acinetobacter baumannii	Acinetobacter	ATCC 19606	Galleria mellonella (related: greater wax moth)	Pubmed	25605767	0	0	0	17	35	27
FECPHINE_12363	PHI:5240	reduced virulence	secA	Iron utilization	Nosocomial infections	Acinetobacter baumannii	Acinetobacter	ATCC 19606	Galleria mellonella (related: greater wax moth)	Pubmed	25605767	0	0	0	0	116	1
FEOFOONP_20416	PHI:5240	reduced virulence	secA	Iron utilization	Nosocomial infections	Acinetobacter baumannii	Acinetobacter	ATCC 19606	Galleria mellonella (related: greater wax moth)	Pubmed	25605767	1	35	8	0	0	0
FEOFOONP_20954	PHI:5240	reduced virulence	secA	Iron utilization	Nosocomial infections	Acinetobacter baumannii	Acinetobacter	ATCC 19606	Galleria mellonella (related: greater wax moth)	Pubmed	25605767	0	0	0	4	50	2
FJCEECFF_06459	PHI:5240	reduced virulence	secA	Iron utilization	Nosocomial infections	Acinetobacter baumannii	Acinetobacter	ATCC 19606	Galleria mellonella (related: greater wax moth)	Pubmed	25605767	63	284	124	0	1	1
FJCEECFF_23304	PHI:5240	reduced virulence	secA	Iron utilization	Nosocomial infections	Acinetobacter baumannii	Acinetobacter	ATCC 19606	Galleria mellonella (related: greater wax moth)	Pubmed	25605767	0	0	0	0	15	7
FJCEECFF_23751	PHI:5240	reduced virulence	secA	Iron utilization	Nosocomial infections	Acinetobacter baumannii	Acinetobacter	ATCC 19606	Galleria mellonella (related: greater wax moth)	Pubmed	25605767	0	0	0	5	3	0
FJIBNFKG_19223	PHI:5240	reduced virulence	secA	Iron utilization	Nosocomial infections	Acinetobacter baumannii	Acinetobacter	ATCC 19606	Galleria mellonella (related: greater wax moth)	Pubmed	25605767	0	0	0	109	13	1
FJPIIBEH_08864	PHI:5240	reduced virulence	secA	Iron utilization	Nosocomial infections	Acinetobacter baumannii	Acinetobacter	ATCC 19606	Galleria mellonella (related: greater wax moth)	Pubmed	25605767	26	15	15	0	0	0
FKCIOLLM_08193	PHI:5240	reduced virulence	secA	Iron utilization	Nosocomial infections	Acinetobacter baumannii	Acinetobacter	ATCC 19606	Galleria mellonella (related: greater wax moth)	Pubmed	25605767	0	88	0	0	0	1
FKCIOLLM_17310	PHI:5240	reduced virulence	secA	Iron utilization	Nosocomial infections	Acinetobacter baumannii	Acinetobacter	ATCC 19606	Galleria mellonella (related: greater wax moth)	Pubmed	25605767	35	145	40	0	0	4
FLEGAIJG_07763	PHI:5240	reduced virulence	secA	Iron utilization	Nosocomial infections	Acinetobacter baumannii	Acinetobacter	ATCC 19606	Galleria mellonella (related: greater wax moth)	Pubmed	25605767	41	59	19	0	1	0
FLEGAIJG_15679	PHI:5240	reduced virulence	secA	Iron utilization	Nosocomial infections	Acinetobacter baumannii	Acinetobacter	ATCC 19606	Galleria mellonella (related: greater wax moth)	Pubmed	25605767	70	86	85	0	2	2
FNDCEHDB_04747	PHI:5240	reduced virulence	secA	Iron utilization	Nosocomial infections	Acinetobacter baumannii	Acinetobacter	ATCC 19606	Galleria mellonella (related: greater wax moth)	Pubmed	25605767	0	0	3	0	0	7
FPDMJDID_21170	PHI:5240	reduced virulence	secA	Iron utilization	Nosocomial infections	Acinetobacter baumannii	Acinetobacter	ATCC 19606	Galleria mellonella (related: greater wax moth)	Pubmed	25605767	16	27	12	0	0	0
FPPIFNDF_22196	PHI:5240	reduced virulence	secA	Iron utilization	Nosocomial infections	Acinetobacter baumannii	Acinetobacter	ATCC 19606	Galleria mellonella (related: greater wax moth)	Pubmed	25605767	4	3	2	0	0	0
GABHAKJJ_17910	PHI:5240	reduced virulence	secA	Iron utilization	Nosocomial infections	Acinetobacter baumannii	Acinetobacter	ATCC 19606	Galleria mellonella (related: greater wax moth)	Pubmed	25605767	0	0	0	9	2	3
GAGGMFDH_22995	PHI:5240	reduced virulence	secA	Iron utilization	Nosocomial infections	Acinetobacter baumannii	Acinetobacter	ATCC 19606	Galleria mellonella (related: greater wax moth)	Pubmed	25605767	0	0	0	112	68	176
GALHODDL_13885	PHI:5240	reduced virulence	secA	Iron utilization	Nosocomial infections	Acinetobacter baumannii	Acinetobacter	ATCC 19606	Galleria mellonella (related: greater wax moth)	Pubmed	25605767	0	0	0	0	1	1
GDLADJDC_05943	PHI:5240	reduced virulence	secA	Iron utilization	Nosocomial infections	Acinetobacter baumannii	Acinetobacter	ATCC 19606	Galleria mellonella (related: greater wax moth)	Pubmed	25605767	0	0	0	0	0	0
GEFJLNDC_00829	PHI:5240	reduced virulence	secA	Iron utilization	Nosocomial infections	Acinetobacter baumannii	Acinetobacter	ATCC 19606	Galleria mellonella (related: greater wax moth)	Pubmed	25605767	0	0	0	3	4	929
GEFJLNDC_17429	PHI:5240	reduced virulence	secA	Iron utilization	Nosocomial infections	Acinetobacter baumannii	Acinetobacter	ATCC 19606	Galleria mellonella (related: greater wax moth)	Pubmed	25605767	0	0	0	0	7	255
GFLCDMGM_06442	PHI:5240	reduced virulence	secA	Iron utilization	Nosocomial infections	Acinetobacter baumannii	Acinetobacter	ATCC 19606	Galleria mellonella (related: greater wax moth)	Pubmed	25605767	0	0	0	9	12	0
GFLCDMGM_11748	PHI:5240	reduced virulence	secA	Iron utilization	Nosocomial infections	Acinetobacter baumannii	Acinetobacter	ATCC 19606	Galleria mellonella (related: greater wax moth)	Pubmed	25605767	0	0	0	0	0	33
GIHCEEGM_07708	PHI:5240	reduced virulence	secA	Iron utilization	Nosocomial infections	Acinetobacter baumannii	Acinetobacter	ATCC 19606	Galleria mellonella (related: greater wax moth)	Pubmed	25605767	0	0	0	0	3	2
GIHDACHC_09465	PHI:5240	reduced virulence	secA	Iron utilization	Nosocomial infections	Acinetobacter baumannii	Acinetobacter	ATCC 19606	Galleria mellonella (related: greater wax moth)	Pubmed	25605767	0	0	0	0	0	0
GIHDACHC_11725	PHI:5240	reduced virulence	secA	Iron utilization	Nosocomial infections	Acinetobacter baumannii	Acinetobacter	ATCC 19606	Galleria mellonella (related: greater wax moth)	Pubmed	25605767	0	0	0	2	2	1
GIHDACHC_12977	PHI:5240	reduced virulence	secA	Iron utilization	Nosocomial infections	Acinetobacter baumannii	Acinetobacter	ATCC 19606	Galleria mellonella (related: greater wax moth)	Pubmed	25605767	0	0	0	1	17	0
GIHDACHC_23431	PHI:5240	reduced virulence	secA	Iron utilization	Nosocomial infections	Acinetobacter baumannii	Acinetobacter	ATCC 19606	Galleria mellonella (related: greater wax moth)	Pubmed	25605767	0	0	0	3	3	1
GIKOIJIJ_04064	PHI:5240	reduced virulence	secA	Iron utilization	Nosocomial infections	Acinetobacter baumannii	Acinetobacter	ATCC 19606	Galleria mellonella (related: greater wax moth)	Pubmed	25605767	0	0	0	0	2	0
GIKOIJIJ_15356	PHI:5240	reduced virulence	secA	Iron utilization	Nosocomial infections	Acinetobacter baumannii	Acinetobacter	ATCC 19606	Galleria mellonella (related: greater wax moth)	Pubmed	25605767	0	0	1	0	59	32
GIKOIJIJ_19688	PHI:5240	reduced virulence	secA	Iron utilization	Nosocomial infections	Acinetobacter baumannii	Acinetobacter	ATCC 19606	Galleria mellonella (related: greater wax moth)	Pubmed	25605767	2	0	0	80	48	219
GIKOIJIJ_23688	PHI:5240	reduced virulence	secA	Iron utilization	Nosocomial infections	Acinetobacter baumannii	Acinetobacter	ATCC 19606	Galleria mellonella (related: greater wax moth)	Pubmed	25605767	2	0	0	0	0	0
GJGFCPIF_11263	PHI:5240	reduced virulence	secA	Iron utilization	Nosocomial infections	Acinetobacter baumannii	Acinetobacter	ATCC 19606	Galleria mellonella (related: greater wax moth)	Pubmed	25605767	0	0	0	157	12	5
GKBHBEIK_01291	PHI:5240	reduced virulence	secA	Iron utilization	Nosocomial infections	Acinetobacter baumannii	Acinetobacter	ATCC 19606	Galleria mellonella (related: greater wax moth)	Pubmed	25605767	12	23	13	0	0	0
GKBHBEIK_15803	PHI:5240	reduced virulence	secA	Iron utilization	Nosocomial infections	Acinetobacter baumannii	Acinetobacter	ATCC 19606	Galleria mellonella (related: greater wax moth)	Pubmed	25605767	0	0	0	0	0	0
GKBHBEIK_23962	PHI:5240	reduced virulence	secA	Iron utilization	Nosocomial infections	Acinetobacter baumannii	Acinetobacter	ATCC 19606	Galleria mellonella (related: greater wax moth)	Pubmed	25605767	31	114	73	0	1	0
GKDDALGI_09084	PHI:5240	reduced virulence	secA	Iron utilization	Nosocomial infections	Acinetobacter baumannii	Acinetobacter	ATCC 19606	Galleria mellonella (related: greater wax moth)	Pubmed	25605767	0	0	0	0	5	6
GKNOJJOH_10124	PHI:5240	reduced virulence	secA	Iron utilization	Nosocomial infections	Acinetobacter baumannii	Acinetobacter	ATCC 19606	Galleria mellonella (related: greater wax moth)	Pubmed	25605767	0	0	0	87	5	2
GKNOJJOH_12832	PHI:5240	reduced virulence	secA	Iron utilization	Nosocomial infections	Acinetobacter baumannii	Acinetobacter	ATCC 19606	Galleria mellonella (related: greater wax moth)	Pubmed	25605767	0	0	0	0	0	0
GKPJCAIL_15014	PHI:5240	reduced virulence	secA	Iron utilization	Nosocomial infections	Acinetobacter baumannii	Acinetobacter	ATCC 19606	Galleria mellonella (related: greater wax moth)	Pubmed	25605767	0	0	0	1	1	5
GNIGKHEF_09745	PHI:5240	reduced virulence	secA	Iron utilization	Nosocomial infections	Acinetobacter baumannii	Acinetobacter	ATCC 19606	Galleria mellonella (related: greater wax moth)	Pubmed	25605767	0	0	0	2	12	34
GOFGKOHC_01753	PHI:5240	reduced virulence	secA	Iron utilization	Nosocomial infections	Acinetobacter baumannii	Acinetobacter	ATCC 19606	Galleria mellonella (related: greater wax moth)	Pubmed	25605767	1	0	0	2	98	19
GOFGKOHC_02424	PHI:5240	reduced virulence	secA	Iron utilization	Nosocomial infections	Acinetobacter baumannii	Acinetobacter	ATCC 19606	Galleria mellonella (related: greater wax moth)	Pubmed	25605767	0	1	2	0	0	0
GOFGKOHC_11793	PHI:5240	reduced virulence	secA	Iron utilization	Nosocomial infections	Acinetobacter baumannii	Acinetobacter	ATCC 19606	Galleria mellonella (related: greater wax moth)	Pubmed	25605767	4	22	13	0	0	0
GPCOFOFG_04112	PHI:5240	reduced virulence	secA	Iron utilization	Nosocomial infections	Acinetobacter baumannii	Acinetobacter	ATCC 19606	Galleria mellonella (related: greater wax moth)	Pubmed	25605767	0	8	1	0	0	0
GPCOFOFG_15930	PHI:5240	reduced virulence	secA	Iron utilization	Nosocomial infections	Acinetobacter baumannii	Acinetobacter	ATCC 19606	Galleria mellonella (related: greater wax moth)	Pubmed	25605767	21	44	19	0	0	1
GPLOCPFM_05677	PHI:5240	reduced virulence	secA	Iron utilization	Nosocomial infections	Acinetobacter baumannii	Acinetobacter	ATCC 19606	Galleria mellonella (related: greater wax moth)	Pubmed	25605767	21	33	120	0	0	0
GPLOCPFM_13094	PHI:5240	reduced virulence	secA	Iron utilization	Nosocomial infections	Acinetobacter baumannii	Acinetobacter	ATCC 19606	Galleria mellonella (related: greater wax moth)	Pubmed	25605767	0	0	0	2	94	1
GPLOCPFM_20456	PHI:5240	reduced virulence	secA	Iron utilization	Nosocomial infections	Acinetobacter baumannii	Acinetobacter	ATCC 19606	Galleria mellonella (related: greater wax moth)	Pubmed	25605767	0	0	0	0	77	0
GPLOCPFM_23493	PHI:5240	reduced virulence	secA	Iron utilization	Nosocomial infections	Acinetobacter baumannii	Acinetobacter	ATCC 19606	Galleria mellonella (related: greater wax moth)	Pubmed	25605767	0	0	0	2	2	3
GPPGENFE_10643	PHI:5240	reduced virulence	secA	Iron utilization	Nosocomial infections	Acinetobacter baumannii	Acinetobacter	ATCC 19606	Galleria mellonella (related: greater wax moth)	Pubmed	25605767	41	10	27	0	0	2
HAIAEDIB_16792	PHI:5240	reduced virulence	secA	Iron utilization	Nosocomial infections	Acinetobacter baumannii	Acinetobacter	ATCC 19606	Galleria mellonella (related: greater wax moth)	Pubmed	25605767	0	0	1	0	4	1
HBGOKJGL_02502	PHI:5240	reduced virulence	secA	Iron utilization	Nosocomial infections	Acinetobacter baumannii	Acinetobacter	ATCC 19606	Galleria mellonella (related: greater wax moth)	Pubmed	25605767	7	7	10	0	0	0
HBGOKJGL_20235	PHI:5240	reduced virulence	secA	Iron utilization	Nosocomial infections	Acinetobacter baumannii	Acinetobacter	ATCC 19606	Galleria mellonella (related: greater wax moth)	Pubmed	25605767	0	0	0	0	0	0
HBGOKJGL_20861	PHI:5240	reduced virulence	secA	Iron utilization	Nosocomial infections	Acinetobacter baumannii	Acinetobacter	ATCC 19606	Galleria mellonella (related: greater wax moth)	Pubmed	25605767	0	0	0	0	52	0
HBHDLPGO_09062	PHI:5240	reduced virulence	secA	Iron utilization	Nosocomial infections	Acinetobacter baumannii	Acinetobacter	ATCC 19606	Galleria mellonella (related: greater wax moth)	Pubmed	25605767	0	0	0	0	170	1
HBHHFLHN_07065	PHI:5240	reduced virulence	secA	Iron utilization	Nosocomial infections	Acinetobacter baumannii	Acinetobacter	ATCC 19606	Galleria mellonella (related: greater wax moth)	Pubmed	25605767	0	0	0	4	14	115
HBHHFLHN_14345	PHI:5240	reduced virulence	secA	Iron utilization	Nosocomial infections	Acinetobacter baumannii	Acinetobacter	ATCC 19606	Galleria mellonella (related: greater wax moth)	Pubmed	25605767	0	0	1	0	8	96
HBNPKBKA_05542	PHI:5240	reduced virulence	secA	Iron utilization	Nosocomial infections	Acinetobacter baumannii	Acinetobacter	ATCC 19606	Galleria mellonella (related: greater wax moth)	Pubmed	25605767	0	0	0	0	0	3
HBNPKBKA_15792	PHI:5240	reduced virulence	secA	Iron utilization	Nosocomial infections	Acinetobacter baumannii	Acinetobacter	ATCC 19606	Galleria mellonella (related: greater wax moth)	Pubmed	25605767	64	0	11	0	0	0
HBNPKBKA_20319	PHI:5240	reduced virulence	secA	Iron utilization	Nosocomial infections	Acinetobacter baumannii	Acinetobacter	ATCC 19606	Galleria mellonella (related: greater wax moth)	Pubmed	25605767	0	0	0	0	0	0
HCFAGKPE_07598	PHI:5240	reduced virulence	secA	Iron utilization	Nosocomial infections	Acinetobacter baumannii	Acinetobacter	ATCC 19606	Galleria mellonella (related: greater wax moth)	Pubmed	25605767	0	0	0	1	4	2
HDDPMDFI_02164	PHI:5240	reduced virulence	secA	Iron utilization	Nosocomial infections	Acinetobacter baumannii	Acinetobacter	ATCC 19606	Galleria mellonella (related: greater wax moth)	Pubmed	25605767	0	0	0	4	17	1
HDDPMDFI_13388	PHI:5240	reduced virulence	secA	Iron utilization	Nosocomial infections	Acinetobacter baumannii	Acinetobacter	ATCC 19606	Galleria mellonella (related: greater wax moth)	Pubmed	25605767	0	0	0	0	0	0
HDGKFCDL_08397	PHI:5240	reduced virulence	secA	Iron utilization	Nosocomial infections	Acinetobacter baumannii	Acinetobacter	ATCC 19606	Galleria mellonella (related: greater wax moth)	Pubmed	25605767	37	22	20	0	0	1
HDGKFCDL_14772	PHI:5240	reduced virulence	secA	Iron utilization	Nosocomial infections	Acinetobacter baumannii	Acinetobacter	ATCC 19606	Galleria mellonella (related: greater wax moth)	Pubmed	25605767	28	10	24	0	0	0
HFGHINOO_03028	PHI:5240	reduced virulence	secA	Iron utilization	Nosocomial infections	Acinetobacter baumannii	Acinetobacter	ATCC 19606	Galleria mellonella (related: greater wax moth)	Pubmed	25605767	0	0	0	0	1	54
HFGHINOO_23780	PHI:5240	reduced virulence	secA	Iron utilization	Nosocomial infections	Acinetobacter baumannii	Acinetobacter	ATCC 19606	Galleria mellonella (related: greater wax moth)	Pubmed	25605767	0	0	0	0	0	1
HFKPCICH_00256	PHI:5240	reduced virulence	secA	Iron utilization	Nosocomial infections	Acinetobacter baumannii	Acinetobacter	ATCC 19606	Galleria mellonella (related: greater wax moth)	Pubmed	25605767	0	0	0	0	0	42
HFKPCICH_04645	PHI:5240	reduced virulence	secA	Iron utilization	Nosocomial infections	Acinetobacter baumannii	Acinetobacter	ATCC 19606	Galleria mellonella (related: greater wax moth)	Pubmed	25605767	0	0	0	2	2	1
HFKPCICH_09931	PHI:5240	reduced virulence	secA	Iron utilization	Nosocomial infections	Acinetobacter baumannii	Acinetobacter	ATCC 19606	Galleria mellonella (related: greater wax moth)	Pubmed	25605767	0	0	0	0	5	1
HHBIKKMN_00384	PHI:5240	reduced virulence	secA	Iron utilization	Nosocomial infections	Acinetobacter baumannii	Acinetobacter	ATCC 19606	Galleria mellonella (related: greater wax moth)	Pubmed	25605767	0	0	0	0	11	6
HJFENILP_13209	PHI:5240	reduced virulence	secA	Iron utilization	Nosocomial infections	Acinetobacter baumannii	Acinetobacter	ATCC 19606	Galleria mellonella (related: greater wax moth)	Pubmed	25605767	0	3	2	0	0	0
HKDKCDCC_06140	PHI:5240	reduced virulence	secA	Iron utilization	Nosocomial infections	Acinetobacter baumannii	Acinetobacter	ATCC 19606	Galleria mellonella (related: greater wax moth)	Pubmed	25605767	0	0	0	5	24	0
HKDKCDCC_06438	PHI:5240	reduced virulence	secA	Iron utilization	Nosocomial infections	Acinetobacter baumannii	Acinetobacter	ATCC 19606	Galleria mellonella (related: greater wax moth)	Pubmed	25605767	0	0	0	64	38	110
HKDKCDCC_08730	PHI:5240	reduced virulence	secA	Iron utilization	Nosocomial infections	Acinetobacter baumannii	Acinetobacter	ATCC 19606	Galleria mellonella (related: greater wax moth)	Pubmed	25605767	0	0	0	0	1	2
HKDKCDCC_14895	PHI:5240	reduced virulence	secA	Iron utilization	Nosocomial infections	Acinetobacter baumannii	Acinetobacter	ATCC 19606	Galleria mellonella (related: greater wax moth)	Pubmed	25605767	94	21	47	0	0	4
HKHEGKBL_23150	PHI:5240	reduced virulence	secA	Iron utilization	Nosocomial infections	Acinetobacter baumannii	Acinetobacter	ATCC 19606	Galleria mellonella (related: greater wax moth)	Pubmed	25605767	0	0	0	0	0	35
HKKIBMOC_08601	PHI:5240	reduced virulence	secA	Iron utilization	Nosocomial infections	Acinetobacter baumannii	Acinetobacter	ATCC 19606	Galleria mellonella (related: greater wax moth)	Pubmed	25605767	0	4	3	0	0	0
HLADGGLL_05070	PHI:5240	reduced virulence	secA	Iron utilization	Nosocomial infections	Acinetobacter baumannii	Acinetobacter	ATCC 19606	Galleria mellonella (related: greater wax moth)	Pubmed	25605767	7	12	12	0	0	0
HLADGGLL_05124	PHI:5240	reduced virulence	secA	Iron utilization	Nosocomial infections	Acinetobacter baumannii	Acinetobacter	ATCC 19606	Galleria mellonella (related: greater wax moth)	Pubmed	25605767	0	0	0	0	0	0
HLADGGLL_05683	PHI:5240	reduced virulence	secA	Iron utilization	Nosocomial infections	Acinetobacter baumannii	Acinetobacter	ATCC 19606	Galleria mellonella (related: greater wax moth)	Pubmed	25605767	4	3	5	0	0	0
HLHADGNG_10163	PHI:5240	reduced virulence	secA	Iron utilization	Nosocomial infections	Acinetobacter baumannii	Acinetobacter	ATCC 19606	Galleria mellonella (related: greater wax moth)	Pubmed	25605767	11	11	6	0	0	2
HLHADGNG_14253	PHI:5240	reduced virulence	secA	Iron utilization	Nosocomial infections	Acinetobacter baumannii	Acinetobacter	ATCC 19606	Galleria mellonella (related: greater wax moth)	Pubmed	25605767	0	0	0	15	15	4
HMEMLNCA_05964	PHI:5240	reduced virulence	secA	Iron utilization	Nosocomial infections	Acinetobacter baumannii	Acinetobacter	ATCC 19606	Galleria mellonella (related: greater wax moth)	Pubmed	25605767	0	0	0	0	1	37
HOHEAMIL_11142	PHI:5240	reduced virulence	secA	Iron utilization	Nosocomial infections	Acinetobacter baumannii	Acinetobacter	ATCC 19606	Galleria mellonella (related: greater wax moth)	Pubmed	25605767	0	0	0	0	0	0
HOHEAMIL_11456	PHI:5240	reduced virulence	secA	Iron utilization	Nosocomial infections	Acinetobacter baumannii	Acinetobacter	ATCC 19606	Galleria mellonella (related: greater wax moth)	Pubmed	25605767	1	0	0	2	10	58
HOHEAMIL_24446	PHI:5240	reduced virulence	secA	Iron utilization	Nosocomial infections	Acinetobacter baumannii	Acinetobacter	ATCC 19606	Galleria mellonella (related: greater wax moth)	Pubmed	25605767	0	0	0	2	220	1
HPFKIIPL_17474	PHI:5240	reduced virulence	secA	Iron utilization	Nosocomial infections	Acinetobacter baumannii	Acinetobacter	ATCC 19606	Galleria mellonella (related: greater wax moth)	Pubmed	25605767	0	0	0	1	5	0
HPFKIIPL_17575	PHI:5240	reduced virulence	secA	Iron utilization	Nosocomial infections	Acinetobacter baumannii	Acinetobacter	ATCC 19606	Galleria mellonella (related: greater wax moth)	Pubmed	25605767	0	0	0	0	4	440
HPFKIIPL_17686	PHI:5240	reduced virulence	secA	Iron utilization	Nosocomial infections	Acinetobacter baumannii	Acinetobacter	ATCC 19606	Galleria mellonella (related: greater wax moth)	Pubmed	25605767	0	0	0	0	8	0
IBAENLEN_18298	PHI:5240	reduced virulence	secA	Iron utilization	Nosocomial infections	Acinetobacter baumannii	Acinetobacter	ATCC 19606	Galleria mellonella (related: greater wax moth)	Pubmed	25605767	0	0	0	0	1	221
IBBBPICJ_13940	PHI:5240	reduced virulence	secA	Iron utilization	Nosocomial infections	Acinetobacter baumannii	Acinetobacter	ATCC 19606	Galleria mellonella (related: greater wax moth)	Pubmed	25605767	2	0	0	7	49	3
IBBBPICJ_16253	PHI:5240	reduced virulence	secA	Iron utilization	Nosocomial infections	Acinetobacter baumannii	Acinetobacter	ATCC 19606	Galleria mellonella (related: greater wax moth)	Pubmed	25605767	0	0	0	0	35	0
IBBBPICJ_17646	PHI:5240	reduced virulence	secA	Iron utilization	Nosocomial infections	Acinetobacter baumannii	Acinetobacter	ATCC 19606	Galleria mellonella (related: greater wax moth)	Pubmed	25605767	0	0	2	0	9	8
IBBBPICJ_21704	PHI:5240	reduced virulence	secA	Iron utilization	Nosocomial infections	Acinetobacter baumannii	Acinetobacter	ATCC 19606	Galleria mellonella (related: greater wax moth)	Pubmed	25605767	0	0	2	2	4	126
IBMGDPJO_05249	PHI:5240	reduced virulence	secA	Iron utilization	Nosocomial infections	Acinetobacter baumannii	Acinetobacter	ATCC 19606	Galleria mellonella (related: greater wax moth)	Pubmed	25605767	0	0	5	1	2	816
IBMGDPJO_10761	PHI:5240	reduced virulence	secA	Iron utilization	Nosocomial infections	Acinetobacter baumannii	Acinetobacter	ATCC 19606	Galleria mellonella (related: greater wax moth)	Pubmed	25605767	0	0	0	0	12	0
ICACAOGN_07000	PHI:5240	reduced virulence	secA	Iron utilization	Nosocomial infections	Acinetobacter baumannii	Acinetobacter	ATCC 19606	Galleria mellonella (related: greater wax moth)	Pubmed	25605767	1	600	0	0	0	0
ICBBAEHM_19151	PHI:5240	reduced virulence	secA	Iron utilization	Nosocomial infections	Acinetobacter baumannii	Acinetobacter	ATCC 19606	Galleria mellonella (related: greater wax moth)	Pubmed	25605767	0	0	0	0	30	14
ICBBAEHM_22335	PHI:5240	reduced virulence	secA	Iron utilization	Nosocomial infections	Acinetobacter baumannii	Acinetobacter	ATCC 19606	Galleria mellonella (related: greater wax moth)	Pubmed	25605767	0	4	2	55	145	406
ICGJHBKC_03254	PHI:5240	reduced virulence	secA	Iron utilization	Nosocomial infections	Acinetobacter baumannii	Acinetobacter	ATCC 19606	Galleria mellonella (related: greater wax moth)	Pubmed	25605767	0	0	0	70	15	179
ICGJHBKC_05930	PHI:5240	reduced virulence	secA	Iron utilization	Nosocomial infections	Acinetobacter baumannii	Acinetobacter	ATCC 19606	Galleria mellonella (related: greater wax moth)	Pubmed	25605767	0	0	1	0	2	164
ICOHNLIG_02447	PHI:5240	reduced virulence	secA	Iron utilization	Nosocomial infections	Acinetobacter baumannii	Acinetobacter	ATCC 19606	Galleria mellonella (related: greater wax moth)	Pubmed	25605767	0	0	0	0	4	282
IDPCJEPJ_05165	PHI:5240	reduced virulence	secA	Iron utilization	Nosocomial infections	Acinetobacter baumannii	Acinetobacter	ATCC 19606	Galleria mellonella (related: greater wax moth)	Pubmed	25605767	0	0	0	2	5	202
IDPCJEPJ_23774	PHI:5240	reduced virulence	secA	Iron utilization	Nosocomial infections	Acinetobacter baumannii	Acinetobacter	ATCC 19606	Galleria mellonella (related: greater wax moth)	Pubmed	25605767	0	0	0	0	83	16
IFGJPHGI_01942	PHI:5240	reduced virulence	secA	Iron utilization	Nosocomial infections	Acinetobacter baumannii	Acinetobacter	ATCC 19606	Galleria mellonella (related: greater wax moth)	Pubmed	25605767	9	16	17	0	0	0
IFGJPHGI_10370	PHI:5240	reduced virulence	secA	Iron utilization	Nosocomial infections	Acinetobacter baumannii	Acinetobacter	ATCC 19606	Galleria mellonella (related: greater wax moth)	Pubmed	25605767	0	0	0	2	0	1
IGIJBLJP_04165	PHI:5240	reduced virulence	secA	Iron utilization	Nosocomial infections	Acinetobacter baumannii	Acinetobacter	ATCC 19606	Galleria mellonella (related: greater wax moth)	Pubmed	25605767	27	50	55	0	0	0
IGIJBLJP_09103	PHI:5240	reduced virulence	secA	Iron utilization	Nosocomial infections	Acinetobacter baumannii	Acinetobacter	ATCC 19606	Galleria mellonella (related: greater wax moth)	Pubmed	25605767	0	0	0	2	75	0
IGIJBLJP_10312	PHI:5240	reduced virulence	secA	Iron utilization	Nosocomial infections	Acinetobacter baumannii	Acinetobacter	ATCC 19606	Galleria mellonella (related: greater wax moth)	Pubmed	25605767	0	0	0	0	0	0
IGNKHGDI_05810	PHI:5240	reduced virulence	secA	Iron utilization	Nosocomial infections	Acinetobacter baumannii	Acinetobacter	ATCC 19606	Galleria mellonella (related: greater wax moth)	Pubmed	25605767	10	21	44	0	0	0
IHOADBDP_15943	PHI:5240	reduced virulence	secA	Iron utilization	Nosocomial infections	Acinetobacter baumannii	Acinetobacter	ATCC 19606	Galleria mellonella (related: greater wax moth)	Pubmed	25605767	0	0	0	78	1	8
IHPHIMPF_04459	PHI:5240	reduced virulence	secA	Iron utilization	Nosocomial infections	Acinetobacter baumannii	Acinetobacter	ATCC 19606	Galleria mellonella (related: greater wax moth)	Pubmed	25605767	0	0	0	50	12	1
IHPHIMPF_12223	PHI:5240	reduced virulence	secA	Iron utilization	Nosocomial infections	Acinetobacter baumannii	Acinetobacter	ATCC 19606	Galleria mellonella (related: greater wax moth)	Pubmed	25605767	0	0	0	1	1	0
IIFKPBDK_08175	PHI:5240	reduced virulence	secA	Iron utilization	Nosocomial infections	Acinetobacter baumannii	Acinetobacter	ATCC 19606	Galleria mellonella (related: greater wax moth)	Pubmed	25605767	0	0	0	1	1	1
IIKNINHN_09497	PHI:5240	reduced virulence	secA	Iron utilization	Nosocomial infections	Acinetobacter baumannii	Acinetobacter	ATCC 19606	Galleria mellonella (related: greater wax moth)	Pubmed	25605767	0	0	16	0	38	215
IKBAOEGD_00061	PHI:5240	reduced virulence	secA	Iron utilization	Nosocomial infections	Acinetobacter baumannii	Acinetobacter	ATCC 19606	Galleria mellonella (related: greater wax moth)	Pubmed	25605767	5	7	3	0	0	0
IKGCLEML_02728	PHI:5240	reduced virulence	secA	Iron utilization	Nosocomial infections	Acinetobacter baumannii	Acinetobacter	ATCC 19606	Galleria mellonella (related: greater wax moth)	Pubmed	25605767	11	14	13	0	0	0
IKLHLLHK_06407	PHI:5240	reduced virulence	secA	Iron utilization	Nosocomial infections	Acinetobacter baumannii	Acinetobacter	ATCC 19606	Galleria mellonella (related: greater wax moth)	Pubmed	25605767	0	0	0	0	0	0
IKLHLLHK_14798	PHI:5240	reduced virulence	secA	Iron utilization	Nosocomial infections	Acinetobacter baumannii	Acinetobacter	ATCC 19606	Galleria mellonella (related: greater wax moth)	Pubmed	25605767	0	0	0	0	7	27
IKLHLLHK_22427	PHI:5240	reduced virulence	secA	Iron utilization	Nosocomial infections	Acinetobacter baumannii	Acinetobacter	ATCC 19606	Galleria mellonella (related: greater wax moth)	Pubmed	25605767	0	0	0	5	0	0
IOEPBNLG_06271	PHI:5240	reduced virulence	secA	Iron utilization	Nosocomial infections	Acinetobacter baumannii	Acinetobacter	ATCC 19606	Galleria mellonella (related: greater wax moth)	Pubmed	25605767	0	0	0	164	1	7
IOEPBNLG_10575	PHI:5240	reduced virulence	secA	Iron utilization	Nosocomial infections	Acinetobacter baumannii	Acinetobacter	ATCC 19606	Galleria mellonella (related: greater wax moth)	Pubmed	25605767	9	14	25	0	0	0
IPIADMJA_04239	PHI:5240	reduced virulence	secA	Iron utilization	Nosocomial infections	Acinetobacter baumannii	Acinetobacter	ATCC 19606	Galleria mellonella (related: greater wax moth)	Pubmed	25605767	0	0	1	39	511	60
JAFGCADK_00383	PHI:5240	reduced virulence	secA	Iron utilization	Nosocomial infections	Acinetobacter baumannii	Acinetobacter	ATCC 19606	Galleria mellonella (related: greater wax moth)	Pubmed	25605767	0	0	0	13	58	22
JAFGCADK_06466	PHI:5240	reduced virulence	secA	Iron utilization	Nosocomial infections	Acinetobacter baumannii	Acinetobacter	ATCC 19606	Galleria mellonella (related: greater wax moth)	Pubmed	25605767	0	0	0	0	1	282
JDPFMLBF_11474	PHI:5240	reduced virulence	secA	Iron utilization	Nosocomial infections	Acinetobacter baumannii	Acinetobacter	ATCC 19606	Galleria mellonella (related: greater wax moth)	Pubmed	25605767	0	0	0	0	1	7
JEEDAMHF_13558	PHI:5240	reduced virulence	secA	Iron utilization	Nosocomial infections	Acinetobacter baumannii	Acinetobacter	ATCC 19606	Galleria mellonella (related: greater wax moth)	Pubmed	25605767	0	0	0	0	296	0
JEEDAMHF_16499	PHI:5240	reduced virulence	secA	Iron utilization	Nosocomial infections	Acinetobacter baumannii	Acinetobacter	ATCC 19606	Galleria mellonella (related: greater wax moth)	Pubmed	25605767	0	0	0	8	15	0
JEPJOLFE_02023	PHI:5240	reduced virulence	secA	Iron utilization	Nosocomial infections	Acinetobacter baumannii	Acinetobacter	ATCC 19606	Galleria mellonella (related: greater wax moth)	Pubmed	25605767	2	3	3	0	0	0
JFFOCKKO_14550	PHI:5240	reduced virulence	secA	Iron utilization	Nosocomial infections	Acinetobacter baumannii	Acinetobacter	ATCC 19606	Galleria mellonella (related: greater wax moth)	Pubmed	25605767	0	0	0	0	115	0
JFFOCKKO_20549	PHI:5240	reduced virulence	secA	Iron utilization	Nosocomial infections	Acinetobacter baumannii	Acinetobacter	ATCC 19606	Galleria mellonella (related: greater wax moth)	Pubmed	25605767	2	0	0	139	8	93
JFIPNEBH_00255	PHI:5240	reduced virulence	secA	Iron utilization	Nosocomial infections	Acinetobacter baumannii	Acinetobacter	ATCC 19606	Galleria mellonella (related: greater wax moth)	Pubmed	25605767	0	0	0	0	3	1
JFIPNEBH_16508	PHI:5240	reduced virulence	secA	Iron utilization	Nosocomial infections	Acinetobacter baumannii	Acinetobacter	ATCC 19606	Galleria mellonella (related: greater wax moth)	Pubmed	25605767	10	14	13	0	1	0
JFIPNEBH_17130	PHI:5240	reduced virulence	secA	Iron utilization	Nosocomial infections	Acinetobacter baumannii	Acinetobacter	ATCC 19606	Galleria mellonella (related: greater wax moth)	Pubmed	25605767	0	0	0	0	3	90
JFIPNEBH_22969	PHI:5240	reduced virulence	secA	Iron utilization	Nosocomial infections	Acinetobacter baumannii	Acinetobacter	ATCC 19606	Galleria mellonella (related: greater wax moth)	Pubmed	25605767	2	0	1	0	0	0
JFJGLGOK_03923	PHI:5240	reduced virulence	secA	Iron utilization	Nosocomial infections	Acinetobacter baumannii	Acinetobacter	ATCC 19606	Galleria mellonella (related: greater wax moth)	Pubmed	25605767	0	0	0	0	46	0
JGBADCPH_03617	PHI:5240	reduced virulence	secA	Iron utilization	Nosocomial infections	Acinetobacter baumannii	Acinetobacter	ATCC 19606	Galleria mellonella (related: greater wax moth)	Pubmed	25605767	0	0	0	0	8	0
JGBADCPH_03887	PHI:5240	reduced virulence	secA	Iron utilization	Nosocomial infections	Acinetobacter baumannii	Acinetobacter	ATCC 19606	Galleria mellonella (related: greater wax moth)	Pubmed	25605767	0	0	1	0	26	112
JGCJNOMJ_22105	PHI:5240	reduced virulence	secA	Iron utilization	Nosocomial infections	Acinetobacter baumannii	Acinetobacter	ATCC 19606	Galleria mellonella (related: greater wax moth)	Pubmed	25605767	0	1	2	223	52	40
JHNHICMG_04797	PHI:5240	reduced virulence	secA	Iron utilization	Nosocomial infections	Acinetobacter baumannii	Acinetobacter	ATCC 19606	Galleria mellonella (related: greater wax moth)	Pubmed	25605767	0	0	0	1	6	0
JHNHICMG_11432	PHI:5240	reduced virulence	secA	Iron utilization	Nosocomial infections	Acinetobacter baumannii	Acinetobacter	ATCC 19606	Galleria mellonella (related: greater wax moth)	Pubmed	25605767	0	0	0	0	0	321
JHNHICMG_23067	PHI:5240	reduced virulence	secA	Iron utilization	Nosocomial infections	Acinetobacter baumannii	Acinetobacter	ATCC 19606	Galleria mellonella (related: greater wax moth)	Pubmed	25605767	0	0	0	338	16	20
JLNNCNCJ_06440	PHI:5240	reduced virulence	secA	Iron utilization	Nosocomial infections	Acinetobacter baumannii	Acinetobacter	ATCC 19606	Galleria mellonella (related: greater wax moth)	Pubmed	25605767	0	0	0	10	1	4
JLNNCNCJ_11191	PHI:5240	reduced virulence	secA	Iron utilization	Nosocomial infections	Acinetobacter baumannii	Acinetobacter	ATCC 19606	Galleria mellonella (related: greater wax moth)	Pubmed	25605767	0	0	0	0	0	0
KAEBHOBA_02777	PHI:5240	reduced virulence	secA	Iron utilization	Nosocomial infections	Acinetobacter baumannii	Acinetobacter	ATCC 19606	Galleria mellonella (related: greater wax moth)	Pubmed	25605767	0	1	0	7	2	7
KBGIKMCO_04817	PHI:5240	reduced virulence	secA	Iron utilization	Nosocomial infections	Acinetobacter baumannii	Acinetobacter	ATCC 19606	Galleria mellonella (related: greater wax moth)	Pubmed	25605767	0	0	0	0	6	120
KBLMPJJF_01215	PHI:5240	reduced virulence	secA	Iron utilization	Nosocomial infections	Acinetobacter baumannii	Acinetobacter	ATCC 19606	Galleria mellonella (related: greater wax moth)	Pubmed	25605767	1	7	4	0	0	0
KBLMPJJF_05993	PHI:5240	reduced virulence	secA	Iron utilization	Nosocomial infections	Acinetobacter baumannii	Acinetobacter	ATCC 19606	Galleria mellonella (related: greater wax moth)	Pubmed	25605767	0	0	0	0	1	0
KCJBAJAL_20359	PHI:5240	reduced virulence	secA	Iron utilization	Nosocomial infections	Acinetobacter baumannii	Acinetobacter	ATCC 19606	Galleria mellonella (related: greater wax moth)	Pubmed	25605767	1	0	0	21	7	56
KDCDGDLD_17913	PHI:5240	reduced virulence	secA	Iron utilization	Nosocomial infections	Acinetobacter baumannii	Acinetobacter	ATCC 19606	Galleria mellonella (related: greater wax moth)	Pubmed	25605767	0	0	0	0	2	157
KDJFIIIF_04953	PHI:5240	reduced virulence	secA	Iron utilization	Nosocomial infections	Acinetobacter baumannii	Acinetobacter	ATCC 19606	Galleria mellonella (related: greater wax moth)	Pubmed	25605767	1	0	1	0	0	0
KEAFBKIG_14054	PHI:5240	reduced virulence	secA	Iron utilization	Nosocomial infections	Acinetobacter baumannii	Acinetobacter	ATCC 19606	Galleria mellonella (related: greater wax moth)	Pubmed	25605767	3	0	0	0	3	238
KFFKKFNJ_03104	PHI:5240	reduced virulence	secA	Iron utilization	Nosocomial infections	Acinetobacter baumannii	Acinetobacter	ATCC 19606	Galleria mellonella (related: greater wax moth)	Pubmed	25605767	0	0	0	0	9	0
KFFKKFNJ_19636	PHI:5240	reduced virulence	secA	Iron utilization	Nosocomial infections	Acinetobacter baumannii	Acinetobacter	ATCC 19606	Galleria mellonella (related: greater wax moth)	Pubmed	25605767	0	0	0	0	164	0
KHCNGOMG_01957	PHI:5240	reduced virulence	secA	Iron utilization	Nosocomial infections	Acinetobacter baumannii	Acinetobacter	ATCC 19606	Galleria mellonella (related: greater wax moth)	Pubmed	25605767	0	0	0	0	0	0
KKMFEJNP_23148	PHI:5240	reduced virulence	secA	Iron utilization	Nosocomial infections	Acinetobacter baumannii	Acinetobacter	ATCC 19606	Galleria mellonella (related: greater wax moth)	Pubmed	25605767	0	0	0	0	8	108
KLOCDGAL_01659	PHI:5240	reduced virulence	secA	Iron utilization	Nosocomial infections	Acinetobacter baumannii	Acinetobacter	ATCC 19606	Galleria mellonella (related: greater wax moth)	Pubmed	25605767	0	0	0	1	0	0
KMPFBJLI_02693	PHI:5240	reduced virulence	secA	Iron utilization	Nosocomial infections	Acinetobacter baumannii	Acinetobacter	ATCC 19606	Galleria mellonella (related: greater wax moth)	Pubmed	25605767	0	0	1	4	22	37
KNPHCJHF_18288	PHI:5240	reduced virulence	secA	Iron utilization	Nosocomial infections	Acinetobacter baumannii	Acinetobacter	ATCC 19606	Galleria mellonella (related: greater wax moth)	Pubmed	25605767	0	0	0	11	2	1
KOCFKFCG_03490	PHI:5240	reduced virulence	secA	Iron utilization	Nosocomial infections	Acinetobacter baumannii	Acinetobacter	ATCC 19606	Galleria mellonella (related: greater wax moth)	Pubmed	25605767	0	0	0	137	7	53
KOCFKFCG_07288	PHI:5240	reduced virulence	secA	Iron utilization	Nosocomial infections	Acinetobacter baumannii	Acinetobacter	ATCC 19606	Galleria mellonella (related: greater wax moth)	Pubmed	25605767	0	0	0	0	17	103
KOCFKFCG_09638	PHI:5240	reduced virulence	secA	Iron utilization	Nosocomial infections	Acinetobacter baumannii	Acinetobacter	ATCC 19606	Galleria mellonella (related: greater wax moth)	Pubmed	25605767	31	70	9	1	0	0
KPIKOPFE_03660	PHI:5240	reduced virulence	secA	Iron utilization	Nosocomial infections	Acinetobacter baumannii	Acinetobacter	ATCC 19606	Galleria mellonella (related: greater wax moth)	Pubmed	25605767	130	96	93	0	1	1
KPIKOPFE_16179	PHI:5240	reduced virulence	secA	Iron utilization	Nosocomial infections	Acinetobacter baumannii	Acinetobacter	ATCC 19606	Galleria mellonella (related: greater wax moth)	Pubmed	25605767	0	0	0	1	1	0
KPLPGJMM_13129	PHI:5240	reduced virulence	secA	Iron utilization	Nosocomial infections	Acinetobacter baumannii	Acinetobacter	ATCC 19606	Galleria mellonella (related: greater wax moth)	Pubmed	25605767	0	0	0	0	1	0
LABBJMPI_15310	PHI:5240	reduced virulence	secA	Iron utilization	Nosocomial infections	Acinetobacter baumannii	Acinetobacter	ATCC 19606	Galleria mellonella (related: greater wax moth)	Pubmed	25605767	0	0	3	4	23	163
LBBKAENA_10153	PHI:5240	reduced virulence	secA	Iron utilization	Nosocomial infections	Acinetobacter baumannii	Acinetobacter	ATCC 19606	Galleria mellonella (related: greater wax moth)	Pubmed	25605767	0	2	0	0	14	17
LBKFMHBK_02176	PHI:5240	reduced virulence	secA	Iron utilization	Nosocomial infections	Acinetobacter baumannii	Acinetobacter	ATCC 19606	Galleria mellonella (related: greater wax moth)	Pubmed	25605767	0	0	0	449	45	49
LELDIFEM_00485	PHI:5240	reduced virulence	secA	Iron utilization	Nosocomial infections	Acinetobacter baumannii	Acinetobacter	ATCC 19606	Galleria mellonella (related: greater wax moth)	Pubmed	25605767	0	0	0	0	56	0
LELDIFEM_00486	PHI:5240	reduced virulence	secA	Iron utilization	Nosocomial infections	Acinetobacter baumannii	Acinetobacter	ATCC 19606	Galleria mellonella (related: greater wax moth)	Pubmed	25605767	0	0	0	0	24	0
LELJCLLF_14203	PHI:5240	reduced virulence	secA	Iron utilization	Nosocomial infections	Acinetobacter baumannii	Acinetobacter	ATCC 19606	Galleria mellonella (related: greater wax moth)	Pubmed	25605767	0	0	0	1	190	0
LELJCLLF_16798	PHI:5240	reduced virulence	secA	Iron utilization	Nosocomial infections	Acinetobacter baumannii	Acinetobacter	ATCC 19606	Galleria mellonella (related: greater wax moth)	Pubmed	25605767	0	0	0	0	0	90
LELJCLLF_22141	PHI:5240	reduced virulence	secA	Iron utilization	Nosocomial infections	Acinetobacter baumannii	Acinetobacter	ATCC 19606	Galleria mellonella (related: greater wax moth)	Pubmed	25605767	0	0	0	0	14	103
LFHBKDIM_10916	PHI:5240	reduced virulence	secA	Iron utilization	Nosocomial infections	Acinetobacter baumannii	Acinetobacter	ATCC 19606	Galleria mellonella (related: greater wax moth)	Pubmed	25605767	18	17	12	0	0	0
LFKAMIDL_02797	PHI:5240	reduced virulence	secA	Iron utilization	Nosocomial infections	Acinetobacter baumannii	Acinetobacter	ATCC 19606	Galleria mellonella (related: greater wax moth)	Pubmed	25605767	21	72	46	0	1	2
LFKAMIDL_09689	PHI:5240	reduced virulence	secA	Iron utilization	Nosocomial infections	Acinetobacter baumannii	Acinetobacter	ATCC 19606	Galleria mellonella (related: greater wax moth)	Pubmed	25605767	0	0	2	0	7	244
LFKAMIDL_19214	PHI:5240	reduced virulence	secA	Iron utilization	Nosocomial infections	Acinetobacter baumannii	Acinetobacter	ATCC 19606	Galleria mellonella (related: greater wax moth)	Pubmed	25605767	0	0	0	0	5	0
LFLPPEGP_12411	PHI:5240	reduced virulence	secA	Iron utilization	Nosocomial infections	Acinetobacter baumannii	Acinetobacter	ATCC 19606	Galleria mellonella (related: greater wax moth)	Pubmed	25605767	0	0	0	106	0	0
LFLPPEGP_13247	PHI:5240	reduced virulence	secA	Iron utilization	Nosocomial infections	Acinetobacter baumannii	Acinetobacter	ATCC 19606	Galleria mellonella (related: greater wax moth)	Pubmed	25605767	3	9	7	0	0	0
LIFPDKPH_11880	PHI:5240	reduced virulence	secA	Iron utilization	Nosocomial infections	Acinetobacter baumannii	Acinetobacter	ATCC 19606	Galleria mellonella (related: greater wax moth)	Pubmed	25605767	0	0	0	0	0	0
LIFPDKPH_22429	PHI:5240	reduced virulence	secA	Iron utilization	Nosocomial infections	Acinetobacter baumannii	Acinetobacter	ATCC 19606	Galleria mellonella (related: greater wax moth)	Pubmed	25605767	0	0	0	0	79	0
LIFPDKPH_23925	PHI:5240	reduced virulence	secA	Iron utilization	Nosocomial infections	Acinetobacter baumannii	Acinetobacter	ATCC 19606	Galleria mellonella (related: greater wax moth)	Pubmed	25605767	0	0	0	0	163	22
LJBDJAGE_04975	PHI:5240	reduced virulence	secA	Iron utilization	Nosocomial infections	Acinetobacter baumannii	Acinetobacter	ATCC 19606	Galleria mellonella (related: greater wax moth)	Pubmed	25605767	0	0	0	1	0	0
LLNOEOPN_05085	PHI:5240	reduced virulence	secA	Iron utilization	Nosocomial infections	Acinetobacter baumannii	Acinetobacter	ATCC 19606	Galleria mellonella (related: greater wax moth)	Pubmed	25605767	0	0	0	0	0	0
LLNOEOPN_06846	PHI:5240	reduced virulence	secA	Iron utilization	Nosocomial infections	Acinetobacter baumannii	Acinetobacter	ATCC 19606	Galleria mellonella (related: greater wax moth)	Pubmed	25605767	0	0	0	0	0	0
LLNOEOPN_10312	PHI:5240	reduced virulence	secA	Iron utilization	Nosocomial infections	Acinetobacter baumannii	Acinetobacter	ATCC 19606	Galleria mellonella (related: greater wax moth)	Pubmed	25605767	0	0	0	4	7	0
LMACBDPA_15464	PHI:5240	reduced virulence	secA	Iron utilization	Nosocomial infections	Acinetobacter baumannii	Acinetobacter	ATCC 19606	Galleria mellonella (related: greater wax moth)	Pubmed	25605767	0	0	0	0	2	19
LMDEALAM_20732	PHI:5240	reduced virulence	secA	Iron utilization	Nosocomial infections	Acinetobacter baumannii	Acinetobacter	ATCC 19606	Galleria mellonella (related: greater wax moth)	Pubmed	25605767	0	0	0	0	26	194
LNDGNNEE_09972	PHI:5240	reduced virulence	secA	Iron utilization	Nosocomial infections	Acinetobacter baumannii	Acinetobacter	ATCC 19606	Galleria mellonella (related: greater wax moth)	Pubmed	25605767	0	0	0	16	3	2
LNDGNNEE_10721	PHI:5240	reduced virulence	secA	Iron utilization	Nosocomial infections	Acinetobacter baumannii	Acinetobacter	ATCC 19606	Galleria mellonella (related: greater wax moth)	Pubmed	25605767	0	0	0	5	2	0
LNDGNNEE_16291	PHI:5240	reduced virulence	secA	Iron utilization	Nosocomial infections	Acinetobacter baumannii	Acinetobacter	ATCC 19606	Galleria mellonella (related: greater wax moth)	Pubmed	25605767	0	0	0	0	118	0
LNFNBCHM_11345	PHI:5240	reduced virulence	secA	Iron utilization	Nosocomial infections	Acinetobacter baumannii	Acinetobacter	ATCC 19606	Galleria mellonella (related: greater wax moth)	Pubmed	25605767	94	11	35	0	1	8
LNFNBCHM_16418	PHI:5240	reduced virulence	secA	Iron utilization	Nosocomial infections	Acinetobacter baumannii	Acinetobacter	ATCC 19606	Galleria mellonella (related: greater wax moth)	Pubmed	25605767	0	0	0	0	0	0
LNFNBCHM_16701	PHI:5240	reduced virulence	secA	Iron utilization	Nosocomial infections	Acinetobacter baumannii	Acinetobacter	ATCC 19606	Galleria mellonella (related: greater wax moth)	Pubmed	25605767	0	0	0	0	0	0
LNFNBCHM_19259	PHI:5240	reduced virulence	secA	Iron utilization	Nosocomial infections	Acinetobacter baumannii	Acinetobacter	ATCC 19606	Galleria mellonella (related: greater wax moth)	Pubmed	25605767	52	79	108	0	1	0
LOBPNLCO_01565	PHI:5240	reduced virulence	secA	Iron utilization	Nosocomial infections	Acinetobacter baumannii	Acinetobacter	ATCC 19606	Galleria mellonella (related: greater wax moth)	Pubmed	25605767	0	0	0	1	0	0
LOBPNLCO_22406	PHI:5240	reduced virulence	secA	Iron utilization	Nosocomial infections	Acinetobacter baumannii	Acinetobacter	ATCC 19606	Galleria mellonella (related: greater wax moth)	Pubmed	25605767	0	0	5	0	44	182
LPEDCJIL_21627	PHI:5240	reduced virulence	secA	Iron utilization	Nosocomial infections	Acinetobacter baumannii	Acinetobacter	ATCC 19606	Galleria mellonella (related: greater wax moth)	Pubmed	25605767	0	0	1	0	8	98
MCCHKKOL_03153	PHI:5240	reduced virulence	secA	Iron utilization	Nosocomial infections	Acinetobacter baumannii	Acinetobacter	ATCC 19606	Galleria mellonella (related: greater wax moth)	Pubmed	25605767	9	19	27	0	1	0
MFDJMCLI_07804	PHI:5240	reduced virulence	secA	Iron utilization	Nosocomial infections	Acinetobacter baumannii	Acinetobacter	ATCC 19606	Galleria mellonella (related: greater wax moth)	Pubmed	25605767	0	0	0	2	4	5
MFEDGEIC_09456	PHI:5240	reduced virulence	secA	Iron utilization	Nosocomial infections	Acinetobacter baumannii	Acinetobacter	ATCC 19606	Galleria mellonella (related: greater wax moth)	Pubmed	25605767	0	0	0	0	0	0
MFEDGEIC_10357	PHI:5240	reduced virulence	secA	Iron utilization	Nosocomial infections	Acinetobacter baumannii	Acinetobacter	ATCC 19606	Galleria mellonella (related: greater wax moth)	Pubmed	25605767	7	2	0	0	0	0
MFEDGEIC_15322	PHI:5240	reduced virulence	secA	Iron utilization	Nosocomial infections	Acinetobacter baumannii	Acinetobacter	ATCC 19606	Galleria mellonella (related: greater wax moth)	Pubmed	25605767	4	0	0	0	0	0
MFEDGEIC_18899	PHI:5240	reduced virulence	secA	Iron utilization	Nosocomial infections	Acinetobacter baumannii	Acinetobacter	ATCC 19606	Galleria mellonella (related: greater wax moth)	Pubmed	25605767	0	0	0	3	0	1
MJDHBALO_14135	PHI:5240	reduced virulence	secA	Iron utilization	Nosocomial infections	Acinetobacter baumannii	Acinetobacter	ATCC 19606	Galleria mellonella (related: greater wax moth)	Pubmed	25605767	0	0	0	1	0	0
MJDHBALO_18790	PHI:5240	reduced virulence	secA	Iron utilization	Nosocomial infections	Acinetobacter baumannii	Acinetobacter	ATCC 19606	Galleria mellonella (related: greater wax moth)	Pubmed	25605767	0	0	0	0	1	0
MKAKLFIB_01605	PHI:5240	reduced virulence	secA	Iron utilization	Nosocomial infections	Acinetobacter baumannii	Acinetobacter	ATCC 19606	Galleria mellonella (related: greater wax moth)	Pubmed	25605767	0	0	0	0	8	15
MKAKLFIB_07262	PHI:5240	reduced virulence	secA	Iron utilization	Nosocomial infections	Acinetobacter baumannii	Acinetobacter	ATCC 19606	Galleria mellonella (related: greater wax moth)	Pubmed	25605767	8	8	6	0	0	0
MLPNBBCJ_10336	PHI:5240	reduced virulence	secA	Iron utilization	Nosocomial infections	Acinetobacter baumannii	Acinetobacter	ATCC 19606	Galleria mellonella (related: greater wax moth)	Pubmed	25605767	0	0	0	0	3	0
MLPNBBCJ_16767	PHI:5240	reduced virulence	secA	Iron utilization	Nosocomial infections	Acinetobacter baumannii	Acinetobacter	ATCC 19606	Galleria mellonella (related: greater wax moth)	Pubmed	25605767	0	0	2	13	31	10
MMLDLALJ_11369	PHI:5240	reduced virulence	secA	Iron utilization	Nosocomial infections	Acinetobacter baumannii	Acinetobacter	ATCC 19606	Galleria mellonella (related: greater wax moth)	Pubmed	25605767	2	0	1	66	47	247
MOIBOIDJ_09612	PHI:5240	reduced virulence	secA	Iron utilization	Nosocomial infections	Acinetobacter baumannii	Acinetobacter	ATCC 19606	Galleria mellonella (related: greater wax moth)	Pubmed	25605767	0	1	1	206	52	61
MOIBOIDJ_19241	PHI:5240	reduced virulence	secA	Iron utilization	Nosocomial infections	Acinetobacter baumannii	Acinetobacter	ATCC 19606	Galleria mellonella (related: greater wax moth)	Pubmed	25605767	0	0	2	0	12	310
MPCEINFF_03478	PHI:5240	reduced virulence	secA	Iron utilization	Nosocomial infections	Acinetobacter baumannii	Acinetobacter	ATCC 19606	Galleria mellonella (related: greater wax moth)	Pubmed	25605767	0	0	0	1	4	304
MPCEINFF_17295	PHI:5240	reduced virulence	secA	Iron utilization	Nosocomial infections	Acinetobacter baumannii	Acinetobacter	ATCC 19606	Galleria mellonella (related: greater wax moth)	Pubmed	25605767	2	0	0	80	100	202
MPCEINFF_17530	PHI:5240	reduced virulence	secA	Iron utilization	Nosocomial infections	Acinetobacter baumannii	Acinetobacter	ATCC 19606	Galleria mellonella (related: greater wax moth)	Pubmed	25605767	0	0	0	0	0	0
MPCEINFF_19747	PHI:5240	reduced virulence	secA	Iron utilization	Nosocomial infections	Acinetobacter baumannii	Acinetobacter	ATCC 19606	Galleria mellonella (related: greater wax moth)	Pubmed	25605767	0	0	0	0	0	0
MPNAGKCD_17159	PHI:5240	reduced virulence	secA	Iron utilization	Nosocomial infections	Acinetobacter baumannii	Acinetobacter	ATCC 19606	Galleria mellonella (related: greater wax moth)	Pubmed	25605767	65	78	80	0	0	1
MPNAGKCD_23233	PHI:5240	reduced virulence	secA	Iron utilization	Nosocomial infections	Acinetobacter baumannii	Acinetobacter	ATCC 19606	Galleria mellonella (related: greater wax moth)	Pubmed	25605767	0	0	0	165	26	1
NDBBKLHA_08814	PHI:5240	reduced virulence	secA	Iron utilization	Nosocomial infections	Acinetobacter baumannii	Acinetobacter	ATCC 19606	Galleria mellonella (related: greater wax moth)	Pubmed	25605767	0	0	0	25	7	16
NDNCNJJA_02510	PHI:5240	reduced virulence	secA	Iron utilization	Nosocomial infections	Acinetobacter baumannii	Acinetobacter	ATCC 19606	Galleria mellonella (related: greater wax moth)	Pubmed	25605767	0	0	0	0	13	1069
NDNCNJJA_06572	PHI:5240	reduced virulence	secA	Iron utilization	Nosocomial infections	Acinetobacter baumannii	Acinetobacter	ATCC 19606	Galleria mellonella (related: greater wax moth)	Pubmed	25605767	0	0	0	0	2	0
NDNCNJJA_08528	PHI:5240	reduced virulence	secA	Iron utilization	Nosocomial infections	Acinetobacter baumannii	Acinetobacter	ATCC 19606	Galleria mellonella (related: greater wax moth)	Pubmed	25605767	0	0	0	0	95	0
NDNCNJJA_22225	PHI:5240	reduced virulence	secA	Iron utilization	Nosocomial infections	Acinetobacter baumannii	Acinetobacter	ATCC 19606	Galleria mellonella (related: greater wax moth)	Pubmed	25605767	0	0	0	0	1	3
NEEGLOLN_12222	PHI:5240	reduced virulence	secA	Iron utilization	Nosocomial infections	Acinetobacter baumannii	Acinetobacter	ATCC 19606	Galleria mellonella (related: greater wax moth)	Pubmed	25605767	18	8	8	0	0	0
NEEGLOLN_15448	PHI:5240	reduced virulence	secA	Iron utilization	Nosocomial infections	Acinetobacter baumannii	Acinetobacter	ATCC 19606	Galleria mellonella (related: greater wax moth)	Pubmed	25605767	180	241	242	0	4	6
NEPJILLH_12256	PHI:5240	reduced virulence	secA	Iron utilization	Nosocomial infections	Acinetobacter baumannii	Acinetobacter	ATCC 19606	Galleria mellonella (related: greater wax moth)	Pubmed	25605767	0	0	0	0	0	3
NJDJBBPJ_16123	PHI:5240	reduced virulence	secA	Iron utilization	Nosocomial infections	Acinetobacter baumannii	Acinetobacter	ATCC 19606	Galleria mellonella (related: greater wax moth)	Pubmed	25605767	0	0	0	0	0	0
NKKJNCPL_11940	PHI:5240	reduced virulence	secA	Iron utilization	Nosocomial infections	Acinetobacter baumannii	Acinetobacter	ATCC 19606	Galleria mellonella (related: greater wax moth)	Pubmed	25605767	3	6	7	0	0	0
NMENMJPM_23582	PHI:5240	reduced virulence	secA	Iron utilization	Nosocomial infections	Acinetobacter baumannii	Acinetobacter	ATCC 19606	Galleria mellonella (related: greater wax moth)	Pubmed	25605767	13	19	30	0	1	0
NMLLAKFN_20020	PHI:5240	reduced virulence	secA	Iron utilization	Nosocomial infections	Acinetobacter baumannii	Acinetobacter	ATCC 19606	Galleria mellonella (related: greater wax moth)	Pubmed	25605767	0	0	0	0	0	200
NPFLHPLP_14536	PHI:5240	reduced virulence	secA	Iron utilization	Nosocomial infections	Acinetobacter baumannii	Acinetobacter	ATCC 19606	Galleria mellonella (related: greater wax moth)	Pubmed	25605767	16	17	32	0	0	0
OEKOFINM_17374	PHI:5240	reduced virulence	secA	Iron utilization	Nosocomial infections	Acinetobacter baumannii	Acinetobacter	ATCC 19606	Galleria mellonella (related: greater wax moth)	Pubmed	25605767	5	8	5	0	0	1
OEKOFINM_18310	PHI:5240	reduced virulence	secA	Iron utilization	Nosocomial infections	Acinetobacter baumannii	Acinetobacter	ATCC 19606	Galleria mellonella (related: greater wax moth)	Pubmed	25605767	0	0	0	4	456	6
OEPELMNO_08545	PHI:5240	reduced virulence	secA	Iron utilization	Nosocomial infections	Acinetobacter baumannii	Acinetobacter	ATCC 19606	Galleria mellonella (related: greater wax moth)	Pubmed	25605767	0	0	0	0	4	33
OFGOCAEO_03773	PHI:5240	reduced virulence	secA	Iron utilization	Nosocomial infections	Acinetobacter baumannii	Acinetobacter	ATCC 19606	Galleria mellonella (related: greater wax moth)	Pubmed	25605767	30	21	28	0	0	1
OHNAPLHP_00157	PHI:5240	reduced virulence	secA	Iron utilization	Nosocomial infections	Acinetobacter baumannii	Acinetobacter	ATCC 19606	Galleria mellonella (related: greater wax moth)	Pubmed	25605767	0	0	0	0	0	0
OHNAPLHP_15352	PHI:5240	reduced virulence	secA	Iron utilization	Nosocomial infections	Acinetobacter baumannii	Acinetobacter	ATCC 19606	Galleria mellonella (related: greater wax moth)	Pubmed	25605767	0	0	0	7	4	182
OHNAPLHP_21110	PHI:5240	reduced virulence	secA	Iron utilization	Nosocomial infections	Acinetobacter baumannii	Acinetobacter	ATCC 19606	Galleria mellonella (related: greater wax moth)	Pubmed	25605767	3	4	19	0	0	0
OIBALNDL_09978	PHI:5240	reduced virulence	secA	Iron utilization	Nosocomial infections	Acinetobacter baumannii	Acinetobacter	ATCC 19606	Galleria mellonella (related: greater wax moth)	Pubmed	25605767	1	19	5	0	0	0
OMIDOIIL_03127	PHI:5240	reduced virulence	secA	Iron utilization	Nosocomial infections	Acinetobacter baumannii	Acinetobacter	ATCC 19606	Galleria mellonella (related: greater wax moth)	Pubmed	25605767	0	0	0	0	0	0
OMIDOIIL_04000	PHI:5240	reduced virulence	secA	Iron utilization	Nosocomial infections	Acinetobacter baumannii	Acinetobacter	ATCC 19606	Galleria mellonella (related: greater wax moth)	Pubmed	25605767	0	0	0	0	9	1
OMIDOIIL_09808	PHI:5240	reduced virulence	secA	Iron utilization	Nosocomial infections	Acinetobacter baumannii	Acinetobacter	ATCC 19606	Galleria mellonella (related: greater wax moth)	Pubmed	25605767	18	113	27	0	0	0
ONEPCEOD_13191	PHI:5240	reduced virulence	secA	Iron utilization	Nosocomial infections	Acinetobacter baumannii	Acinetobacter	ATCC 19606	Galleria mellonella (related: greater wax moth)	Pubmed	25605767	0	1	9	3	611	414
ONEPCEOD_17129	PHI:5240	reduced virulence	secA	Iron utilization	Nosocomial infections	Acinetobacter baumannii	Acinetobacter	ATCC 19606	Galleria mellonella (related: greater wax moth)	Pubmed	25605767	3	8	8	0	0	0
OOIMLJAM_03962	PHI:5240	reduced virulence	secA	Iron utilization	Nosocomial infections	Acinetobacter baumannii	Acinetobacter	ATCC 19606	Galleria mellonella (related: greater wax moth)	Pubmed	25605767	5	8	4	0	0	0
OPCHANNF_05823	PHI:5240	reduced virulence	secA	Iron utilization	Nosocomial infections	Acinetobacter baumannii	Acinetobacter	ATCC 19606	Galleria mellonella (related: greater wax moth)	Pubmed	25605767	0	0	0	8	1	1
PAPNJBHM_01374	PHI:5240	reduced virulence	secA	Iron utilization	Nosocomial infections	Acinetobacter baumannii	Acinetobacter	ATCC 19606	Galleria mellonella (related: greater wax moth)	Pubmed	25605767	104	100	164	0	2	2
PAPNJBHM_05607	PHI:5240	reduced virulence	secA	Iron utilization	Nosocomial infections	Acinetobacter baumannii	Acinetobacter	ATCC 19606	Galleria mellonella (related: greater wax moth)	Pubmed	25605767	0	0	0	0	4	125
PAPNJBHM_11782	PHI:5240	reduced virulence	secA	Iron utilization	Nosocomial infections	Acinetobacter baumannii	Acinetobacter	ATCC 19606	Galleria mellonella (related: greater wax moth)	Pubmed	25605767	0	0	1	0	2	776
PCHAHAAD_21523	PHI:5240	reduced virulence	secA	Iron utilization	Nosocomial infections	Acinetobacter baumannii	Acinetobacter	ATCC 19606	Galleria mellonella (related: greater wax moth)	Pubmed	25605767	0	0	0	120	1	3
PDKOAMBK_00872	PHI:5240	reduced virulence	secA	Iron utilization	Nosocomial infections	Acinetobacter baumannii	Acinetobacter	ATCC 19606	Galleria mellonella (related: greater wax moth)	Pubmed	25605767	0	0	0	0	0	3
PDKOAMBK_04766	PHI:5240	reduced virulence	secA	Iron utilization	Nosocomial infections	Acinetobacter baumannii	Acinetobacter	ATCC 19606	Galleria mellonella (related: greater wax moth)	Pubmed	25605767	0	0	0	22	5	88
PDKOAMBK_08877	PHI:5240	reduced virulence	secA	Iron utilization	Nosocomial infections	Acinetobacter baumannii	Acinetobacter	ATCC 19606	Galleria mellonella (related: greater wax moth)	Pubmed	25605767	0	0	0	3	0	107
PDKOAMBK_18906	PHI:5240	reduced virulence	secA	Iron utilization	Nosocomial infections	Acinetobacter baumannii	Acinetobacter	ATCC 19606	Galleria mellonella (related: greater wax moth)	Pubmed	25605767	3	0	1	22	24	93
PDKOAMBK_21289	PHI:5240	reduced virulence	secA	Iron utilization	Nosocomial infections	Acinetobacter baumannii	Acinetobacter	ATCC 19606	Galleria mellonella (related: greater wax moth)	Pubmed	25605767	0	0	0	5	4	4
PEMGLNPG_03250	PHI:5240	reduced virulence	secA	Iron utilization	Nosocomial infections	Acinetobacter baumannii	Acinetobacter	ATCC 19606	Galleria mellonella (related: greater wax moth)	Pubmed	25605767	0	0	0	0	2	0
PEMGLNPG_03251	PHI:5240	reduced virulence	secA	Iron utilization	Nosocomial infections	Acinetobacter baumannii	Acinetobacter	ATCC 19606	Galleria mellonella (related: greater wax moth)	Pubmed	25605767	0	0	0	0	2	0
PEMGLNPG_06816	PHI:5240	reduced virulence	secA	Iron utilization	Nosocomial infections	Acinetobacter baumannii	Acinetobacter	ATCC 19606	Galleria mellonella (related: greater wax moth)	Pubmed	25605767	0	0	0	0	35	0
PEMGLNPG_13702	PHI:5240	reduced virulence	secA	Iron utilization	Nosocomial infections	Acinetobacter baumannii	Acinetobacter	ATCC 19606	Galleria mellonella (related: greater wax moth)	Pubmed	25605767	1	9	2	0	0	0
PFBAMKDA_05003	PHI:5240	reduced virulence	secA	Iron utilization	Nosocomial infections	Acinetobacter baumannii	Acinetobacter	ATCC 19606	Galleria mellonella (related: greater wax moth)	Pubmed	25605767	77	78	102	0	0	0
PFBAMKDA_08058	PHI:5240	reduced virulence	secA	Iron utilization	Nosocomial infections	Acinetobacter baumannii	Acinetobacter	ATCC 19606	Galleria mellonella (related: greater wax moth)	Pubmed	25605767	0	0	1	0	1	0
PFBAMKDA_08911	PHI:5240	reduced virulence	secA	Iron utilization	Nosocomial infections	Acinetobacter baumannii	Acinetobacter	ATCC 19606	Galleria mellonella (related: greater wax moth)	Pubmed	25605767	0	0	0	0	2	0
PGAEDFBE_05387	PHI:5240	reduced virulence	secA	Iron utilization	Nosocomial infections	Acinetobacter baumannii	Acinetobacter	ATCC 19606	Galleria mellonella (related: greater wax moth)	Pubmed	25605767	0	0	0	124	41	17
PGAEDFBE_08092	PHI:5240	reduced virulence	secA	Iron utilization	Nosocomial infections	Acinetobacter baumannii	Acinetobacter	ATCC 19606	Galleria mellonella (related: greater wax moth)	Pubmed	25605767	0	0	0	36	0	1
PGAEDFBE_21145	PHI:5240	reduced virulence	secA	Iron utilization	Nosocomial infections	Acinetobacter baumannii	Acinetobacter	ATCC 19606	Galleria mellonella (related: greater wax moth)	Pubmed	25605767	0	0	0	4	10	0
PJBDOLMD_04157	PHI:5240	reduced virulence	secA	Iron utilization	Nosocomial infections	Acinetobacter baumannii	Acinetobacter	ATCC 19606	Galleria mellonella (related: greater wax moth)	Pubmed	25605767	0	0	0	2	2	0
PJBHGJNH_01580	PHI:5240	reduced virulence	secA	Iron utilization	Nosocomial infections	Acinetobacter baumannii	Acinetobacter	ATCC 19606	Galleria mellonella (related: greater wax moth)	Pubmed	25605767	31	48	41	0	0	0
PKIILPFC_12890	PHI:5240	reduced virulence	secA	Iron utilization	Nosocomial infections	Acinetobacter baumannii	Acinetobacter	ATCC 19606	Galleria mellonella (related: greater wax moth)	Pubmed	25605767	25	31	54	0	2	0
PKIILPFC_21506	PHI:5240	reduced virulence	secA	Iron utilization	Nosocomial infections	Acinetobacter baumannii	Acinetobacter	ATCC 19606	Galleria mellonella (related: greater wax moth)	Pubmed	25605767	120	26	14	0	0	2
PKOKIPCP_19553	PHI:5240	reduced virulence	secA	Iron utilization	Nosocomial infections	Acinetobacter baumannii	Acinetobacter	ATCC 19606	Galleria mellonella (related: greater wax moth)	Pubmed	25605767	223	4	26	0	0	0
PLHOJDNN_02018	PHI:5240	reduced virulence	secA	Iron utilization	Nosocomial infections	Acinetobacter baumannii	Acinetobacter	ATCC 19606	Galleria mellonella (related: greater wax moth)	Pubmed	25605767	10	6	11	6	1	0
PLHOJDNN_04430	PHI:5240	reduced virulence	secA	Iron utilization	Nosocomial infections	Acinetobacter baumannii	Acinetobacter	ATCC 19606	Galleria mellonella (related: greater wax moth)	Pubmed	25605767	6	18	11	0	0	1
PLHOJDNN_08792	PHI:5240	reduced virulence	secA	Iron utilization	Nosocomial infections	Acinetobacter baumannii	Acinetobacter	ATCC 19606	Galleria mellonella (related: greater wax moth)	Pubmed	25605767	0	0	0	24	6	4
PNDENEPA_11411	PHI:5240	reduced virulence	secA	Iron utilization	Nosocomial infections	Acinetobacter baumannii	Acinetobacter	ATCC 19606	Galleria mellonella (related: greater wax moth)	Pubmed	25605767	0	0	0	0	1	0
PNDENEPA_12503	PHI:5240	reduced virulence	secA	Iron utilization	Nosocomial infections	Acinetobacter baumannii	Acinetobacter	ATCC 19606	Galleria mellonella (related: greater wax moth)	Pubmed	25605767	90	96	99	0	1	1
PNDENEPA_12837	PHI:5240	reduced virulence	secA	Iron utilization	Nosocomial infections	Acinetobacter baumannii	Acinetobacter	ATCC 19606	Galleria mellonella (related: greater wax moth)	Pubmed	25605767	0	0	0	0	0	0
PNDENEPA_23207	PHI:5240	reduced virulence	secA	Iron utilization	Nosocomial infections	Acinetobacter baumannii	Acinetobacter	ATCC 19606	Galleria mellonella (related: greater wax moth)	Pubmed	25605767	0	0	0	2	93	0
PNDENEPA_23248	PHI:5240	reduced virulence	secA	Iron utilization	Nosocomial infections	Acinetobacter baumannii	Acinetobacter	ATCC 19606	Galleria mellonella (related: greater wax moth)	Pubmed	25605767	0	0	0	0	8	0
PNLMMCCM_01608	PHI:5240	reduced virulence	secA	Iron utilization	Nosocomial infections	Acinetobacter baumannii	Acinetobacter	ATCC 19606	Galleria mellonella (related: greater wax moth)	Pubmed	25605767	1	0	1	50	25	341
PNMKMEKM_08950	PHI:5240	reduced virulence	secA	Iron utilization	Nosocomial infections	Acinetobacter baumannii	Acinetobacter	ATCC 19606	Galleria mellonella (related: greater wax moth)	Pubmed	25605767	1	1	4	1	0	1
PPFCIKHB_07308	PHI:5240	reduced virulence	secA	Iron utilization	Nosocomial infections	Acinetobacter baumannii	Acinetobacter	ATCC 19606	Galleria mellonella (related: greater wax moth)	Pubmed	25605767	0	0	0	76	0	46
PPFCIKHB_09233	PHI:5240	reduced virulence	secA	Iron utilization	Nosocomial infections	Acinetobacter baumannii	Acinetobacter	ATCC 19606	Galleria mellonella (related: greater wax moth)	Pubmed	25605767	31	111	108	0	0	0
PPHCFDHI_09743	PHI:5240	reduced virulence	secA	Iron utilization	Nosocomial infections	Acinetobacter baumannii	Acinetobacter	ATCC 19606	Galleria mellonella (related: greater wax moth)	Pubmed	25605767	182	29	7	0	0	0
PPHCFDHI_15912	PHI:5240	reduced virulence	secA	Iron utilization	Nosocomial infections	Acinetobacter baumannii	Acinetobacter	ATCC 19606	Galleria mellonella (related: greater wax moth)	Pubmed	25605767	0	5	3	0	1	0
PPJODAEL_18145	PHI:5240	reduced virulence	secA	Iron utilization	Nosocomial infections	Acinetobacter baumannii	Acinetobacter	ATCC 19606	Galleria mellonella (related: greater wax moth)	Pubmed	25605767	9	2	0	22	47	2039
PPJODAEL_22856	PHI:5240	reduced virulence	secA	Iron utilization	Nosocomial infections	Acinetobacter baumannii	Acinetobacter	ATCC 19606	Galleria mellonella (related: greater wax moth)	Pubmed	25605767	0	0	0	196	16	0
AAGNPDAD_03666	PHI:6264	reduced virulence	adeB	RND MDR efflux system	Nosocomial infections	Acinetobacter baumannii	Acinetobacter	S1	Galleria mellonella (related: greater wax moth)	Pubmed	27094331	0	0	0	5	3	0
AAGNPDAD_03666	PHI:6264	unaffected pathogenicity	adeB	RND MDR efflux system	Nosocomial infections	Acinetobacter baumannii	Acinetobacter	AYE	Galleria mellonella (related: greater wax moth)	Pubmed	27094331	0	0	0	5	3	0
ABJCHPFC_19214	PHI:6264	reduced virulence	adeB	RND MDR efflux system	Nosocomial infections	Acinetobacter baumannii	Acinetobacter	S1	Galleria mellonella (related: greater wax moth)	Pubmed	27094331	0	0	0	0	0	14
ABJCHPFC_19214	PHI:6264	unaffected pathogenicity	adeB	RND MDR efflux system	Nosocomial infections	Acinetobacter baumannii	Acinetobacter	AYE	Galleria mellonella (related: greater wax moth)	Pubmed	27094331	0	0	0	0	0	14
APBBJDDL_05151	PHI:6264	reduced virulence	adeB	RND MDR efflux system	Nosocomial infections	Acinetobacter baumannii	Acinetobacter	S1	Galleria mellonella (related: greater wax moth)	Pubmed	27094331	0	0	0	1	0	41
APBBJDDL_05151	PHI:6264	unaffected pathogenicity	adeB	RND MDR efflux system	Nosocomial infections	Acinetobacter baumannii	Acinetobacter	AYE	Galleria mellonella (related: greater wax moth)	Pubmed	27094331	0	0	0	1	0	41
DLJKIDPO_05625	PHI:6264	reduced virulence	adeB	RND MDR efflux system	Nosocomial infections	Acinetobacter baumannii	Acinetobacter	S1	Galleria mellonella (related: greater wax moth)	Pubmed	27094331	0	0	0	4	11	1
DLJKIDPO_05625	PHI:6264	unaffected pathogenicity	adeB	RND MDR efflux system	Nosocomial infections	Acinetobacter baumannii	Acinetobacter	AYE	Galleria mellonella (related: greater wax moth)	Pubmed	27094331	0	0	0	4	11	1
FBHPECNN_05230	PHI:6264	reduced virulence	adeB	RND MDR efflux system	Nosocomial infections	Acinetobacter baumannii	Acinetobacter	S1	Galleria mellonella (related: greater wax moth)	Pubmed	27094331	0	0	0	0	8	21
FBHPECNN_05230	PHI:6264	unaffected pathogenicity	adeB	RND MDR efflux system	Nosocomial infections	Acinetobacter baumannii	Acinetobacter	AYE	Galleria mellonella (related: greater wax moth)	Pubmed	27094331	0	0	0	0	8	21
FFFODECD_15422	PHI:6264	reduced virulence	adeB	RND MDR efflux system	Nosocomial infections	Acinetobacter baumannii	Acinetobacter	S1	Galleria mellonella (related: greater wax moth)	Pubmed	27094331	0	0	0	6	0	3
FFFODECD_15422	PHI:6264	unaffected pathogenicity	adeB	RND MDR efflux system	Nosocomial infections	Acinetobacter baumannii	Acinetobacter	AYE	Galleria mellonella (related: greater wax moth)	Pubmed	27094331	0	0	0	6	0	3
GABHAKJJ_06487	PHI:6264	reduced virulence	adeB	RND MDR efflux system	Nosocomial infections	Acinetobacter baumannii	Acinetobacter	S1	Galleria mellonella (related: greater wax moth)	Pubmed	27094331	0	0	0	4	3	0
GABHAKJJ_06487	PHI:6264	unaffected pathogenicity	adeB	RND MDR efflux system	Nosocomial infections	Acinetobacter baumannii	Acinetobacter	AYE	Galleria mellonella (related: greater wax moth)	Pubmed	27094331	0	0	0	4	3	0
GJGFCPIF_05847	PHI:6264	reduced virulence	adeB	RND MDR efflux system	Nosocomial infections	Acinetobacter baumannii	Acinetobacter	S1	Galleria mellonella (related: greater wax moth)	Pubmed	27094331	0	0	0	5	2	54
GJGFCPIF_05847	PHI:6264	unaffected pathogenicity	adeB	RND MDR efflux system	Nosocomial infections	Acinetobacter baumannii	Acinetobacter	AYE	Galleria mellonella (related: greater wax moth)	Pubmed	27094331	0	0	0	5	2	54
HEBJAFPI_05182	PHI:6264	reduced virulence	adeB	RND MDR efflux system	Nosocomial infections	Acinetobacter baumannii	Acinetobacter	S1	Galleria mellonella (related: greater wax moth)	Pubmed	27094331	0	0	0	0	1	0
HEBJAFPI_05182	PHI:6264	unaffected pathogenicity	adeB	RND MDR efflux system	Nosocomial infections	Acinetobacter baumannii	Acinetobacter	AYE	Galleria mellonella (related: greater wax moth)	Pubmed	27094331	0	0	0	0	1	0
HLHADGNG_01031	PHI:6264	reduced virulence	adeB	RND MDR efflux system	Nosocomial infections	Acinetobacter baumannii	Acinetobacter	S1	Galleria mellonella (related: greater wax moth)	Pubmed	27094331	0	0	0	0	39	1
HLHADGNG_01031	PHI:6264	unaffected pathogenicity	adeB	RND MDR efflux system	Nosocomial infections	Acinetobacter baumannii	Acinetobacter	AYE	Galleria mellonella (related: greater wax moth)	Pubmed	27094331	0	0	0	0	39	1
HLLOBPME_08200	PHI:6264	reduced virulence	adeB	RND MDR efflux system	Nosocomial infections	Acinetobacter baumannii	Acinetobacter	S1	Galleria mellonella (related: greater wax moth)	Pubmed	27094331	0	0	0	0	26	0
HLLOBPME_08200	PHI:6264	unaffected pathogenicity	adeB	RND MDR efflux system	Nosocomial infections	Acinetobacter baumannii	Acinetobacter	AYE	Galleria mellonella (related: greater wax moth)	Pubmed	27094331	0	0	0	0	26	0
IBBBPICJ_10994	PHI:6264	reduced virulence	adeB	RND MDR efflux system	Nosocomial infections	Acinetobacter baumannii	Acinetobacter	S1	Galleria mellonella (related: greater wax moth)	Pubmed	27094331	0	0	0	0	0	0
IBBBPICJ_10994	PHI:6264	unaffected pathogenicity	adeB	RND MDR efflux system	Nosocomial infections	Acinetobacter baumannii	Acinetobacter	AYE	Galleria mellonella (related: greater wax moth)	Pubmed	27094331	0	0	0	0	0	0
IHOADBDP_10613	PHI:6264	reduced virulence	adeB	RND MDR efflux system	Nosocomial infections	Acinetobacter baumannii	Acinetobacter	S1	Galleria mellonella (related: greater wax moth)	Pubmed	27094331	0	0	0	0	0	86
IHOADBDP_10613	PHI:6264	unaffected pathogenicity	adeB	RND MDR efflux system	Nosocomial infections	Acinetobacter baumannii	Acinetobacter	AYE	Galleria mellonella (related: greater wax moth)	Pubmed	27094331	0	0	0	0	0	86
IHPHIMPF_04287	PHI:6264	reduced virulence	adeB	RND MDR efflux system	Nosocomial infections	Acinetobacter baumannii	Acinetobacter	S1	Galleria mellonella (related: greater wax moth)	Pubmed	27094331	0	0	1	0	6	181
IHPHIMPF_04287	PHI:6264	unaffected pathogenicity	adeB	RND MDR efflux system	Nosocomial infections	Acinetobacter baumannii	Acinetobacter	AYE	Galleria mellonella (related: greater wax moth)	Pubmed	27094331	0	0	1	0	6	181
JEFEPLOO_11142	PHI:6264	reduced virulence	adeB	RND MDR efflux system	Nosocomial infections	Acinetobacter baumannii	Acinetobacter	S1	Galleria mellonella (related: greater wax moth)	Pubmed	27094331	0	0	0	149	35	17
JEFEPLOO_11142	PHI:6264	unaffected pathogenicity	adeB	RND MDR efflux system	Nosocomial infections	Acinetobacter baumannii	Acinetobacter	AYE	Galleria mellonella (related: greater wax moth)	Pubmed	27094331	0	0	0	149	35	17
JIDOPIBF_12345	PHI:6264	reduced virulence	adeB	RND MDR efflux system	Nosocomial infections	Acinetobacter baumannii	Acinetobacter	S1	Galleria mellonella (related: greater wax moth)	Pubmed	27094331	3	2	3	0	0	0
JIDOPIBF_12345	PHI:6264	unaffected pathogenicity	adeB	RND MDR efflux system	Nosocomial infections	Acinetobacter baumannii	Acinetobacter	AYE	Galleria mellonella (related: greater wax moth)	Pubmed	27094331	3	2	3	0	0	0
KLFGPFLN_20229	PHI:6264	reduced virulence	adeB	RND MDR efflux system	Nosocomial infections	Acinetobacter baumannii	Acinetobacter	S1	Galleria mellonella (related: greater wax moth)	Pubmed	27094331	0	0	0	0	13	104
KLFGPFLN_20229	PHI:6264	unaffected pathogenicity	adeB	RND MDR efflux system	Nosocomial infections	Acinetobacter baumannii	Acinetobacter	AYE	Galleria mellonella (related: greater wax moth)	Pubmed	27094331	0	0	0	0	13	104
OHNAPLHP_00248	PHI:6264	reduced virulence	adeB	RND MDR efflux system	Nosocomial infections	Acinetobacter baumannii	Acinetobacter	S1	Galleria mellonella (related: greater wax moth)	Pubmed	27094331	0	2	0	0	0	0
OHNAPLHP_00248	PHI:6264	unaffected pathogenicity	adeB	RND MDR efflux system	Nosocomial infections	Acinetobacter baumannii	Acinetobacter	AYE	Galleria mellonella (related: greater wax moth)	Pubmed	27094331	0	2	0	0	0	0
OMIDOIIL_21506	PHI:6264	reduced virulence	adeB	RND MDR efflux system	Nosocomial infections	Acinetobacter baumannii	Acinetobacter	S1	Galleria mellonella (related: greater wax moth)	Pubmed	27094331	0	0	0	0	1	1
OMIDOIIL_21506	PHI:6264	unaffected pathogenicity	adeB	RND MDR efflux system	Nosocomial infections	Acinetobacter baumannii	Acinetobacter	AYE	Galleria mellonella (related: greater wax moth)	Pubmed	27094331	0	0	0	0	1	1
OPCHANNF_16076	PHI:6264	reduced virulence	adeB	RND MDR efflux system	Nosocomial infections	Acinetobacter baumannii	Acinetobacter	S1	Galleria mellonella (related: greater wax moth)	Pubmed	27094331	0	2	0	0	0	0
OPCHANNF_16076	PHI:6264	unaffected pathogenicity	adeB	RND MDR efflux system	Nosocomial infections	Acinetobacter baumannii	Acinetobacter	AYE	Galleria mellonella (related: greater wax moth)	Pubmed	27094331	0	2	0	0	0	0
PFBAMKDA_20699	PHI:6264	reduced virulence	adeB	RND MDR efflux system	Nosocomial infections	Acinetobacter baumannii	Acinetobacter	S1	Galleria mellonella (related: greater wax moth)	Pubmed	27094331	0	0	0	0	3	0
PFBAMKDA_20699	PHI:6264	unaffected pathogenicity	adeB	RND MDR efflux system	Nosocomial infections	Acinetobacter baumannii	Acinetobacter	AYE	Galleria mellonella (related: greater wax moth)	Pubmed	27094331	0	0	0	0	3	0
ABJCHPFC_16705	PHI:6385	unaffected pathogenicity	adeC	Multidrug efflux protein	Pneumonia; bloodstream infections	Acinetobacter baumannii	Acinetobacter	BM4587	Mus musculus (related: house mouse)	Pubmed	27247231	0	0	0	11	16	2
DKPCONML_21488	PHI:6385	unaffected pathogenicity	adeC	Multidrug efflux protein	Pneumonia; bloodstream infections	Acinetobacter baumannii	Acinetobacter	BM4587	Mus musculus (related: house mouse)	Pubmed	27247231	0	0	0	0	0	2
EGFDJABP_21803	PHI:6385	unaffected pathogenicity	adeC	Multidrug efflux protein	Pneumonia; bloodstream infections	Acinetobacter baumannii	Acinetobacter	BM4587	Mus musculus (related: house mouse)	Pubmed	27247231	0	0	0	1	0	0
HPFKIIPL_16574	PHI:6385	unaffected pathogenicity	adeC	Multidrug efflux protein	Pneumonia; bloodstream infections	Acinetobacter baumannii	Acinetobacter	BM4587	Mus musculus (related: house mouse)	Pubmed	27247231	0	1	0	0	1	9
IPIADMJA_23300	PHI:6385	unaffected pathogenicity	adeC	Multidrug efflux protein	Pneumonia; bloodstream infections	Acinetobacter baumannii	Acinetobacter	BM4587	Mus musculus (related: house mouse)	Pubmed	27247231	0	0	0	0	0	0
JBEHEGLH_11594	PHI:6385	unaffected pathogenicity	adeC	Multidrug efflux protein	Pneumonia; bloodstream infections	Acinetobacter baumannii	Acinetobacter	BM4587	Mus musculus (related: house mouse)	Pubmed	27247231	0	0	0	3	7	3
KPLPGJMM_10424	PHI:6385	unaffected pathogenicity	adeC	Multidrug efflux protein	Pneumonia; bloodstream infections	Acinetobacter baumannii	Acinetobacter	BM4587	Mus musculus (related: house mouse)	Pubmed	27247231	0	0	0	19	2	6
LELJCLLF_12449	PHI:6385	unaffected pathogenicity	adeC	Multidrug efflux protein	Pneumonia; bloodstream infections	Acinetobacter baumannii	Acinetobacter	BM4587	Mus musculus (related: house mouse)	Pubmed	27247231	0	0	0	0	0	0
AAACMAHF_08233	PHI:6386	unaffected pathogenicity	adeI	Multidrug efflux protein	Pneumonia; bloodstream infections	Acinetobacter baumannii	Acinetobacter	BM4587	Mus musculus (related: house mouse)	Pubmed	27247231	0	0	0	0	0	0
BNPPOJED_01261	PHI:6386	unaffected pathogenicity	adeI	Multidrug efflux protein	Pneumonia; bloodstream infections	Acinetobacter baumannii	Acinetobacter	BM4587	Mus musculus (related: house mouse)	Pubmed	27247231	0	0	0	0	1	1
CAPNNEOJ_16190	PHI:6386	unaffected pathogenicity	adeI	Multidrug efflux protein	Pneumonia; bloodstream infections	Acinetobacter baumannii	Acinetobacter	BM4587	Mus musculus (related: house mouse)	Pubmed	27247231	0	0	0	0	2	0
FECPHINE_12878	PHI:6386	unaffected pathogenicity	adeI	Multidrug efflux protein	Pneumonia; bloodstream infections	Acinetobacter baumannii	Acinetobacter	BM4587	Mus musculus (related: house mouse)	Pubmed	27247231	0	0	3	0	9	3
HEGEFDEA_00729	PHI:6386	unaffected pathogenicity	adeI	Multidrug efflux protein	Pneumonia; bloodstream infections	Acinetobacter baumannii	Acinetobacter	BM4587	Mus musculus (related: house mouse)	Pubmed	27247231	0	0	0	0	0	19
JPJHLBGE_15028	PHI:6386	unaffected pathogenicity	adeI	Multidrug efflux protein	Pneumonia; bloodstream infections	Acinetobacter baumannii	Acinetobacter	BM4587	Mus musculus (related: house mouse)	Pubmed	27247231	2	0	0	0	1	24
LFHBKDIM_15447	PHI:6386	unaffected pathogenicity	adeI	Multidrug efflux protein	Pneumonia; bloodstream infections	Acinetobacter baumannii	Acinetobacter	BM4587	Mus musculus (related: house mouse)	Pubmed	27247231	0	0	0	0	0	2
MFMJNAAK_10133	PHI:6386	unaffected pathogenicity	adeI	Multidrug efflux protein	Pneumonia; bloodstream infections	Acinetobacter baumannii	Acinetobacter	BM4587	Mus musculus (related: house mouse)	Pubmed	27247231	0	0	0	0	0	38
OMIDOIIL_24180	PHI:6386	unaffected pathogenicity	adeI	Multidrug efflux protein	Pneumonia; bloodstream infections	Acinetobacter baumannii	Acinetobacter	BM4587	Mus musculus (related: house mouse)	Pubmed	27247231	0	0	0	3	11	40
PPJODAEL_06445	PHI:6386	unaffected pathogenicity	adeI	Multidrug efflux protein	Pneumonia; bloodstream infections	Acinetobacter baumannii	Acinetobacter	BM4587	Mus musculus (related: house mouse)	Pubmed	27247231	0	0	0	15	0	0
AAACMAHF_08232	PHI:6387	unaffected pathogenicity	adeJ	Multidrug efflux protein	Pneumonia; bloodstream infections	Acinetobacter baumannii	Acinetobacter	BM4587	Mus musculus (related: house mouse)	Pubmed	27247231	0	0	0	0	0	0
ABDEMOMI_05090	PHI:6387	unaffected pathogenicity	adeJ	Multidrug efflux protein	Pneumonia; bloodstream infections	Acinetobacter baumannii	Acinetobacter	BM4587	Mus musculus (related: house mouse)	Pubmed	27247231	0	0	0	0	0	0
AMFEFIMN_14198	PHI:6387	unaffected pathogenicity	adeJ	Multidrug efflux protein	Pneumonia; bloodstream infections	Acinetobacter baumannii	Acinetobacter	BM4587	Mus musculus (related: house mouse)	Pubmed	27247231	0	0	0	0	0	0
BEEPNEBB_02032	PHI:6387	unaffected pathogenicity	adeJ	Multidrug efflux protein	Pneumonia; bloodstream infections	Acinetobacter baumannii	Acinetobacter	BM4587	Mus musculus (related: house mouse)	Pubmed	27247231	0	3	3	0	1	1
DAMFPGEB_01945	PHI:6387	unaffected pathogenicity	adeJ	Multidrug efflux protein	Pneumonia; bloodstream infections	Acinetobacter baumannii	Acinetobacter	BM4587	Mus musculus (related: house mouse)	Pubmed	27247231	0	0	0	0	1	0
DGMHLKNJ_22730	PHI:6387	unaffected pathogenicity	adeJ	Multidrug efflux protein	Pneumonia; bloodstream infections	Acinetobacter baumannii	Acinetobacter	BM4587	Mus musculus (related: house mouse)	Pubmed	27247231	0	0	3	0	4	0
FBCBINIF_19499	PHI:6387	unaffected pathogenicity	adeJ	Multidrug efflux protein	Pneumonia; bloodstream infections	Acinetobacter baumannii	Acinetobacter	BM4587	Mus musculus (related: house mouse)	Pubmed	27247231	1	0	0	1	0	22
FBLPDDOK_06163	PHI:6387	unaffected pathogenicity	adeJ	Multidrug efflux protein	Pneumonia; bloodstream infections	Acinetobacter baumannii	Acinetobacter	BM4587	Mus musculus (related: house mouse)	Pubmed	27247231	0	0	0	0	0	0
FECPHINE_12877	PHI:6387	unaffected pathogenicity	adeJ	Multidrug efflux protein	Pneumonia; bloodstream infections	Acinetobacter baumannii	Acinetobacter	BM4587	Mus musculus (related: house mouse)	Pubmed	27247231	0	0	3	0	39	5
GPLOCPFM_02601	PHI:6387	unaffected pathogenicity	adeJ	Multidrug efflux protein	Pneumonia; bloodstream infections	Acinetobacter baumannii	Acinetobacter	BM4587	Mus musculus (related: house mouse)	Pubmed	27247231	0	0	0	0	0	6
HEBJAFPI_07291	PHI:6387	unaffected pathogenicity	adeJ	Multidrug efflux protein	Pneumonia; bloodstream infections	Acinetobacter baumannii	Acinetobacter	BM4587	Mus musculus (related: house mouse)	Pubmed	27247231	0	0	0	0	0	0
IBMGDPJO_00659	PHI:6387	unaffected pathogenicity	adeJ	Multidrug efflux protein	Pneumonia; bloodstream infections	Acinetobacter baumannii	Acinetobacter	BM4587	Mus musculus (related: house mouse)	Pubmed	27247231	0	0	0	0	0	0
ICACAOGN_11468	PHI:6387	unaffected pathogenicity	adeJ	Multidrug efflux protein	Pneumonia; bloodstream infections	Acinetobacter baumannii	Acinetobacter	BM4587	Mus musculus (related: house mouse)	Pubmed	27247231	0	0	0	0	0	0
JPJHLBGE_15029	PHI:6387	unaffected pathogenicity	adeJ	Multidrug efflux protein	Pneumonia; bloodstream infections	Acinetobacter baumannii	Acinetobacter	BM4587	Mus musculus (related: house mouse)	Pubmed	27247231	0	0	0	0	6	196
KAKGPMAC_20065	PHI:6387	unaffected pathogenicity	adeJ	Multidrug efflux protein	Pneumonia; bloodstream infections	Acinetobacter baumannii	Acinetobacter	BM4587	Mus musculus (related: house mouse)	Pubmed	27247231	0	0	0	0	0	1
LABBJMPI_16200	PHI:6387	unaffected pathogenicity	adeJ	Multidrug efflux protein	Pneumonia; bloodstream infections	Acinetobacter baumannii	Acinetobacter	BM4587	Mus musculus (related: house mouse)	Pubmed	27247231	0	0	0	0	2	0
LIFPDKPH_23950	PHI:6387	unaffected pathogenicity	adeJ	Multidrug efflux protein	Pneumonia; bloodstream infections	Acinetobacter baumannii	Acinetobacter	BM4587	Mus musculus (related: house mouse)	Pubmed	27247231	0	0	0	2	0	0
LMDEALAM_04344	PHI:6387	unaffected pathogenicity	adeJ	Multidrug efflux protein	Pneumonia; bloodstream infections	Acinetobacter baumannii	Acinetobacter	BM4587	Mus musculus (related: house mouse)	Pubmed	27247231	0	0	0	0	0	0
MCCFJHOP_04808	PHI:6387	unaffected pathogenicity	adeJ	Multidrug efflux protein	Pneumonia; bloodstream infections	Acinetobacter baumannii	Acinetobacter	BM4587	Mus musculus (related: house mouse)	Pubmed	27247231	0	0	0	4	0	2
PFBAMKDA_13163	PHI:6387	unaffected pathogenicity	adeJ	Multidrug efflux protein	Pneumonia; bloodstream infections	Acinetobacter baumannii	Acinetobacter	BM4587	Mus musculus (related: house mouse)	Pubmed	27247231	0	0	0	0	0	1
PGAEDFBE_03739	PHI:6387	unaffected pathogenicity	adeJ	Multidrug efflux protein	Pneumonia; bloodstream infections	Acinetobacter baumannii	Acinetobacter	BM4587	Mus musculus (related: house mouse)	Pubmed	27247231	0	0	0	0	0	0
AAACMAHF_08231	PHI:6388	unaffected pathogenicity	adeK	Multidrug efflux protein	Pneumonia; bloodstream infections	Acinetobacter baumannii	Acinetobacter	BM4587	Mus musculus (related: house mouse)	Pubmed	27247231	0	0	0	0	0	0
AJGNPBLB_11921	PHI:6388	unaffected pathogenicity	adeK	Multidrug efflux protein	Pneumonia; bloodstream infections	Acinetobacter baumannii	Acinetobacter	BM4587	Mus musculus (related: house mouse)	Pubmed	27247231	0	0	0	0	0	0
AMDKMEFP_13764	PHI:6388	unaffected pathogenicity	adeK	Multidrug efflux protein	Pneumonia; bloodstream infections	Acinetobacter baumannii	Acinetobacter	BM4587	Mus musculus (related: house mouse)	Pubmed	27247231	0	0	0	0	0	2
DJEKJFBD_20531	PHI:6388	unaffected pathogenicity	adeK	Multidrug efflux protein	Pneumonia; bloodstream infections	Acinetobacter baumannii	Acinetobacter	BM4587	Mus musculus (related: house mouse)	Pubmed	27247231	0	0	0	0	0	18
DPGMEJGB_12132	PHI:6388	unaffected pathogenicity	adeK	Multidrug efflux protein	Pneumonia; bloodstream infections	Acinetobacter baumannii	Acinetobacter	BM4587	Mus musculus (related: house mouse)	Pubmed	27247231	0	0	0	15	9	4
FCJJFDHB_10263	PHI:6388	unaffected pathogenicity	adeK	Multidrug efflux protein	Pneumonia; bloodstream infections	Acinetobacter baumannii	Acinetobacter	BM4587	Mus musculus (related: house mouse)	Pubmed	27247231	0	0	0	0	10	0
FECPHINE_12876	PHI:6388	unaffected pathogenicity	adeK	Multidrug efflux protein	Pneumonia; bloodstream infections	Acinetobacter baumannii	Acinetobacter	BM4587	Mus musculus (related: house mouse)	Pubmed	27247231	0	0	0	0	12	0
IKGCLEML_10368	PHI:6388	unaffected pathogenicity	adeK	Multidrug efflux protein	Pneumonia; bloodstream infections	Acinetobacter baumannii	Acinetobacter	BM4587	Mus musculus (related: house mouse)	Pubmed	27247231	0	0	0	0	0	6
IPIADMJA_19669	PHI:6388	unaffected pathogenicity	adeK	Multidrug efflux protein	Pneumonia; bloodstream infections	Acinetobacter baumannii	Acinetobacter	BM4587	Mus musculus (related: house mouse)	Pubmed	27247231	0	0	0	0	2	0
JPJHLBGE_15030	PHI:6388	unaffected pathogenicity	adeK	Multidrug efflux protein	Pneumonia; bloodstream infections	Acinetobacter baumannii	Acinetobacter	BM4587	Mus musculus (related: house mouse)	Pubmed	27247231	0	0	0	0	1	109
LABBJMPI_16201	PHI:6388	unaffected pathogenicity	adeK	Multidrug efflux protein	Pneumonia; bloodstream infections	Acinetobacter baumannii	Acinetobacter	BM4587	Mus musculus (related: house mouse)	Pubmed	27247231	0	0	0	0	2	0
NJDJBBPJ_07402	PHI:6388	unaffected pathogenicity	adeK	Multidrug efflux protein	Pneumonia; bloodstream infections	Acinetobacter baumannii	Acinetobacter	BM4587	Mus musculus (related: house mouse)	Pubmed	27247231	0	0	0	6	0	0
PFBAMKDA_13164	PHI:6388	unaffected pathogenicity	adeK	Multidrug efflux protein	Pneumonia; bloodstream infections	Acinetobacter baumannii	Acinetobacter	BM4587	Mus musculus (related: house mouse)	Pubmed	27247231	0	0	1	0	1	0
AAACMAHF_01736	PHI:6492	reduced virulence	lipA	Lipase	Nosocomial infections	Acinetobacter baumannii	Acinetobacter	ATCC17978	Mus musculus (related: house mouse)	Pubmed	26668261	0	0	0	0	0	0
AAACMAHF_02570	PHI:6492	reduced virulence	lipA	Lipase	Nosocomial infections	Acinetobacter baumannii	Acinetobacter	ATCC17978	Mus musculus (related: house mouse)	Pubmed	26668261	0	0	0	0	4	176
AAACMAHF_08148	PHI:6492	reduced virulence	lipA	Lipase	Nosocomial infections	Acinetobacter baumannii	Acinetobacter	ATCC17978	Mus musculus (related: house mouse)	Pubmed	26668261	0	0	0	18	3	3
AAACMAHF_09183	PHI:6492	reduced virulence	lipA	Lipase	Nosocomial infections	Acinetobacter baumannii	Acinetobacter	ATCC17978	Mus musculus (related: house mouse)	Pubmed	26668261	0	0	0	28	7	6
ABDEMOMI_03272	PHI:6492	reduced virulence	lipA	Lipase	Nosocomial infections	Acinetobacter baumannii	Acinetobacter	ATCC17978	Mus musculus (related: house mouse)	Pubmed	26668261	0	0	0	0	4	0
ABJCHPFC_04254	PHI:6492	reduced virulence	lipA	Lipase	Nosocomial infections	Acinetobacter baumannii	Acinetobacter	ATCC17978	Mus musculus (related: house mouse)	Pubmed	26668261	0	0	0	0	0	0
ACFKAOAL_11116	PHI:6492	reduced virulence	lipA	Lipase	Nosocomial infections	Acinetobacter baumannii	Acinetobacter	ATCC17978	Mus musculus (related: house mouse)	Pubmed	26668261	0	0	0	1	0	0
ADHFFOCN_05115	PHI:6492	reduced virulence	lipA	Lipase	Nosocomial infections	Acinetobacter baumannii	Acinetobacter	ATCC17978	Mus musculus (related: house mouse)	Pubmed	26668261	0	0	0	0	0	0
AFHDHIDB_05534	PHI:6492	reduced virulence	lipA	Lipase	Nosocomial infections	Acinetobacter baumannii	Acinetobacter	ATCC17978	Mus musculus (related: house mouse)	Pubmed	26668261	0	0	0	2	0	0
AFHDHIDB_11140	PHI:6492	reduced virulence	lipA	Lipase	Nosocomial infections	Acinetobacter baumannii	Acinetobacter	ATCC17978	Mus musculus (related: house mouse)	Pubmed	26668261	0	0	0	1	3	0
AGKJFDAI_10040	PHI:6492	reduced virulence	lipA	Lipase	Nosocomial infections	Acinetobacter baumannii	Acinetobacter	ATCC17978	Mus musculus (related: house mouse)	Pubmed	26668261	0	0	0	13	0	5
AHGKCAAA_02973	PHI:6492	reduced virulence	lipA	Lipase	Nosocomial infections	Acinetobacter baumannii	Acinetobacter	ATCC17978	Mus musculus (related: house mouse)	Pubmed	26668261	0	0	0	1	2	0
AHIKLMLF_05164	PHI:6492	reduced virulence	lipA	Lipase	Nosocomial infections	Acinetobacter baumannii	Acinetobacter	ATCC17978	Mus musculus (related: house mouse)	Pubmed	26668261	0	0	1	0	0	23
AJGNPBLB_18665	PHI:6492	reduced virulence	lipA	Lipase	Nosocomial infections	Acinetobacter baumannii	Acinetobacter	ATCC17978	Mus musculus (related: house mouse)	Pubmed	26668261	0	0	8	0	13	65
AKIEIJEC_06767	PHI:6492	reduced virulence	lipA	Lipase	Nosocomial infections	Acinetobacter baumannii	Acinetobacter	ATCC17978	Mus musculus (related: house mouse)	Pubmed	26668261	0	0	0	0	0	0
AKMPDHGF_09864	PHI:6492	reduced virulence	lipA	Lipase	Nosocomial infections	Acinetobacter baumannii	Acinetobacter	ATCC17978	Mus musculus (related: house mouse)	Pubmed	26668261	0	0	0	0	1	38
ALDAEFBB_14217	PHI:6492	reduced virulence	lipA	Lipase	Nosocomial infections	Acinetobacter baumannii	Acinetobacter	ATCC17978	Mus musculus (related: house mouse)	Pubmed	26668261	0	0	0	2	0	0
AMFEFIMN_19414	PHI:6492	reduced virulence	lipA	Lipase	Nosocomial infections	Acinetobacter baumannii	Acinetobacter	ATCC17978	Mus musculus (related: house mouse)	Pubmed	26668261	0	0	0	20	0	0
AMPJCGAJ_08432	PHI:6492	reduced virulence	lipA	Lipase	Nosocomial infections	Acinetobacter baumannii	Acinetobacter	ATCC17978	Mus musculus (related: house mouse)	Pubmed	26668261	0	0	0	1	2	11
AOEGKBMP_16145	PHI:6492	reduced virulence	lipA	Lipase	Nosocomial infections	Acinetobacter baumannii	Acinetobacter	ATCC17978	Mus musculus (related: house mouse)	Pubmed	26668261	0	0	1	5	11	45
BBMCDPPC_11134	PHI:6492	reduced virulence	lipA	Lipase	Nosocomial infections	Acinetobacter baumannii	Acinetobacter	ATCC17978	Mus musculus (related: house mouse)	Pubmed	26668261	0	0	0	3	17	3
BCGENGHG_03315	PHI:6492	reduced virulence	lipA	Lipase	Nosocomial infections	Acinetobacter baumannii	Acinetobacter	ATCC17978	Mus musculus (related: house mouse)	Pubmed	26668261	0	0	0	0	0	2
BEOLBNLB_11857	PHI:6492	reduced virulence	lipA	Lipase	Nosocomial infections	Acinetobacter baumannii	Acinetobacter	ATCC17978	Mus musculus (related: house mouse)	Pubmed	26668261	0	0	0	1	2	1
BIELPEML_05976	PHI:6492	reduced virulence	lipA	Lipase	Nosocomial infections	Acinetobacter baumannii	Acinetobacter	ATCC17978	Mus musculus (related: house mouse)	Pubmed	26668261	0	0	1	12	10	13
BIHHICGH_13465	PHI:6492	reduced virulence	lipA	Lipase	Nosocomial infections	Acinetobacter baumannii	Acinetobacter	ATCC17978	Mus musculus (related: house mouse)	Pubmed	26668261	0	0	0	31	5	2
BKGCALCK_10766	PHI:6492	reduced virulence	lipA	Lipase	Nosocomial infections	Acinetobacter baumannii	Acinetobacter	ATCC17978	Mus musculus (related: house mouse)	Pubmed	26668261	0	0	0	0	10	3
BLLBHLBK_14134	PHI:6492	reduced virulence	lipA	Lipase	Nosocomial infections	Acinetobacter baumannii	Acinetobacter	ATCC17978	Mus musculus (related: house mouse)	Pubmed	26668261	0	0	0	0	3	0
BMIOKJIN_22136	PHI:6492	reduced virulence	lipA	Lipase	Nosocomial infections	Acinetobacter baumannii	Acinetobacter	ATCC17978	Mus musculus (related: house mouse)	Pubmed	26668261	0	0	0	0	1	53
BMNPPPKN_08489	PHI:6492	reduced virulence	lipA	Lipase	Nosocomial infections	Acinetobacter baumannii	Acinetobacter	ATCC17978	Mus musculus (related: house mouse)	Pubmed	26668261	0	0	0	0	0	0
BNLDBCJG_04204	PHI:6492	reduced virulence	lipA	Lipase	Nosocomial infections	Acinetobacter baumannii	Acinetobacter	ATCC17978	Mus musculus (related: house mouse)	Pubmed	26668261	0	0	1	48	56	77
BNLDBCJG_12502	PHI:6492	reduced virulence	lipA	Lipase	Nosocomial infections	Acinetobacter baumannii	Acinetobacter	ATCC17978	Mus musculus (related: house mouse)	Pubmed	26668261	0	0	0	29	0	2
BNPPOJED_07994	PHI:6492	reduced virulence	lipA	Lipase	Nosocomial infections	Acinetobacter baumannii	Acinetobacter	ATCC17978	Mus musculus (related: house mouse)	Pubmed	26668261	0	0	0	0	0	91
CAOOFCJI_00545	PHI:6492	reduced virulence	lipA	Lipase	Nosocomial infections	Acinetobacter baumannii	Acinetobacter	ATCC17978	Mus musculus (related: house mouse)	Pubmed	26668261	0	0	0	0	48	7
CBLKFGNB_20735	PHI:6492	reduced virulence	lipA	Lipase	Nosocomial infections	Acinetobacter baumannii	Acinetobacter	ATCC17978	Mus musculus (related: house mouse)	Pubmed	26668261	0	0	0	0	0	0
CCOBCHNN_10480	PHI:6492	reduced virulence	lipA	Lipase	Nosocomial infections	Acinetobacter baumannii	Acinetobacter	ATCC17978	Mus musculus (related: house mouse)	Pubmed	26668261	0	0	0	0	0	0
CCOBCHNN_14260	PHI:6492	reduced virulence	lipA	Lipase	Nosocomial infections	Acinetobacter baumannii	Acinetobacter	ATCC17978	Mus musculus (related: house mouse)	Pubmed	26668261	0	0	0	0	20	0
CGMANKCH_16373	PHI:6492	reduced virulence	lipA	Lipase	Nosocomial infections	Acinetobacter baumannii	Acinetobacter	ATCC17978	Mus musculus (related: house mouse)	Pubmed	26668261	0	0	0	0	7	0
DANPLOBL_12147	PHI:6492	reduced virulence	lipA	Lipase	Nosocomial infections	Acinetobacter baumannii	Acinetobacter	ATCC17978	Mus musculus (related: house mouse)	Pubmed	26668261	0	0	0	0	2	1
DGHOADJD_02674	PHI:6492	reduced virulence	lipA	Lipase	Nosocomial infections	Acinetobacter baumannii	Acinetobacter	ATCC17978	Mus musculus (related: house mouse)	Pubmed	26668261	0	0	0	29	2	4
DGMHLKNJ_19063	PHI:6492	reduced virulence	lipA	Lipase	Nosocomial infections	Acinetobacter baumannii	Acinetobacter	ATCC17978	Mus musculus (related: house mouse)	Pubmed	26668261	0	0	0	0	13	0
DHBPEGBM_15185	PHI:6492	reduced virulence	lipA	Lipase	Nosocomial infections	Acinetobacter baumannii	Acinetobacter	ATCC17978	Mus musculus (related: house mouse)	Pubmed	26668261	0	0	0	13	4	25
DHBPEGBM_19955	PHI:6492	reduced virulence	lipA	Lipase	Nosocomial infections	Acinetobacter baumannii	Acinetobacter	ATCC17978	Mus musculus (related: house mouse)	Pubmed	26668261	0	0	0	0	1	1
DHBPEGBM_21334	PHI:6492	reduced virulence	lipA	Lipase	Nosocomial infections	Acinetobacter baumannii	Acinetobacter	ATCC17978	Mus musculus (related: house mouse)	Pubmed	26668261	0	0	0	14	4	5
DHFHKKOA_05233	PHI:6492	reduced virulence	lipA	Lipase	Nosocomial infections	Acinetobacter baumannii	Acinetobacter	ATCC17978	Mus musculus (related: house mouse)	Pubmed	26668261	0	0	0	2	0	0
DHODAAFF_01297	PHI:6492	reduced virulence	lipA	Lipase	Nosocomial infections	Acinetobacter baumannii	Acinetobacter	ATCC17978	Mus musculus (related: house mouse)	Pubmed	26668261	0	0	0	3	3	83
DHODAAFF_14142	PHI:6492	reduced virulence	lipA	Lipase	Nosocomial infections	Acinetobacter baumannii	Acinetobacter	ATCC17978	Mus musculus (related: house mouse)	Pubmed	26668261	0	0	0	19	4	3
DMKBAMAJ_01699	PHI:6492	reduced virulence	lipA	Lipase	Nosocomial infections	Acinetobacter baumannii	Acinetobacter	ATCC17978	Mus musculus (related: house mouse)	Pubmed	26668261	0	0	0	0	0	0
DNBEHHAF_22416	PHI:6492	reduced virulence	lipA	Lipase	Nosocomial infections	Acinetobacter baumannii	Acinetobacter	ATCC17978	Mus musculus (related: house mouse)	Pubmed	26668261	0	0	0	0	23	0
DOGIKLLF_17976	PHI:6492	reduced virulence	lipA	Lipase	Nosocomial infections	Acinetobacter baumannii	Acinetobacter	ATCC17978	Mus musculus (related: house mouse)	Pubmed	26668261	0	0	0	0	17	15
DPGMEJGB_11489	PHI:6492	reduced virulence	lipA	Lipase	Nosocomial infections	Acinetobacter baumannii	Acinetobacter	ATCC17978	Mus musculus (related: house mouse)	Pubmed	26668261	0	0	1	0	0	123
EBEHHKMM_10088	PHI:6492	reduced virulence	lipA	Lipase	Nosocomial infections	Acinetobacter baumannii	Acinetobacter	ATCC17978	Mus musculus (related: house mouse)	Pubmed	26668261	0	0	0	2	8	1
ECBNIABA_14418	PHI:6492	reduced virulence	lipA	Lipase	Nosocomial infections	Acinetobacter baumannii	Acinetobacter	ATCC17978	Mus musculus (related: house mouse)	Pubmed	26668261	0	0	0	6	0	1
ECKMDCPL_02249	PHI:6492	reduced virulence	lipA	Lipase	Nosocomial infections	Acinetobacter baumannii	Acinetobacter	ATCC17978	Mus musculus (related: house mouse)	Pubmed	26668261	0	0	0	1	0	0
ECLAEJNG_08833	PHI:6492	reduced virulence	lipA	Lipase	Nosocomial infections	Acinetobacter baumannii	Acinetobacter	ATCC17978	Mus musculus (related: house mouse)	Pubmed	26668261	1	0	1	2	0	23
EHNBEGHO_03208	PHI:6492	reduced virulence	lipA	Lipase	Nosocomial infections	Acinetobacter baumannii	Acinetobacter	ATCC17978	Mus musculus (related: house mouse)	Pubmed	26668261	0	0	0	0	69	0
EIAKICDH_01203	PHI:6492	reduced virulence	lipA	Lipase	Nosocomial infections	Acinetobacter baumannii	Acinetobacter	ATCC17978	Mus musculus (related: house mouse)	Pubmed	26668261	0	0	0	0	0	0
EIAKICDH_04083	PHI:6492	reduced virulence	lipA	Lipase	Nosocomial infections	Acinetobacter baumannii	Acinetobacter	ATCC17978	Mus musculus (related: house mouse)	Pubmed	26668261	0	0	0	72	15	11
EIAKICDH_05040	PHI:6492	reduced virulence	lipA	Lipase	Nosocomial infections	Acinetobacter baumannii	Acinetobacter	ATCC17978	Mus musculus (related: house mouse)	Pubmed	26668261	0	0	0	0	0	0
EMGFDPID_02129	PHI:6492	reduced virulence	lipA	Lipase	Nosocomial infections	Acinetobacter baumannii	Acinetobacter	ATCC17978	Mus musculus (related: house mouse)	Pubmed	26668261	0	0	0	1	19	1
EMGFDPID_09624	PHI:6492	reduced virulence	lipA	Lipase	Nosocomial infections	Acinetobacter baumannii	Acinetobacter	ATCC17978	Mus musculus (related: house mouse)	Pubmed	26668261	0	0	0	53	2	0
EMGFDPID_12001	PHI:6492	reduced virulence	lipA	Lipase	Nosocomial infections	Acinetobacter baumannii	Acinetobacter	ATCC17978	Mus musculus (related: house mouse)	Pubmed	26668261	0	0	1	0	4	1
EMJBOAHE_07421	PHI:6492	reduced virulence	lipA	Lipase	Nosocomial infections	Acinetobacter baumannii	Acinetobacter	ATCC17978	Mus musculus (related: house mouse)	Pubmed	26668261	0	4	1	0	2	4
FBBOGJDF_01681	PHI:6492	reduced virulence	lipA	Lipase	Nosocomial infections	Acinetobacter baumannii	Acinetobacter	ATCC17978	Mus musculus (related: house mouse)	Pubmed	26668261	0	0	0	0	0	0
FBBOGJDF_08236	PHI:6492	reduced virulence	lipA	Lipase	Nosocomial infections	Acinetobacter baumannii	Acinetobacter	ATCC17978	Mus musculus (related: house mouse)	Pubmed	26668261	0	0	0	0	0	1
FBCBINIF_10589	PHI:6492	reduced virulence	lipA	Lipase	Nosocomial infections	Acinetobacter baumannii	Acinetobacter	ATCC17978	Mus musculus (related: house mouse)	Pubmed	26668261	0	0	0	5	7	0
FBLPDDOK_15382	PHI:6492	reduced virulence	lipA	Lipase	Nosocomial infections	Acinetobacter baumannii	Acinetobacter	ATCC17978	Mus musculus (related: house mouse)	Pubmed	26668261	0	0	0	0	2	5
FDHGNEKJ_06606	PHI:6492	reduced virulence	lipA	Lipase	Nosocomial infections	Acinetobacter baumannii	Acinetobacter	ATCC17978	Mus musculus (related: house mouse)	Pubmed	26668261	0	0	0	2	2	0
FDHGNEKJ_09159	PHI:6492	reduced virulence	lipA	Lipase	Nosocomial infections	Acinetobacter baumannii	Acinetobacter	ATCC17978	Mus musculus (related: house mouse)	Pubmed	26668261	0	0	0	0	15	0
FDHGNEKJ_12261	PHI:6492	reduced virulence	lipA	Lipase	Nosocomial infections	Acinetobacter baumannii	Acinetobacter	ATCC17978	Mus musculus (related: house mouse)	Pubmed	26668261	0	0	0	0	0	0
FDILKLME_23901	PHI:6492	reduced virulence	lipA	Lipase	Nosocomial infections	Acinetobacter baumannii	Acinetobacter	ATCC17978	Mus musculus (related: house mouse)	Pubmed	26668261	0	1	0	0	5	26
FJCEECFF_13509	PHI:6492	reduced virulence	lipA	Lipase	Nosocomial infections	Acinetobacter baumannii	Acinetobacter	ATCC17978	Mus musculus (related: house mouse)	Pubmed	26668261	0	0	0	1	6	0
FJIBNFKG_14705	PHI:6492	reduced virulence	lipA	Lipase	Nosocomial infections	Acinetobacter baumannii	Acinetobacter	ATCC17978	Mus musculus (related: house mouse)	Pubmed	26668261	0	0	0	0	44	0
FJIBNFKG_22355	PHI:6492	reduced virulence	lipA	Lipase	Nosocomial infections	Acinetobacter baumannii	Acinetobacter	ATCC17978	Mus musculus (related: house mouse)	Pubmed	26668261	0	0	2	0	0	451
FJPIIBEH_12824	PHI:6492	reduced virulence	lipA	Lipase	Nosocomial infections	Acinetobacter baumannii	Acinetobacter	ATCC17978	Mus musculus (related: house mouse)	Pubmed	26668261	0	0	0	49	1	7
FJPIIBEH_21079	PHI:6492	reduced virulence	lipA	Lipase	Nosocomial infections	Acinetobacter baumannii	Acinetobacter	ATCC17978	Mus musculus (related: house mouse)	Pubmed	26668261	0	0	0	0	11	1
FKCIOLLM_14378	PHI:6492	reduced virulence	lipA	Lipase	Nosocomial infections	Acinetobacter baumannii	Acinetobacter	ATCC17978	Mus musculus (related: house mouse)	Pubmed	26668261	0	0	0	0	0	0
FLDHLAFO_05564	PHI:6492	reduced virulence	lipA	Lipase	Nosocomial infections	Acinetobacter baumannii	Acinetobacter	ATCC17978	Mus musculus (related: house mouse)	Pubmed	26668261	0	0	0	0	0	0
FLEGAIJG_02000	PHI:6492	reduced virulence	lipA	Lipase	Nosocomial infections	Acinetobacter baumannii	Acinetobacter	ATCC17978	Mus musculus (related: house mouse)	Pubmed	26668261	1	0	0	6	8	296
GABHAKJJ_05757	PHI:6492	reduced virulence	lipA	Lipase	Nosocomial infections	Acinetobacter baumannii	Acinetobacter	ATCC17978	Mus musculus (related: house mouse)	Pubmed	26668261	0	0	0	0	8	95
GABHAKJJ_22626	PHI:6492	reduced virulence	lipA	Lipase	Nosocomial infections	Acinetobacter baumannii	Acinetobacter	ATCC17978	Mus musculus (related: house mouse)	Pubmed	26668261	0	0	0	0	2	5
GABHAKJJ_22650	PHI:6492	reduced virulence	lipA	Lipase	Nosocomial infections	Acinetobacter baumannii	Acinetobacter	ATCC17978	Mus musculus (related: house mouse)	Pubmed	26668261	0	0	0	16	0	14
GAGGMFDH_06414	PHI:6492	reduced virulence	lipA	Lipase	Nosocomial infections	Acinetobacter baumannii	Acinetobacter	ATCC17978	Mus musculus (related: house mouse)	Pubmed	26668261	0	0	0	2	0	0
GALGHJEB_02731	PHI:6492	reduced virulence	lipA	Lipase	Nosocomial infections	Acinetobacter baumannii	Acinetobacter	ATCC17978	Mus musculus (related: house mouse)	Pubmed	26668261	0	0	0	0	1	277
GALGHJEB_15627	PHI:6492	reduced virulence	lipA	Lipase	Nosocomial infections	Acinetobacter baumannii	Acinetobacter	ATCC17978	Mus musculus (related: house mouse)	Pubmed	26668261	0	0	0	3	0	0
GDDMPOJM_04412	PHI:6492	reduced virulence	lipA	Lipase	Nosocomial infections	Acinetobacter baumannii	Acinetobacter	ATCC17978	Mus musculus (related: house mouse)	Pubmed	26668261	0	0	0	0	0	0
GDLADJDC_18709	PHI:6492	reduced virulence	lipA	Lipase	Nosocomial infections	Acinetobacter baumannii	Acinetobacter	ATCC17978	Mus musculus (related: house mouse)	Pubmed	26668261	0	0	0	1	26	0
GDLADJDC_20095	PHI:6492	reduced virulence	lipA	Lipase	Nosocomial infections	Acinetobacter baumannii	Acinetobacter	ATCC17978	Mus musculus (related: house mouse)	Pubmed	26668261	0	0	0	0	12	0
GEFJLNDC_16130	PHI:6492	reduced virulence	lipA	Lipase	Nosocomial infections	Acinetobacter baumannii	Acinetobacter	ATCC17978	Mus musculus (related: house mouse)	Pubmed	26668261	0	0	0	18	2	2
GGIMIMCE_09096	PHI:6492	reduced virulence	lipA	Lipase	Nosocomial infections	Acinetobacter baumannii	Acinetobacter	ATCC17978	Mus musculus (related: house mouse)	Pubmed	26668261	0	0	0	4	11	1
GHIPDJOF_21945	PHI:6492	reduced virulence	lipA	Lipase	Nosocomial infections	Acinetobacter baumannii	Acinetobacter	ATCC17978	Mus musculus (related: house mouse)	Pubmed	26668261	0	0	0	28	8	2
GIHDACHC_01032	PHI:6492	reduced virulence	lipA	Lipase	Nosocomial infections	Acinetobacter baumannii	Acinetobacter	ATCC17978	Mus musculus (related: house mouse)	Pubmed	26668261	0	0	0	0	0	0
GIKOIJIJ_04796	PHI:6492	reduced virulence	lipA	Lipase	Nosocomial infections	Acinetobacter baumannii	Acinetobacter	ATCC17978	Mus musculus (related: house mouse)	Pubmed	26668261	0	0	0	0	0	1
GJGFCPIF_22042	PHI:6492	reduced virulence	lipA	Lipase	Nosocomial infections	Acinetobacter baumannii	Acinetobacter	ATCC17978	Mus musculus (related: house mouse)	Pubmed	26668261	0	0	0	0	2	31
GKBHBEIK_16402	PHI:6492	reduced virulence	lipA	Lipase	Nosocomial infections	Acinetobacter baumannii	Acinetobacter	ATCC17978	Mus musculus (related: house mouse)	Pubmed	26668261	0	0	0	24	2	2
GKNOJJOH_04699	PHI:6492	reduced virulence	lipA	Lipase	Nosocomial infections	Acinetobacter baumannii	Acinetobacter	ATCC17978	Mus musculus (related: house mouse)	Pubmed	26668261	0	0	0	8	1	0
GKNOJJOH_06021	PHI:6492	reduced virulence	lipA	Lipase	Nosocomial infections	Acinetobacter baumannii	Acinetobacter	ATCC17978	Mus musculus (related: house mouse)	Pubmed	26668261	0	0	0	0	22	0
GLIOKAOO_11605	PHI:6492	reduced virulence	lipA	Lipase	Nosocomial infections	Acinetobacter baumannii	Acinetobacter	ATCC17978	Mus musculus (related: house mouse)	Pubmed	26668261	0	0	0	22	8	7
GPLOCPFM_01706	PHI:6492	reduced virulence	lipA	Lipase	Nosocomial infections	Acinetobacter baumannii	Acinetobacter	ATCC17978	Mus musculus (related: house mouse)	Pubmed	26668261	0	0	0	0	2	0
GPLOCPFM_08381	PHI:6492	reduced virulence	lipA	Lipase	Nosocomial infections	Acinetobacter baumannii	Acinetobacter	ATCC17978	Mus musculus (related: house mouse)	Pubmed	26668261	0	0	0	0	8	0
HBHDLPGO_16306	PHI:6492	reduced virulence	lipA	Lipase	Nosocomial infections	Acinetobacter baumannii	Acinetobacter	ATCC17978	Mus musculus (related: house mouse)	Pubmed	26668261	0	0	0	0	1	181
HBHDLPGO_20248	PHI:6492	reduced virulence	lipA	Lipase	Nosocomial infections	Acinetobacter baumannii	Acinetobacter	ATCC17978	Mus musculus (related: house mouse)	Pubmed	26668261	0	0	0	0	73	0
HBOPDNGL_13494	PHI:6492	reduced virulence	lipA	Lipase	Nosocomial infections	Acinetobacter baumannii	Acinetobacter	ATCC17978	Mus musculus (related: house mouse)	Pubmed	26668261	0	0	0	24	4	5
HEBJAFPI_01347	PHI:6492	reduced virulence	lipA	Lipase	Nosocomial infections	Acinetobacter baumannii	Acinetobacter	ATCC17978	Mus musculus (related: house mouse)	Pubmed	26668261	0	0	0	2	0	0
HFGHINOO_10162	PHI:6492	reduced virulence	lipA	Lipase	Nosocomial infections	Acinetobacter baumannii	Acinetobacter	ATCC17978	Mus musculus (related: house mouse)	Pubmed	26668261	0	0	0	2	67	0
HFGHINOO_10505	PHI:6492	reduced virulence	lipA	Lipase	Nosocomial infections	Acinetobacter baumannii	Acinetobacter	ATCC17978	Mus musculus (related: house mouse)	Pubmed	26668261	0	0	0	0	0	20
HFKPCICH_11886	PHI:6492	reduced virulence	lipA	Lipase	Nosocomial infections	Acinetobacter baumannii	Acinetobacter	ATCC17978	Mus musculus (related: house mouse)	Pubmed	26668261	0	1	2	0	3	113
HKKIBMOC_02444	PHI:6492	reduced virulence	lipA	Lipase	Nosocomial infections	Acinetobacter baumannii	Acinetobacter	ATCC17978	Mus musculus (related: house mouse)	Pubmed	26668261	0	0	0	103	2	2
HLMHLHKP_07664	PHI:6492	reduced virulence	lipA	Lipase	Nosocomial infections	Acinetobacter baumannii	Acinetobacter	ATCC17978	Mus musculus (related: house mouse)	Pubmed	26668261	0	0	0	0	1	50
HNIAJMOI_03496	PHI:6492	reduced virulence	lipA	Lipase	Nosocomial infections	Acinetobacter baumannii	Acinetobacter	ATCC17978	Mus musculus (related: house mouse)	Pubmed	26668261	1	0	0	0	0	3
HNIAJMOI_07093	PHI:6492	reduced virulence	lipA	Lipase	Nosocomial infections	Acinetobacter baumannii	Acinetobacter	ATCC17978	Mus musculus (related: house mouse)	Pubmed	26668261	0	0	0	0	0	73
HOAOGEFN_00430	PHI:6492	reduced virulence	lipA	Lipase	Nosocomial infections	Acinetobacter baumannii	Acinetobacter	ATCC17978	Mus musculus (related: house mouse)	Pubmed	26668261	0	0	0	0	0	0
HOHEAMIL_15769	PHI:6492	reduced virulence	lipA	Lipase	Nosocomial infections	Acinetobacter baumannii	Acinetobacter	ATCC17978	Mus musculus (related: house mouse)	Pubmed	26668261	0	0	1	7	26	54
HPFKIIPL_05199	PHI:6492	reduced virulence	lipA	Lipase	Nosocomial infections	Acinetobacter baumannii	Acinetobacter	ATCC17978	Mus musculus (related: house mouse)	Pubmed	26668261	0	0	0	0	0	76
IBAENLEN_12643	PHI:6492	reduced virulence	lipA	Lipase	Nosocomial infections	Acinetobacter baumannii	Acinetobacter	ATCC17978	Mus musculus (related: house mouse)	Pubmed	26668261	0	0	0	0	0	0
IBAENLEN_19098	PHI:6492	reduced virulence	lipA	Lipase	Nosocomial infections	Acinetobacter baumannii	Acinetobacter	ATCC17978	Mus musculus (related: house mouse)	Pubmed	26668261	0	0	0	6	0	0
ICOHNLIG_19181	PHI:6492	reduced virulence	lipA	Lipase	Nosocomial infections	Acinetobacter baumannii	Acinetobacter	ATCC17978	Mus musculus (related: house mouse)	Pubmed	26668261	0	0	0	0	1	0
IDPCJEPJ_01530	PHI:6492	reduced virulence	lipA	Lipase	Nosocomial infections	Acinetobacter baumannii	Acinetobacter	ATCC17978	Mus musculus (related: house mouse)	Pubmed	26668261	0	0	0	3	3	26
IGIJBLJP_07656	PHI:6492	reduced virulence	lipA	Lipase	Nosocomial infections	Acinetobacter baumannii	Acinetobacter	ATCC17978	Mus musculus (related: house mouse)	Pubmed	26668261	0	0	0	0	31	0
IGNKHGDI_16372	PHI:6492	reduced virulence	lipA	Lipase	Nosocomial infections	Acinetobacter baumannii	Acinetobacter	ATCC17978	Mus musculus (related: house mouse)	Pubmed	26668261	0	0	1	13	36	23
IHPHIMPF_01732	PHI:6492	reduced virulence	lipA	Lipase	Nosocomial infections	Acinetobacter baumannii	Acinetobacter	ATCC17978	Mus musculus (related: house mouse)	Pubmed	26668261	0	0	0	0	0	223
IHPHIMPF_23299	PHI:6492	reduced virulence	lipA	Lipase	Nosocomial infections	Acinetobacter baumannii	Acinetobacter	ATCC17978	Mus musculus (related: house mouse)	Pubmed	26668261	0	0	0	5	70	27
IIFKPBDK_14949	PHI:6492	reduced virulence	lipA	Lipase	Nosocomial infections	Acinetobacter baumannii	Acinetobacter	ATCC17978	Mus musculus (related: house mouse)	Pubmed	26668261	0	0	0	4	1	0
IIFKPBDK_20914	PHI:6492	reduced virulence	lipA	Lipase	Nosocomial infections	Acinetobacter baumannii	Acinetobacter	ATCC17978	Mus musculus (related: house mouse)	Pubmed	26668261	0	0	0	0	1	0
IKGCLEML_13200	PHI:6492	reduced virulence	lipA	Lipase	Nosocomial infections	Acinetobacter baumannii	Acinetobacter	ATCC17978	Mus musculus (related: house mouse)	Pubmed	26668261	0	0	0	2	0	0
IKLHLLHK_10635	PHI:6492	reduced virulence	lipA	Lipase	Nosocomial infections	Acinetobacter baumannii	Acinetobacter	ATCC17978	Mus musculus (related: house mouse)	Pubmed	26668261	0	0	0	1	5	42
IKLHLLHK_13349	PHI:6492	reduced virulence	lipA	Lipase	Nosocomial infections	Acinetobacter baumannii	Acinetobacter	ATCC17978	Mus musculus (related: house mouse)	Pubmed	26668261	0	0	0	36	1	2
IPJADIIJ_03434	PHI:6492	reduced virulence	lipA	Lipase	Nosocomial infections	Acinetobacter baumannii	Acinetobacter	ATCC17978	Mus musculus (related: house mouse)	Pubmed	26668261	0	0	0	1	3	0
JEFEPLOO_15833	PHI:6492	reduced virulence	lipA	Lipase	Nosocomial infections	Acinetobacter baumannii	Acinetobacter	ATCC17978	Mus musculus (related: house mouse)	Pubmed	26668261	0	0	0	0	28	5
JELKLKHH_16071	PHI:6492	reduced virulence	lipA	Lipase	Nosocomial infections	Acinetobacter baumannii	Acinetobacter	ATCC17978	Mus musculus (related: house mouse)	Pubmed	26668261	0	0	0	2	0	0
JFBMOCKG_08416	PHI:6492	reduced virulence	lipA	Lipase	Nosocomial infections	Acinetobacter baumannii	Acinetobacter	ATCC17978	Mus musculus (related: house mouse)	Pubmed	26668261	0	0	0	0	0	118
JFJGLGOK_22203	PHI:6492	reduced virulence	lipA	Lipase	Nosocomial infections	Acinetobacter baumannii	Acinetobacter	ATCC17978	Mus musculus (related: house mouse)	Pubmed	26668261	0	0	0	6	0	0
JFNMCFMJ_22126	PHI:6492	reduced virulence	lipA	Lipase	Nosocomial infections	Acinetobacter baumannii	Acinetobacter	ATCC17978	Mus musculus (related: house mouse)	Pubmed	26668261	0	0	0	1	3	0
JGAIINID_17116	PHI:6492	reduced virulence	lipA	Lipase	Nosocomial infections	Acinetobacter baumannii	Acinetobacter	ATCC17978	Mus musculus (related: house mouse)	Pubmed	26668261	0	0	0	4	0	1
JGBADCPH_09812	PHI:6492	reduced virulence	lipA	Lipase	Nosocomial infections	Acinetobacter baumannii	Acinetobacter	ATCC17978	Mus musculus (related: house mouse)	Pubmed	26668261	0	0	0	12	1	0
JHNHICMG_07655	PHI:6492	reduced virulence	lipA	Lipase	Nosocomial infections	Acinetobacter baumannii	Acinetobacter	ATCC17978	Mus musculus (related: house mouse)	Pubmed	26668261	0	0	0	0	0	0
JHNHICMG_08140	PHI:6492	reduced virulence	lipA	Lipase	Nosocomial infections	Acinetobacter baumannii	Acinetobacter	ATCC17978	Mus musculus (related: house mouse)	Pubmed	26668261	0	0	0	63	37	0
JHNHICMG_14073	PHI:6492	reduced virulence	lipA	Lipase	Nosocomial infections	Acinetobacter baumannii	Acinetobacter	ATCC17978	Mus musculus (related: house mouse)	Pubmed	26668261	0	0	0	2	0	0
JIDOPIBF_02879	PHI:6492	reduced virulence	lipA	Lipase	Nosocomial infections	Acinetobacter baumannii	Acinetobacter	ATCC17978	Mus musculus (related: house mouse)	Pubmed	26668261	0	0	0	0	0	0
JIDOPIBF_12230	PHI:6492	reduced virulence	lipA	Lipase	Nosocomial infections	Acinetobacter baumannii	Acinetobacter	ATCC17978	Mus musculus (related: house mouse)	Pubmed	26668261	2	0	0	5	16	4
JKMJJJFB_02049	PHI:6492	reduced virulence	lipA	Lipase	Nosocomial infections	Acinetobacter baumannii	Acinetobacter	ATCC17978	Mus musculus (related: house mouse)	Pubmed	26668261	0	0	0	2	0	1
JMLDGEGM_23008	PHI:6492	reduced virulence	lipA	Lipase	Nosocomial infections	Acinetobacter baumannii	Acinetobacter	ATCC17978	Mus musculus (related: house mouse)	Pubmed	26668261	0	0	0	3	1	0
JPJHLBGE_21459	PHI:6492	reduced virulence	lipA	Lipase	Nosocomial infections	Acinetobacter baumannii	Acinetobacter	ATCC17978	Mus musculus (related: house mouse)	Pubmed	26668261	0	0	0	0	18	1
KADJJJDD_05029	PHI:6492	reduced virulence	lipA	Lipase	Nosocomial infections	Acinetobacter baumannii	Acinetobacter	ATCC17978	Mus musculus (related: house mouse)	Pubmed	26668261	0	0	0	0	0	0
KBLMPJJF_03320	PHI:6492	reduced virulence	lipA	Lipase	Nosocomial infections	Acinetobacter baumannii	Acinetobacter	ATCC17978	Mus musculus (related: house mouse)	Pubmed	26668261	0	0	1	0	0	4
KDCDGDLD_11629	PHI:6492	reduced virulence	lipA	Lipase	Nosocomial infections	Acinetobacter baumannii	Acinetobacter	ATCC17978	Mus musculus (related: house mouse)	Pubmed	26668261	0	0	0	0	6	1
KEAFBKIG_16154	PHI:6492	reduced virulence	lipA	Lipase	Nosocomial infections	Acinetobacter baumannii	Acinetobacter	ATCC17978	Mus musculus (related: house mouse)	Pubmed	26668261	0	0	0	32	1	23
KEAFBKIG_23447	PHI:6492	reduced virulence	lipA	Lipase	Nosocomial infections	Acinetobacter baumannii	Acinetobacter	ATCC17978	Mus musculus (related: house mouse)	Pubmed	26668261	0	0	0	0	0	0
KFIACBBF_05853	PHI:6492	reduced virulence	lipA	Lipase	Nosocomial infections	Acinetobacter baumannii	Acinetobacter	ATCC17978	Mus musculus (related: house mouse)	Pubmed	26668261	1	0	0	7	2	7
KFIACBBF_08205	PHI:6492	reduced virulence	lipA	Lipase	Nosocomial infections	Acinetobacter baumannii	Acinetobacter	ATCC17978	Mus musculus (related: house mouse)	Pubmed	26668261	0	0	0	0	12	0
KFIACBBF_08431	PHI:6492	reduced virulence	lipA	Lipase	Nosocomial infections	Acinetobacter baumannii	Acinetobacter	ATCC17978	Mus musculus (related: house mouse)	Pubmed	26668261	0	0	0	0	0	0
KKMFEJNP_17215	PHI:6492	reduced virulence	lipA	Lipase	Nosocomial infections	Acinetobacter baumannii	Acinetobacter	ATCC17978	Mus musculus (related: house mouse)	Pubmed	26668261	0	0	0	1	23	0
KLBJKFED_02226	PHI:6492	reduced virulence	lipA	Lipase	Nosocomial infections	Acinetobacter baumannii	Acinetobacter	ATCC17978	Mus musculus (related: house mouse)	Pubmed	26668261	0	0	0	2	3	0
KLBJKFED_10697	PHI:6492	reduced virulence	lipA	Lipase	Nosocomial infections	Acinetobacter baumannii	Acinetobacter	ATCC17978	Mus musculus (related: house mouse)	Pubmed	26668261	0	0	0	0	1	0
KLEBGKOI_16636	PHI:6492	reduced virulence	lipA	Lipase	Nosocomial infections	Acinetobacter baumannii	Acinetobacter	ATCC17978	Mus musculus (related: house mouse)	Pubmed	26668261	0	0	0	0	0	0
KLOCDGAL_06111	PHI:6492	reduced virulence	lipA	Lipase	Nosocomial infections	Acinetobacter baumannii	Acinetobacter	ATCC17978	Mus musculus (related: house mouse)	Pubmed	26668261	0	0	0	37	9	1
KLOCDGAL_13505	PHI:6492	reduced virulence	lipA	Lipase	Nosocomial infections	Acinetobacter baumannii	Acinetobacter	ATCC17978	Mus musculus (related: house mouse)	Pubmed	26668261	1	0	0	0	23	0
KLOCDGAL_15563	PHI:6492	reduced virulence	lipA	Lipase	Nosocomial infections	Acinetobacter baumannii	Acinetobacter	ATCC17978	Mus musculus (related: house mouse)	Pubmed	26668261	0	0	0	1	11	70
KMPFBJLI_00308	PHI:6492	reduced virulence	lipA	Lipase	Nosocomial infections	Acinetobacter baumannii	Acinetobacter	ATCC17978	Mus musculus (related: house mouse)	Pubmed	26668261	0	0	0	10	8	0
KPIKOPFE_21772	PHI:6492	reduced virulence	lipA	Lipase	Nosocomial infections	Acinetobacter baumannii	Acinetobacter	ATCC17978	Mus musculus (related: house mouse)	Pubmed	26668261	0	1	0	49	3	18
LABBJMPI_24023	PHI:6492	reduced virulence	lipA	Lipase	Nosocomial infections	Acinetobacter baumannii	Acinetobacter	ATCC17978	Mus musculus (related: house mouse)	Pubmed	26668261	0	0	0	0	0	0
LELDIFEM_06658	PHI:6492	reduced virulence	lipA	Lipase	Nosocomial infections	Acinetobacter baumannii	Acinetobacter	ATCC17978	Mus musculus (related: house mouse)	Pubmed	26668261	0	0	0	4	5	1
LELDIFEM_23577	PHI:6492	reduced virulence	lipA	Lipase	Nosocomial infections	Acinetobacter baumannii	Acinetobacter	ATCC17978	Mus musculus (related: house mouse)	Pubmed	26668261	1	1	2	1	2	32
LELJCLLF_07085	PHI:6492	reduced virulence	lipA	Lipase	Nosocomial infections	Acinetobacter baumannii	Acinetobacter	ATCC17978	Mus musculus (related: house mouse)	Pubmed	26668261	0	0	0	2	0	0
LFLPPEGP_21872	PHI:6492	reduced virulence	lipA	Lipase	Nosocomial infections	Acinetobacter baumannii	Acinetobacter	ATCC17978	Mus musculus (related: house mouse)	Pubmed	26668261	0	0	0	0	29	0
LHAFFPMF_05748	PHI:6492	reduced virulence	lipA	Lipase	Nosocomial infections	Acinetobacter baumannii	Acinetobacter	ATCC17978	Mus musculus (related: house mouse)	Pubmed	26668261	0	0	0	0	0	24
LHAFFPMF_07075	PHI:6492	reduced virulence	lipA	Lipase	Nosocomial infections	Acinetobacter baumannii	Acinetobacter	ATCC17978	Mus musculus (related: house mouse)	Pubmed	26668261	0	0	1	5	23	1
LIFPDKPH_02232	PHI:6492	reduced virulence	lipA	Lipase	Nosocomial infections	Acinetobacter baumannii	Acinetobacter	ATCC17978	Mus musculus (related: house mouse)	Pubmed	26668261	0	0	0	0	1	0
LIFPDKPH_15643	PHI:6492	reduced virulence	lipA	Lipase	Nosocomial infections	Acinetobacter baumannii	Acinetobacter	ATCC17978	Mus musculus (related: house mouse)	Pubmed	26668261	0	0	0	8	5	19
LLNOEOPN_11322	PHI:6492	reduced virulence	lipA	Lipase	Nosocomial infections	Acinetobacter baumannii	Acinetobacter	ATCC17978	Mus musculus (related: house mouse)	Pubmed	26668261	0	0	0	0	0	0
LLNOEOPN_23538	PHI:6492	reduced virulence	lipA	Lipase	Nosocomial infections	Acinetobacter baumannii	Acinetobacter	ATCC17978	Mus musculus (related: house mouse)	Pubmed	26668261	0	0	0	23	0	0
LMDEALAM_22116	PHI:6492	reduced virulence	lipA	Lipase	Nosocomial infections	Acinetobacter baumannii	Acinetobacter	ATCC17978	Mus musculus (related: house mouse)	Pubmed	26668261	0	0	0	0	0	0
LMKKDMME_05398	PHI:6492	reduced virulence	lipA	Lipase	Nosocomial infections	Acinetobacter baumannii	Acinetobacter	ATCC17978	Mus musculus (related: house mouse)	Pubmed	26668261	0	0	0	7	4	0
LMKKDMME_08232	PHI:6492	reduced virulence	lipA	Lipase	Nosocomial infections	Acinetobacter baumannii	Acinetobacter	ATCC17978	Mus musculus (related: house mouse)	Pubmed	26668261	0	0	0	0	0	11
LMKKDMME_12660	PHI:6492	reduced virulence	lipA	Lipase	Nosocomial infections	Acinetobacter baumannii	Acinetobacter	ATCC17978	Mus musculus (related: house mouse)	Pubmed	26668261	0	0	0	12	3	3
LNFNBCHM_02982	PHI:6492	reduced virulence	lipA	Lipase	Nosocomial infections	Acinetobacter baumannii	Acinetobacter	ATCC17978	Mus musculus (related: house mouse)	Pubmed	26668261	0	0	0	0	34	1
LOBPNLCO_06210	PHI:6492	reduced virulence	lipA	Lipase	Nosocomial infections	Acinetobacter baumannii	Acinetobacter	ATCC17978	Mus musculus (related: house mouse)	Pubmed	26668261	0	0	0	2	1	0
LPEDCJIL_18734	PHI:6492	reduced virulence	lipA	Lipase	Nosocomial infections	Acinetobacter baumannii	Acinetobacter	ATCC17978	Mus musculus (related: house mouse)	Pubmed	26668261	0	0	0	0	27	0
MBHBJHCI_11434	PHI:6492	reduced virulence	lipA	Lipase	Nosocomial infections	Acinetobacter baumannii	Acinetobacter	ATCC17978	Mus musculus (related: house mouse)	Pubmed	26668261	0	0	0	1	94	2
MCCFJHOP_13855	PHI:6492	reduced virulence	lipA	Lipase	Nosocomial infections	Acinetobacter baumannii	Acinetobacter	ATCC17978	Mus musculus (related: house mouse)	Pubmed	26668261	0	0	0	2	6	1
MCCHKKOL_01645	PHI:6492	reduced virulence	lipA	Lipase	Nosocomial infections	Acinetobacter baumannii	Acinetobacter	ATCC17978	Mus musculus (related: house mouse)	Pubmed	26668261	0	0	0	2	0	0
MDNKMJHM_08281	PHI:6492	reduced virulence	lipA	Lipase	Nosocomial infections	Acinetobacter baumannii	Acinetobacter	ATCC17978	Mus musculus (related: house mouse)	Pubmed	26668261	0	0	0	4	0	5
MFEDGEIC_06872	PHI:6492	reduced virulence	lipA	Lipase	Nosocomial infections	Acinetobacter baumannii	Acinetobacter	ATCC17978	Mus musculus (related: house mouse)	Pubmed	26668261	0	0	0	0	3	24
MFEDGEIC_22589	PHI:6492	reduced virulence	lipA	Lipase	Nosocomial infections	Acinetobacter baumannii	Acinetobacter	ATCC17978	Mus musculus (related: house mouse)	Pubmed	26668261	1	0	0	26	12	63
MJDHBALO_01084	PHI:6492	reduced virulence	lipA	Lipase	Nosocomial infections	Acinetobacter baumannii	Acinetobacter	ATCC17978	Mus musculus (related: house mouse)	Pubmed	26668261	0	0	0	0	0	0
MJDHBALO_04854	PHI:6492	reduced virulence	lipA	Lipase	Nosocomial infections	Acinetobacter baumannii	Acinetobacter	ATCC17978	Mus musculus (related: house mouse)	Pubmed	26668261	0	0	0	0	87	6
MLPNBBCJ_04826	PHI:6492	reduced virulence	lipA	Lipase	Nosocomial infections	Acinetobacter baumannii	Acinetobacter	ATCC17978	Mus musculus (related: house mouse)	Pubmed	26668261	1	0	0	3	3	30
MLPNBBCJ_20465	PHI:6492	reduced virulence	lipA	Lipase	Nosocomial infections	Acinetobacter baumannii	Acinetobacter	ATCC17978	Mus musculus (related: house mouse)	Pubmed	26668261	0	0	0	0	1	11
MLPNBBCJ_21268	PHI:6492	reduced virulence	lipA	Lipase	Nosocomial infections	Acinetobacter baumannii	Acinetobacter	ATCC17978	Mus musculus (related: house mouse)	Pubmed	26668261	0	0	0	2	178	0
MMLDLALJ_10336	PHI:6492	reduced virulence	lipA	Lipase	Nosocomial infections	Acinetobacter baumannii	Acinetobacter	ATCC17978	Mus musculus (related: house mouse)	Pubmed	26668261	0	0	0	4	5	0
MMLDLALJ_17293	PHI:6492	reduced virulence	lipA	Lipase	Nosocomial infections	Acinetobacter baumannii	Acinetobacter	ATCC17978	Mus musculus (related: house mouse)	Pubmed	26668261	0	0	1	0	17	1
MMLDLALJ_20217	PHI:6492	reduced virulence	lipA	Lipase	Nosocomial infections	Acinetobacter baumannii	Acinetobacter	ATCC17978	Mus musculus (related: house mouse)	Pubmed	26668261	0	1	0	2	2	53
MNOEDOFJ_13575	PHI:6492	reduced virulence	lipA	Lipase	Nosocomial infections	Acinetobacter baumannii	Acinetobacter	ATCC17978	Mus musculus (related: house mouse)	Pubmed	26668261	0	0	0	5	6	87
MPCEINFF_09566	PHI:6492	reduced virulence	lipA	Lipase	Nosocomial infections	Acinetobacter baumannii	Acinetobacter	ATCC17978	Mus musculus (related: house mouse)	Pubmed	26668261	0	0	0	0	0	46
MPCEINFF_10035	PHI:6492	reduced virulence	lipA	Lipase	Nosocomial infections	Acinetobacter baumannii	Acinetobacter	ATCC17978	Mus musculus (related: house mouse)	Pubmed	26668261	0	0	0	0	0	42
NBIOPGLE_03685	PHI:6492	reduced virulence	lipA	Lipase	Nosocomial infections	Acinetobacter baumannii	Acinetobacter	ATCC17978	Mus musculus (related: house mouse)	Pubmed	26668261	0	0	0	0	2	1
NDNCNJJA_03498	PHI:6492	reduced virulence	lipA	Lipase	Nosocomial infections	Acinetobacter baumannii	Acinetobacter	ATCC17978	Mus musculus (related: house mouse)	Pubmed	26668261	0	0	0	22	7	8
NDNCNJJA_13475	PHI:6492	reduced virulence	lipA	Lipase	Nosocomial infections	Acinetobacter baumannii	Acinetobacter	ATCC17978	Mus musculus (related: house mouse)	Pubmed	26668261	0	0	0	0	0	0
NEEGLOLN_15238	PHI:6492	reduced virulence	lipA	Lipase	Nosocomial infections	Acinetobacter baumannii	Acinetobacter	ATCC17978	Mus musculus (related: house mouse)	Pubmed	26668261	0	0	0	9	20	1
NEEGLOLN_15497	PHI:6492	reduced virulence	lipA	Lipase	Nosocomial infections	Acinetobacter baumannii	Acinetobacter	ATCC17978	Mus musculus (related: house mouse)	Pubmed	26668261	0	0	0	0	0	0
NEPJILLH_18153	PHI:6492	reduced virulence	lipA	Lipase	Nosocomial infections	Acinetobacter baumannii	Acinetobacter	ATCC17978	Mus musculus (related: house mouse)	Pubmed	26668261	0	0	0	55	10	5
NKKCOKDM_07131	PHI:6492	reduced virulence	lipA	Lipase	Nosocomial infections	Acinetobacter baumannii	Acinetobacter	ATCC17978	Mus musculus (related: house mouse)	Pubmed	26668261	0	0	0	7	1	0
NKKJNCPL_05232	PHI:6492	reduced virulence	lipA	Lipase	Nosocomial infections	Acinetobacter baumannii	Acinetobacter	ATCC17978	Mus musculus (related: house mouse)	Pubmed	26668261	0	0	0	0	0	0
NMENMJPM_01762	PHI:6492	reduced virulence	lipA	Lipase	Nosocomial infections	Acinetobacter baumannii	Acinetobacter	ATCC17978	Mus musculus (related: house mouse)	Pubmed	26668261	2	0	1	10	16	548
NMENMJPM_05385	PHI:6492	reduced virulence	lipA	Lipase	Nosocomial infections	Acinetobacter baumannii	Acinetobacter	ATCC17978	Mus musculus (related: house mouse)	Pubmed	26668261	0	0	0	0	2	24
NMENMJPM_09955	PHI:6492	reduced virulence	lipA	Lipase	Nosocomial infections	Acinetobacter baumannii	Acinetobacter	ATCC17978	Mus musculus (related: house mouse)	Pubmed	26668261	0	0	0	0	4	1
NMENMJPM_14570	PHI:6492	reduced virulence	lipA	Lipase	Nosocomial infections	Acinetobacter baumannii	Acinetobacter	ATCC17978	Mus musculus (related: house mouse)	Pubmed	26668261	0	0	0	0	3	8
NMENMJPM_20901	PHI:6492	reduced virulence	lipA	Lipase	Nosocomial infections	Acinetobacter baumannii	Acinetobacter	ATCC17978	Mus musculus (related: house mouse)	Pubmed	26668261	0	0	0	1	1	1
NMFDGJIL_09866	PHI:6492	reduced virulence	lipA	Lipase	Nosocomial infections	Acinetobacter baumannii	Acinetobacter	ATCC17978	Mus musculus (related: house mouse)	Pubmed	26668261	0	0	0	1	0	19
NMFDGJIL_23745	PHI:6492	reduced virulence	lipA	Lipase	Nosocomial infections	Acinetobacter baumannii	Acinetobacter	ATCC17978	Mus musculus (related: house mouse)	Pubmed	26668261	0	0	0	1	10	20
NMLLAKFN_19786	PHI:6492	reduced virulence	lipA	Lipase	Nosocomial infections	Acinetobacter baumannii	Acinetobacter	ATCC17978	Mus musculus (related: house mouse)	Pubmed	26668261	0	0	0	2	1	0
NNODHBPF_00037	PHI:6492	reduced virulence	lipA	Lipase	Nosocomial infections	Acinetobacter baumannii	Acinetobacter	ATCC17978	Mus musculus (related: house mouse)	Pubmed	26668261	0	0	0	2	2	3
NPGPFOJH_04403	PHI:6492	reduced virulence	lipA	Lipase	Nosocomial infections	Acinetobacter baumannii	Acinetobacter	ATCC17978	Mus musculus (related: house mouse)	Pubmed	26668261	0	0	0	0	0	0
OEPELMNO_01743	PHI:6492	reduced virulence	lipA	Lipase	Nosocomial infections	Acinetobacter baumannii	Acinetobacter	ATCC17978	Mus musculus (related: house mouse)	Pubmed	26668261	0	0	0	1	17	0
OEPELMNO_15129	PHI:6492	reduced virulence	lipA	Lipase	Nosocomial infections	Acinetobacter baumannii	Acinetobacter	ATCC17978	Mus musculus (related: house mouse)	Pubmed	26668261	0	0	0	0	0	69
OHNAPLHP_05302	PHI:6492	reduced virulence	lipA	Lipase	Nosocomial infections	Acinetobacter baumannii	Acinetobacter	ATCC17978	Mus musculus (related: house mouse)	Pubmed	26668261	0	0	1	0	0	135
OIBALNDL_02264	PHI:6492	reduced virulence	lipA	Lipase	Nosocomial infections	Acinetobacter baumannii	Acinetobacter	ATCC17978	Mus musculus (related: house mouse)	Pubmed	26668261	0	0	0	7	6	24
OKGEOHHN_09713	PHI:6492	reduced virulence	lipA	Lipase	Nosocomial infections	Acinetobacter baumannii	Acinetobacter	ATCC17978	Mus musculus (related: house mouse)	Pubmed	26668261	0	0	0	4	2	3
OLKENEBN_12294	PHI:6492	reduced virulence	lipA	Lipase	Nosocomial infections	Acinetobacter baumannii	Acinetobacter	ATCC17978	Mus musculus (related: house mouse)	Pubmed	26668261	0	0	0	5	0	0
OMGAFJNM_14662	PHI:6492	reduced virulence	lipA	Lipase	Nosocomial infections	Acinetobacter baumannii	Acinetobacter	ATCC17978	Mus musculus (related: house mouse)	Pubmed	26668261	0	0	0	55	70	10
OMIDOIIL_04813	PHI:6492	reduced virulence	lipA	Lipase	Nosocomial infections	Acinetobacter baumannii	Acinetobacter	ATCC17978	Mus musculus (related: house mouse)	Pubmed	26668261	0	0	0	0	16	1
ONEPCEOD_24230	PHI:6492	reduced virulence	lipA	Lipase	Nosocomial infections	Acinetobacter baumannii	Acinetobacter	ATCC17978	Mus musculus (related: house mouse)	Pubmed	26668261	0	0	0	0	26	1
OPCHANNF_02600	PHI:6492	reduced virulence	lipA	Lipase	Nosocomial infections	Acinetobacter baumannii	Acinetobacter	ATCC17978	Mus musculus (related: house mouse)	Pubmed	26668261	0	0	0	11	3	0
PAPNJBHM_01239	PHI:6492	reduced virulence	lipA	Lipase	Nosocomial infections	Acinetobacter baumannii	Acinetobacter	ATCC17978	Mus musculus (related: house mouse)	Pubmed	26668261	0	0	0	0	7	0
PDKOAMBK_14648	PHI:6492	reduced virulence	lipA	Lipase	Nosocomial infections	Acinetobacter baumannii	Acinetobacter	ATCC17978	Mus musculus (related: house mouse)	Pubmed	26668261	0	0	0	3	1	19
PEMGLNPG_14485	PHI:6492	reduced virulence	lipA	Lipase	Nosocomial infections	Acinetobacter baumannii	Acinetobacter	ATCC17978	Mus musculus (related: house mouse)	Pubmed	26668261	0	0	0	2	43	0
PFBAMKDA_23522	PHI:6492	reduced virulence	lipA	Lipase	Nosocomial infections	Acinetobacter baumannii	Acinetobacter	ATCC17978	Mus musculus (related: house mouse)	Pubmed	26668261	0	0	0	0	30	0
PGAEDFBE_01701	PHI:6492	reduced virulence	lipA	Lipase	Nosocomial infections	Acinetobacter baumannii	Acinetobacter	ATCC17978	Mus musculus (related: house mouse)	Pubmed	26668261	0	0	0	0	0	0
PGAEDFBE_05844	PHI:6492	reduced virulence	lipA	Lipase	Nosocomial infections	Acinetobacter baumannii	Acinetobacter	ATCC17978	Mus musculus (related: house mouse)	Pubmed	26668261	0	0	0	0	5	0
PGAEDFBE_05943	PHI:6492	reduced virulence	lipA	Lipase	Nosocomial infections	Acinetobacter baumannii	Acinetobacter	ATCC17978	Mus musculus (related: house mouse)	Pubmed	26668261	0	0	0	0	1	56
PJBDOLMD_09164	PHI:6492	reduced virulence	lipA	Lipase	Nosocomial infections	Acinetobacter baumannii	Acinetobacter	ATCC17978	Mus musculus (related: house mouse)	Pubmed	26668261	0	0	0	34	9	15
PJBDOLMD_14831	PHI:6492	reduced virulence	lipA	Lipase	Nosocomial infections	Acinetobacter baumannii	Acinetobacter	ATCC17978	Mus musculus (related: house mouse)	Pubmed	26668261	0	0	0	0	9	0
PJBHGJNH_07296	PHI:6492	reduced virulence	lipA	Lipase	Nosocomial infections	Acinetobacter baumannii	Acinetobacter	ATCC17978	Mus musculus (related: house mouse)	Pubmed	26668261	0	0	2	0	2	10
PKGHJMDE_15746	PHI:6492	reduced virulence	lipA	Lipase	Nosocomial infections	Acinetobacter baumannii	Acinetobacter	ATCC17978	Mus musculus (related: house mouse)	Pubmed	26668261	0	0	0	3	0	12
PLHOJDNN_09137	PHI:6492	reduced virulence	lipA	Lipase	Nosocomial infections	Acinetobacter baumannii	Acinetobacter	ATCC17978	Mus musculus (related: house mouse)	Pubmed	26668261	0	0	0	1	1	0
PLHOJDNN_15602	PHI:6492	reduced virulence	lipA	Lipase	Nosocomial infections	Acinetobacter baumannii	Acinetobacter	ATCC17978	Mus musculus (related: house mouse)	Pubmed	26668261	0	0	0	1	2	10
PNCFLCCI_01409	PHI:6492	reduced virulence	lipA	Lipase	Nosocomial infections	Acinetobacter baumannii	Acinetobacter	ATCC17978	Mus musculus (related: house mouse)	Pubmed	26668261	0	0	0	2	5	0
PNDENEPA_10577	PHI:6492	reduced virulence	lipA	Lipase	Nosocomial infections	Acinetobacter baumannii	Acinetobacter	ATCC17978	Mus musculus (related: house mouse)	Pubmed	26668261	0	0	0	0	0	0
PNLMMCCM_00177	PHI:6492	reduced virulence	lipA	Lipase	Nosocomial infections	Acinetobacter baumannii	Acinetobacter	ATCC17978	Mus musculus (related: house mouse)	Pubmed	26668261	0	0	0	1	1	0
PNLMMCCM_07232	PHI:6492	reduced virulence	lipA	Lipase	Nosocomial infections	Acinetobacter baumannii	Acinetobacter	ATCC17978	Mus musculus (related: house mouse)	Pubmed	26668261	0	0	0	3	1	0
PPFCIKHB_01127	PHI:6492	reduced virulence	lipA	Lipase	Nosocomial infections	Acinetobacter baumannii	Acinetobacter	ATCC17978	Mus musculus (related: house mouse)	Pubmed	26668261	0	0	0	25	6	10
PPHCFDHI_01055	PHI:6492	reduced virulence	lipA	Lipase	Nosocomial infections	Acinetobacter baumannii	Acinetobacter	ATCC17978	Mus musculus (related: house mouse)	Pubmed	26668261	0	0	0	19	32	49
DHFHKKOA_22223	PHI:6493	reduced virulence	gspD	Type II secretion (T2S) system that is responsible for secretion of LipA	Nosocomial infections	Acinetobacter baumannii	Acinetobacter	ATCC17978	Mus musculus (related: house mouse)	Pubmed	26668261	0	1	1	0	25	3
EDLHCPPD_15108	PHI:6493	reduced virulence	gspD	Type II secretion (T2S) system that is responsible for secretion of LipA	Nosocomial infections	Acinetobacter baumannii	Acinetobacter	ATCC17978	Mus musculus (related: house mouse)	Pubmed	26668261	0	0	0	0	0	0
EKECMLHL_03402	PHI:6493	reduced virulence	gspD	Type II secretion (T2S) system that is responsible for secretion of LipA	Nosocomial infections	Acinetobacter baumannii	Acinetobacter	ATCC17978	Mus musculus (related: house mouse)	Pubmed	26668261	0	0	0	0	0	0
EKECMLHL_09074	PHI:6493	reduced virulence	gspD	Type II secretion (T2S) system that is responsible for secretion of LipA	Nosocomial infections	Acinetobacter baumannii	Acinetobacter	ATCC17978	Mus musculus (related: house mouse)	Pubmed	26668261	0	0	0	0	0	0
FDILKLME_19502	PHI:6493	reduced virulence	gspD	Type II secretion (T2S) system that is responsible for secretion of LipA	Nosocomial infections	Acinetobacter baumannii	Acinetobacter	ATCC17978	Mus musculus (related: house mouse)	Pubmed	26668261	0	0	0	0	4	0
FEOFOONP_04797	PHI:6493	reduced virulence	gspD	Type II secretion (T2S) system that is responsible for secretion of LipA	Nosocomial infections	Acinetobacter baumannii	Acinetobacter	ATCC17978	Mus musculus (related: house mouse)	Pubmed	26668261	0	0	0	0	0	9
GDLADJDC_20820	PHI:6493	reduced virulence	gspD	Type II secretion (T2S) system that is responsible for secretion of LipA	Nosocomial infections	Acinetobacter baumannii	Acinetobacter	ATCC17978	Mus musculus (related: house mouse)	Pubmed	26668261	0	0	0	0	0	13
GPLOCPFM_23865	PHI:6493	reduced virulence	gspD	Type II secretion (T2S) system that is responsible for secretion of LipA	Nosocomial infections	Acinetobacter baumannii	Acinetobacter	ATCC17978	Mus musculus (related: house mouse)	Pubmed	26668261	0	0	0	0	0	0
IDPCJEPJ_08052	PHI:6493	reduced virulence	gspD	Type II secretion (T2S) system that is responsible for secretion of LipA	Nosocomial infections	Acinetobacter baumannii	Acinetobacter	ATCC17978	Mus musculus (related: house mouse)	Pubmed	26668261	1	0	0	0	1	185
IGIJBLJP_08306	PHI:6493	reduced virulence	gspD	Type II secretion (T2S) system that is responsible for secretion of LipA	Nosocomial infections	Acinetobacter baumannii	Acinetobacter	ATCC17978	Mus musculus (related: house mouse)	Pubmed	26668261	0	0	0	0	0	21
KAKGPMAC_16826	PHI:6493	reduced virulence	gspD	Type II secretion (T2S) system that is responsible for secretion of LipA	Nosocomial infections	Acinetobacter baumannii	Acinetobacter	ATCC17978	Mus musculus (related: house mouse)	Pubmed	26668261	0	0	0	0	0	0
OMGAFJNM_10242	PHI:6493	reduced virulence	gspD	Type II secretion (T2S) system that is responsible for secretion of LipA	Nosocomial infections	Acinetobacter baumannii	Acinetobacter	ATCC17978	Mus musculus (related: house mouse)	Pubmed	26668261	0	0	0	0	0	0
AAACMAHF_06946	PHI:6089	increased virulence (hypervirulence)	katG	catalase-peroxidase	Bacteremia	Acinetobacter nosocomialis	Acinetobacter	M2	Galleria mellonella (related: greater wax moth)	Pubmed	26860891	0	0	0	0	0	0
AAACMAHF_12108	PHI:6089	increased virulence (hypervirulence)	katG	catalase-peroxidase	Bacteremia	Acinetobacter nosocomialis	Acinetobacter	M2	Galleria mellonella (related: greater wax moth)	Pubmed	26860891	0	0	0	0	51	0
ABJCHPFC_15419	PHI:6089	increased virulence (hypervirulence)	katG	catalase-peroxidase	Bacteremia	Acinetobacter nosocomialis	Acinetobacter	M2	Galleria mellonella (related: greater wax moth)	Pubmed	26860891	0	0	0	45	12	32
ADHFFOCN_03824	PHI:6089	increased virulence (hypervirulence)	katG	catalase-peroxidase	Bacteremia	Acinetobacter nosocomialis	Acinetobacter	M2	Galleria mellonella (related: greater wax moth)	Pubmed	26860891	0	0	0	0	1	0
ADPJKKNI_07717	PHI:6089	increased virulence (hypervirulence)	katG	catalase-peroxidase	Bacteremia	Acinetobacter nosocomialis	Acinetobacter	M2	Galleria mellonella (related: greater wax moth)	Pubmed	26860891	0	0	0	8	0	0
AFHDHIDB_12492	PHI:6089	increased virulence (hypervirulence)	katG	catalase-peroxidase	Bacteremia	Acinetobacter nosocomialis	Acinetobacter	M2	Galleria mellonella (related: greater wax moth)	Pubmed	26860891	0	0	0	0	5	42
AFHDHIDB_12493	PHI:6089	increased virulence (hypervirulence)	katG	catalase-peroxidase	Bacteremia	Acinetobacter nosocomialis	Acinetobacter	M2	Galleria mellonella (related: greater wax moth)	Pubmed	26860891	0	0	0	1	13	52
AGKFMBEB_11783	PHI:6089	increased virulence (hypervirulence)	katG	catalase-peroxidase	Bacteremia	Acinetobacter nosocomialis	Acinetobacter	M2	Galleria mellonella (related: greater wax moth)	Pubmed	26860891	0	0	0	3	1	2
AHDOFKJL_13047	PHI:6089	increased virulence (hypervirulence)	katG	catalase-peroxidase	Bacteremia	Acinetobacter nosocomialis	Acinetobacter	M2	Galleria mellonella (related: greater wax moth)	Pubmed	26860891	0	0	1	0	3	357
AHDOFKJL_23840	PHI:6089	increased virulence (hypervirulence)	katG	catalase-peroxidase	Bacteremia	Acinetobacter nosocomialis	Acinetobacter	M2	Galleria mellonella (related: greater wax moth)	Pubmed	26860891	0	0	0	0	0	0
AHGKCAAA_06069	PHI:6089	increased virulence (hypervirulence)	katG	catalase-peroxidase	Bacteremia	Acinetobacter nosocomialis	Acinetobacter	M2	Galleria mellonella (related: greater wax moth)	Pubmed	26860891	0	0	0	0	0	0
AJGNPBLB_16785	PHI:6089	increased virulence (hypervirulence)	katG	catalase-peroxidase	Bacteremia	Acinetobacter nosocomialis	Acinetobacter	M2	Galleria mellonella (related: greater wax moth)	Pubmed	26860891	0	0	0	0	0	0
AKIEIJEC_02770	PHI:6089	increased virulence (hypervirulence)	katG	catalase-peroxidase	Bacteremia	Acinetobacter nosocomialis	Acinetobacter	M2	Galleria mellonella (related: greater wax moth)	Pubmed	26860891	0	0	0	0	46	0
AKMPDHGF_04892	PHI:6089	increased virulence (hypervirulence)	katG	catalase-peroxidase	Bacteremia	Acinetobacter nosocomialis	Acinetobacter	M2	Galleria mellonella (related: greater wax moth)	Pubmed	26860891	0	0	0	0	1	0
AKMPDHGF_05910	PHI:6089	increased virulence (hypervirulence)	katG	catalase-peroxidase	Bacteremia	Acinetobacter nosocomialis	Acinetobacter	M2	Galleria mellonella (related: greater wax moth)	Pubmed	26860891	0	0	0	0	0	0
AKMPDHGF_15490	PHI:6089	increased virulence (hypervirulence)	katG	catalase-peroxidase	Bacteremia	Acinetobacter nosocomialis	Acinetobacter	M2	Galleria mellonella (related: greater wax moth)	Pubmed	26860891	1	0	0	0	1	16
AKMPDHGF_16506	PHI:6089	increased virulence (hypervirulence)	katG	catalase-peroxidase	Bacteremia	Acinetobacter nosocomialis	Acinetobacter	M2	Galleria mellonella (related: greater wax moth)	Pubmed	26860891	0	0	0	4	0	1
AMPJCGAJ_14439	PHI:6089	increased virulence (hypervirulence)	katG	catalase-peroxidase	Bacteremia	Acinetobacter nosocomialis	Acinetobacter	M2	Galleria mellonella (related: greater wax moth)	Pubmed	26860891	0	0	0	2	2	2
AOEGKBMP_05143	PHI:6089	increased virulence (hypervirulence)	katG	catalase-peroxidase	Bacteremia	Acinetobacter nosocomialis	Acinetobacter	M2	Galleria mellonella (related: greater wax moth)	Pubmed	26860891	0	0	0	0	23	1
AOEGKBMP_22640	PHI:6089	increased virulence (hypervirulence)	katG	catalase-peroxidase	Bacteremia	Acinetobacter nosocomialis	Acinetobacter	M2	Galleria mellonella (related: greater wax moth)	Pubmed	26860891	0	0	0	78	8	0
APANHHIC_03565	PHI:6089	increased virulence (hypervirulence)	katG	catalase-peroxidase	Bacteremia	Acinetobacter nosocomialis	Acinetobacter	M2	Galleria mellonella (related: greater wax moth)	Pubmed	26860891	0	0	0	0	17	0
APBBJDDL_05733	PHI:6089	increased virulence (hypervirulence)	katG	catalase-peroxidase	Bacteremia	Acinetobacter nosocomialis	Acinetobacter	M2	Galleria mellonella (related: greater wax moth)	Pubmed	26860891	0	0	0	1	0	1
BABMFNBL_22888	PHI:6089	increased virulence (hypervirulence)	katG	catalase-peroxidase	Bacteremia	Acinetobacter nosocomialis	Acinetobacter	M2	Galleria mellonella (related: greater wax moth)	Pubmed	26860891	0	0	0	0	1	0
BCGENGHG_00638	PHI:6089	increased virulence (hypervirulence)	katG	catalase-peroxidase	Bacteremia	Acinetobacter nosocomialis	Acinetobacter	M2	Galleria mellonella (related: greater wax moth)	Pubmed	26860891	0	0	0	0	1	0
BEEPNEBB_10338	PHI:6089	increased virulence (hypervirulence)	katG	catalase-peroxidase	Bacteremia	Acinetobacter nosocomialis	Acinetobacter	M2	Galleria mellonella (related: greater wax moth)	Pubmed	26860891	0	0	0	0	4	17
BENGALBP_13555	PHI:6089	increased virulence (hypervirulence)	katG	catalase-peroxidase	Bacteremia	Acinetobacter nosocomialis	Acinetobacter	M2	Galleria mellonella (related: greater wax moth)	Pubmed	26860891	0	0	0	0	0	0
BIELPEML_02337	PHI:6089	increased virulence (hypervirulence)	katG	catalase-peroxidase	Bacteremia	Acinetobacter nosocomialis	Acinetobacter	M2	Galleria mellonella (related: greater wax moth)	Pubmed	26860891	0	0	0	0	6	9
BIHHICGH_13722	PHI:6089	increased virulence (hypervirulence)	katG	catalase-peroxidase	Bacteremia	Acinetobacter nosocomialis	Acinetobacter	M2	Galleria mellonella (related: greater wax moth)	Pubmed	26860891	0	0	0	22	3	0
BMIOKJIN_03122	PHI:6089	increased virulence (hypervirulence)	katG	catalase-peroxidase	Bacteremia	Acinetobacter nosocomialis	Acinetobacter	M2	Galleria mellonella (related: greater wax moth)	Pubmed	26860891	0	0	0	0	0	0
BNPPOJED_03912	PHI:6089	increased virulence (hypervirulence)	katG	catalase-peroxidase	Bacteremia	Acinetobacter nosocomialis	Acinetobacter	M2	Galleria mellonella (related: greater wax moth)	Pubmed	26860891	0	0	0	0	4	0
CAOOFCJI_03176	PHI:6089	increased virulence (hypervirulence)	katG	catalase-peroxidase	Bacteremia	Acinetobacter nosocomialis	Acinetobacter	M2	Galleria mellonella (related: greater wax moth)	Pubmed	26860891	0	0	0	0	1	0
CAPNNEOJ_02140	PHI:6089	increased virulence (hypervirulence)	katG	catalase-peroxidase	Bacteremia	Acinetobacter nosocomialis	Acinetobacter	M2	Galleria mellonella (related: greater wax moth)	Pubmed	26860891	0	0	0	0	8	0
CCOBCHNN_21240	PHI:6089	increased virulence (hypervirulence)	katG	catalase-peroxidase	Bacteremia	Acinetobacter nosocomialis	Acinetobacter	M2	Galleria mellonella (related: greater wax moth)	Pubmed	26860891	0	0	0	3	8	4
CGMANKCH_14152	PHI:6089	increased virulence (hypervirulence)	katG	catalase-peroxidase	Bacteremia	Acinetobacter nosocomialis	Acinetobacter	M2	Galleria mellonella (related: greater wax moth)	Pubmed	26860891	0	0	0	0	2	1
CJLBFIFP_13341	PHI:6089	increased virulence (hypervirulence)	katG	catalase-peroxidase	Bacteremia	Acinetobacter nosocomialis	Acinetobacter	M2	Galleria mellonella (related: greater wax moth)	Pubmed	26860891	0	0	0	0	0	0
CJNGDCBL_01754	PHI:6089	increased virulence (hypervirulence)	katG	catalase-peroxidase	Bacteremia	Acinetobacter nosocomialis	Acinetobacter	M2	Galleria mellonella (related: greater wax moth)	Pubmed	26860891	0	0	0	0	1	0
CJNGDCBL_03945	PHI:6089	increased virulence (hypervirulence)	katG	catalase-peroxidase	Bacteremia	Acinetobacter nosocomialis	Acinetobacter	M2	Galleria mellonella (related: greater wax moth)	Pubmed	26860891	0	0	1	0	2	6
DBIFNPHD_04304	PHI:6089	increased virulence (hypervirulence)	katG	catalase-peroxidase	Bacteremia	Acinetobacter nosocomialis	Acinetobacter	M2	Galleria mellonella (related: greater wax moth)	Pubmed	26860891	0	0	0	2	0	0
DBIFNPHD_08790	PHI:6089	increased virulence (hypervirulence)	katG	catalase-peroxidase	Bacteremia	Acinetobacter nosocomialis	Acinetobacter	M2	Galleria mellonella (related: greater wax moth)	Pubmed	26860891	0	0	0	279	37	7
DBIFNPHD_22403	PHI:6089	increased virulence (hypervirulence)	katG	catalase-peroxidase	Bacteremia	Acinetobacter nosocomialis	Acinetobacter	M2	Galleria mellonella (related: greater wax moth)	Pubmed	26860891	0	0	0	0	0	0
DGOJNFLI_16131	PHI:6089	increased virulence (hypervirulence)	katG	catalase-peroxidase	Bacteremia	Acinetobacter nosocomialis	Acinetobacter	M2	Galleria mellonella (related: greater wax moth)	Pubmed	26860891	0	0	0	1	13	5
DJEKJFBD_18776	PHI:6089	increased virulence (hypervirulence)	katG	catalase-peroxidase	Bacteremia	Acinetobacter nosocomialis	Acinetobacter	M2	Galleria mellonella (related: greater wax moth)	Pubmed	26860891	1	0	0	166	38	29
DKGHADEA_20636	PHI:6089	increased virulence (hypervirulence)	katG	catalase-peroxidase	Bacteremia	Acinetobacter nosocomialis	Acinetobacter	M2	Galleria mellonella (related: greater wax moth)	Pubmed	26860891	0	0	0	0	36	0
DKGHADEA_23537	PHI:6089	increased virulence (hypervirulence)	katG	catalase-peroxidase	Bacteremia	Acinetobacter nosocomialis	Acinetobacter	M2	Galleria mellonella (related: greater wax moth)	Pubmed	26860891	0	0	16	4	301	207
DLJKIDPO_11106	PHI:6089	increased virulence (hypervirulence)	katG	catalase-peroxidase	Bacteremia	Acinetobacter nosocomialis	Acinetobacter	M2	Galleria mellonella (related: greater wax moth)	Pubmed	26860891	0	0	1	20	4	20
DMCPDLLJ_15775	PHI:6089	increased virulence (hypervirulence)	katG	catalase-peroxidase	Bacteremia	Acinetobacter nosocomialis	Acinetobacter	M2	Galleria mellonella (related: greater wax moth)	Pubmed	26860891	0	0	0	4	14	0
DMKBAMAJ_03480	PHI:6089	increased virulence (hypervirulence)	katG	catalase-peroxidase	Bacteremia	Acinetobacter nosocomialis	Acinetobacter	M2	Galleria mellonella (related: greater wax moth)	Pubmed	26860891	0	0	0	0	19	1
DNLJCEAJ_14966	PHI:6089	increased virulence (hypervirulence)	katG	catalase-peroxidase	Bacteremia	Acinetobacter nosocomialis	Acinetobacter	M2	Galleria mellonella (related: greater wax moth)	Pubmed	26860891	0	0	0	4	16	25
DPGMEJGB_02794	PHI:6089	increased virulence (hypervirulence)	katG	catalase-peroxidase	Bacteremia	Acinetobacter nosocomialis	Acinetobacter	M2	Galleria mellonella (related: greater wax moth)	Pubmed	26860891	0	0	0	0	0	0
ECLAEJNG_06758	PHI:6089	increased virulence (hypervirulence)	katG	catalase-peroxidase	Bacteremia	Acinetobacter nosocomialis	Acinetobacter	M2	Galleria mellonella (related: greater wax moth)	Pubmed	26860891	0	0	0	1	20	81
ECLAEJNG_22963	PHI:6089	increased virulence (hypervirulence)	katG	catalase-peroxidase	Bacteremia	Acinetobacter nosocomialis	Acinetobacter	M2	Galleria mellonella (related: greater wax moth)	Pubmed	26860891	0	0	0	0	0	0
EDLHCPPD_18248	PHI:6089	increased virulence (hypervirulence)	katG	catalase-peroxidase	Bacteremia	Acinetobacter nosocomialis	Acinetobacter	M2	Galleria mellonella (related: greater wax moth)	Pubmed	26860891	0	0	0	23	15	32
EDLHCPPD_18249	PHI:6089	increased virulence (hypervirulence)	katG	catalase-peroxidase	Bacteremia	Acinetobacter nosocomialis	Acinetobacter	M2	Galleria mellonella (related: greater wax moth)	Pubmed	26860891	0	0	0	29	21	54
EELAMEII_04836	PHI:6089	increased virulence (hypervirulence)	katG	catalase-peroxidase	Bacteremia	Acinetobacter nosocomialis	Acinetobacter	M2	Galleria mellonella (related: greater wax moth)	Pubmed	26860891	0	0	0	0	0	0
EGFDJABP_12289	PHI:6089	increased virulence (hypervirulence)	katG	catalase-peroxidase	Bacteremia	Acinetobacter nosocomialis	Acinetobacter	M2	Galleria mellonella (related: greater wax moth)	Pubmed	26860891	0	0	0	16	4	6
EHNBEGHO_07632	PHI:6089	increased virulence (hypervirulence)	katG	catalase-peroxidase	Bacteremia	Acinetobacter nosocomialis	Acinetobacter	M2	Galleria mellonella (related: greater wax moth)	Pubmed	26860891	0	0	0	8	6	0
EHNCNLEP_00830	PHI:6089	increased virulence (hypervirulence)	katG	catalase-peroxidase	Bacteremia	Acinetobacter nosocomialis	Acinetobacter	M2	Galleria mellonella (related: greater wax moth)	Pubmed	26860891	0	0	0	0	0	0
EHNCNLEP_00831	PHI:6089	increased virulence (hypervirulence)	katG	catalase-peroxidase	Bacteremia	Acinetobacter nosocomialis	Acinetobacter	M2	Galleria mellonella (related: greater wax moth)	Pubmed	26860891	0	0	0	4	3	1
EKECMLHL_19248	PHI:6089	increased virulence (hypervirulence)	katG	catalase-peroxidase	Bacteremia	Acinetobacter nosocomialis	Acinetobacter	M2	Galleria mellonella (related: greater wax moth)	Pubmed	26860891	0	0	0	0	0	5
EMGFDPID_14465	PHI:6089	increased virulence (hypervirulence)	katG	catalase-peroxidase	Bacteremia	Acinetobacter nosocomialis	Acinetobacter	M2	Galleria mellonella (related: greater wax moth)	Pubmed	26860891	0	0	0	0	0	28
EMJBOAHE_08439	PHI:6089	increased virulence (hypervirulence)	katG	catalase-peroxidase	Bacteremia	Acinetobacter nosocomialis	Acinetobacter	M2	Galleria mellonella (related: greater wax moth)	Pubmed	26860891	0	0	0	11	0	8
EOKJOKIG_03056	PHI:6089	increased virulence (hypervirulence)	katG	catalase-peroxidase	Bacteremia	Acinetobacter nosocomialis	Acinetobacter	M2	Galleria mellonella (related: greater wax moth)	Pubmed	26860891	0	0	0	0	9	0
EPEAAPFM_13760	PHI:6089	increased virulence (hypervirulence)	katG	catalase-peroxidase	Bacteremia	Acinetobacter nosocomialis	Acinetobacter	M2	Galleria mellonella (related: greater wax moth)	Pubmed	26860891	0	0	0	29	3	1
EPKLCLAN_11243	PHI:6089	increased virulence (hypervirulence)	katG	catalase-peroxidase	Bacteremia	Acinetobacter nosocomialis	Acinetobacter	M2	Galleria mellonella (related: greater wax moth)	Pubmed	26860891	0	0	0	0	0	0
FBBOGJDF_11351	PHI:6089	increased virulence (hypervirulence)	katG	catalase-peroxidase	Bacteremia	Acinetobacter nosocomialis	Acinetobacter	M2	Galleria mellonella (related: greater wax moth)	Pubmed	26860891	0	0	0	0	0	0
FBLPDDOK_01246	PHI:6089	increased virulence (hypervirulence)	katG	catalase-peroxidase	Bacteremia	Acinetobacter nosocomialis	Acinetobacter	M2	Galleria mellonella (related: greater wax moth)	Pubmed	26860891	0	0	0	0	0	0
FDHGNEKJ_13766	PHI:6089	increased virulence (hypervirulence)	katG	catalase-peroxidase	Bacteremia	Acinetobacter nosocomialis	Acinetobacter	M2	Galleria mellonella (related: greater wax moth)	Pubmed	26860891	0	0	0	1	1	0
FDILKLME_10695	PHI:6089	increased virulence (hypervirulence)	katG	catalase-peroxidase	Bacteremia	Acinetobacter nosocomialis	Acinetobacter	M2	Galleria mellonella (related: greater wax moth)	Pubmed	26860891	0	0	0	7	0	97
FDILKLME_22164	PHI:6089	increased virulence (hypervirulence)	katG	catalase-peroxidase	Bacteremia	Acinetobacter nosocomialis	Acinetobacter	M2	Galleria mellonella (related: greater wax moth)	Pubmed	26860891	0	0	0	0	1	0
FEOFOONP_01380	PHI:6089	increased virulence (hypervirulence)	katG	catalase-peroxidase	Bacteremia	Acinetobacter nosocomialis	Acinetobacter	M2	Galleria mellonella (related: greater wax moth)	Pubmed	26860891	0	0	0	0	59	0
FJIBNFKG_09935	PHI:6089	increased virulence (hypervirulence)	katG	catalase-peroxidase	Bacteremia	Acinetobacter nosocomialis	Acinetobacter	M2	Galleria mellonella (related: greater wax moth)	Pubmed	26860891	0	0	0	2	0	0
FJPIIBEH_13694	PHI:6089	increased virulence (hypervirulence)	katG	catalase-peroxidase	Bacteremia	Acinetobacter nosocomialis	Acinetobacter	M2	Galleria mellonella (related: greater wax moth)	Pubmed	26860891	0	0	0	0	29	2
FKCIOLLM_01241	PHI:6089	increased virulence (hypervirulence)	katG	catalase-peroxidase	Bacteremia	Acinetobacter nosocomialis	Acinetobacter	M2	Galleria mellonella (related: greater wax moth)	Pubmed	26860891	0	0	0	5	3	1
FKCIOLLM_05351	PHI:6089	increased virulence (hypervirulence)	katG	catalase-peroxidase	Bacteremia	Acinetobacter nosocomialis	Acinetobacter	M2	Galleria mellonella (related: greater wax moth)	Pubmed	26860891	0	0	0	0	0	0
FKCIOLLM_10641	PHI:6089	increased virulence (hypervirulence)	katG	catalase-peroxidase	Bacteremia	Acinetobacter nosocomialis	Acinetobacter	M2	Galleria mellonella (related: greater wax moth)	Pubmed	26860891	0	0	0	2	119	2
FPDMJDID_22685	PHI:6089	increased virulence (hypervirulence)	katG	catalase-peroxidase	Bacteremia	Acinetobacter nosocomialis	Acinetobacter	M2	Galleria mellonella (related: greater wax moth)	Pubmed	26860891	0	0	0	0	0	0
FPPIFNDF_04010	PHI:6089	increased virulence (hypervirulence)	katG	catalase-peroxidase	Bacteremia	Acinetobacter nosocomialis	Acinetobacter	M2	Galleria mellonella (related: greater wax moth)	Pubmed	26860891	0	0	0	0	0	0
FPPIFNDF_05898	PHI:6089	increased virulence (hypervirulence)	katG	catalase-peroxidase	Bacteremia	Acinetobacter nosocomialis	Acinetobacter	M2	Galleria mellonella (related: greater wax moth)	Pubmed	26860891	0	0	0	0	13	0
GABHAKJJ_01022	PHI:6089	increased virulence (hypervirulence)	katG	catalase-peroxidase	Bacteremia	Acinetobacter nosocomialis	Acinetobacter	M2	Galleria mellonella (related: greater wax moth)	Pubmed	26860891	0	0	0	0	1	0
GABHAKJJ_03683	PHI:6089	increased virulence (hypervirulence)	katG	catalase-peroxidase	Bacteremia	Acinetobacter nosocomialis	Acinetobacter	M2	Galleria mellonella (related: greater wax moth)	Pubmed	26860891	0	0	0	0	10	11
GABHAKJJ_20103	PHI:6089	increased virulence (hypervirulence)	katG	catalase-peroxidase	Bacteremia	Acinetobacter nosocomialis	Acinetobacter	M2	Galleria mellonella (related: greater wax moth)	Pubmed	26860891	1	0	0	106	22	7
GAGGMFDH_07782	PHI:6089	increased virulence (hypervirulence)	katG	catalase-peroxidase	Bacteremia	Acinetobacter nosocomialis	Acinetobacter	M2	Galleria mellonella (related: greater wax moth)	Pubmed	26860891	0	0	0	37	0	3
GALGHJEB_18640	PHI:6089	increased virulence (hypervirulence)	katG	catalase-peroxidase	Bacteremia	Acinetobacter nosocomialis	Acinetobacter	M2	Galleria mellonella (related: greater wax moth)	Pubmed	26860891	0	0	0	0	40	0
GALGHJEB_20997	PHI:6089	increased virulence (hypervirulence)	katG	catalase-peroxidase	Bacteremia	Acinetobacter nosocomialis	Acinetobacter	M2	Galleria mellonella (related: greater wax moth)	Pubmed	26860891	0	0	0	52	0	1
GALHODDL_19649	PHI:6089	increased virulence (hypervirulence)	katG	catalase-peroxidase	Bacteremia	Acinetobacter nosocomialis	Acinetobacter	M2	Galleria mellonella (related: greater wax moth)	Pubmed	26860891	0	0	0	0	2	0
GALHODDL_23600	PHI:6089	increased virulence (hypervirulence)	katG	catalase-peroxidase	Bacteremia	Acinetobacter nosocomialis	Acinetobacter	M2	Galleria mellonella (related: greater wax moth)	Pubmed	26860891	0	0	0	0	0	40
GGJGEHIK_01372	PHI:6089	increased virulence (hypervirulence)	katG	catalase-peroxidase	Bacteremia	Acinetobacter nosocomialis	Acinetobacter	M2	Galleria mellonella (related: greater wax moth)	Pubmed	26860891	0	0	0	0	0	0
GJGFCPIF_04380	PHI:6089	increased virulence (hypervirulence)	katG	catalase-peroxidase	Bacteremia	Acinetobacter nosocomialis	Acinetobacter	M2	Galleria mellonella (related: greater wax moth)	Pubmed	26860891	11	28	9	0	0	1
GJGFCPIF_19242	PHI:6089	increased virulence (hypervirulence)	katG	catalase-peroxidase	Bacteremia	Acinetobacter nosocomialis	Acinetobacter	M2	Galleria mellonella (related: greater wax moth)	Pubmed	26860891	0	0	0	36	91	3
GKDDALGI_00504	PHI:6089	increased virulence (hypervirulence)	katG	catalase-peroxidase	Bacteremia	Acinetobacter nosocomialis	Acinetobacter	M2	Galleria mellonella (related: greater wax moth)	Pubmed	26860891	0	0	0	15	4	2
GKNOJJOH_19453	PHI:6089	increased virulence (hypervirulence)	katG	catalase-peroxidase	Bacteremia	Acinetobacter nosocomialis	Acinetobacter	M2	Galleria mellonella (related: greater wax moth)	Pubmed	26860891	0	0	0	0	2	1
GLIOKAOO_12566	PHI:6089	increased virulence (hypervirulence)	katG	catalase-peroxidase	Bacteremia	Acinetobacter nosocomialis	Acinetobacter	M2	Galleria mellonella (related: greater wax moth)	Pubmed	26860891	0	0	0	0	13	4
GNIGKHEF_10244	PHI:6089	increased virulence (hypervirulence)	katG	catalase-peroxidase	Bacteremia	Acinetobacter nosocomialis	Acinetobacter	M2	Galleria mellonella (related: greater wax moth)	Pubmed	26860891	0	0	0	0	115	3
GOFGKOHC_24433	PHI:6089	increased virulence (hypervirulence)	katG	catalase-peroxidase	Bacteremia	Acinetobacter nosocomialis	Acinetobacter	M2	Galleria mellonella (related: greater wax moth)	Pubmed	26860891	0	0	0	4	1	0
GPLOCPFM_03809	PHI:6089	increased virulence (hypervirulence)	katG	catalase-peroxidase	Bacteremia	Acinetobacter nosocomialis	Acinetobacter	M2	Galleria mellonella (related: greater wax moth)	Pubmed	26860891	0	0	0	0	10	0
HAIAEDIB_13097	PHI:6089	increased virulence (hypervirulence)	katG	catalase-peroxidase	Bacteremia	Acinetobacter nosocomialis	Acinetobacter	M2	Galleria mellonella (related: greater wax moth)	Pubmed	26860891	0	0	0	0	147	18
HBGOKJGL_08386	PHI:6089	increased virulence (hypervirulence)	katG	catalase-peroxidase	Bacteremia	Acinetobacter nosocomialis	Acinetobacter	M2	Galleria mellonella (related: greater wax moth)	Pubmed	26860891	0	0	0	87	1	10
HBGOKJGL_18374	PHI:6089	increased virulence (hypervirulence)	katG	catalase-peroxidase	Bacteremia	Acinetobacter nosocomialis	Acinetobacter	M2	Galleria mellonella (related: greater wax moth)	Pubmed	26860891	0	0	0	0	5	0
HBGOKJGL_19877	PHI:6089	increased virulence (hypervirulence)	katG	catalase-peroxidase	Bacteremia	Acinetobacter nosocomialis	Acinetobacter	M2	Galleria mellonella (related: greater wax moth)	Pubmed	26860891	0	0	0	8	68	0
HBHHFLHN_06286	PHI:6089	increased virulence (hypervirulence)	katG	catalase-peroxidase	Bacteremia	Acinetobacter nosocomialis	Acinetobacter	M2	Galleria mellonella (related: greater wax moth)	Pubmed	26860891	0	0	0	0	4	1
HBHHFLHN_08329	PHI:6089	increased virulence (hypervirulence)	katG	catalase-peroxidase	Bacteremia	Acinetobacter nosocomialis	Acinetobacter	M2	Galleria mellonella (related: greater wax moth)	Pubmed	26860891	0	2	15	2	339	204
HBNPKBKA_17885	PHI:6089	increased virulence (hypervirulence)	katG	catalase-peroxidase	Bacteremia	Acinetobacter nosocomialis	Acinetobacter	M2	Galleria mellonella (related: greater wax moth)	Pubmed	26860891	0	0	0	0	0	0
HBNPKBKA_20436	PHI:6089	increased virulence (hypervirulence)	katG	catalase-peroxidase	Bacteremia	Acinetobacter nosocomialis	Acinetobacter	M2	Galleria mellonella (related: greater wax moth)	Pubmed	26860891	0	0	0	4	0	0
HFGHINOO_00575	PHI:6089	increased virulence (hypervirulence)	katG	catalase-peroxidase	Bacteremia	Acinetobacter nosocomialis	Acinetobacter	M2	Galleria mellonella (related: greater wax moth)	Pubmed	26860891	0	0	0	1	0	0
HFGHINOO_10729	PHI:6089	increased virulence (hypervirulence)	katG	catalase-peroxidase	Bacteremia	Acinetobacter nosocomialis	Acinetobacter	M2	Galleria mellonella (related: greater wax moth)	Pubmed	26860891	1	1	1	24	87	75
HHBIKKMN_11270	PHI:6089	increased virulence (hypervirulence)	katG	catalase-peroxidase	Bacteremia	Acinetobacter nosocomialis	Acinetobacter	M2	Galleria mellonella (related: greater wax moth)	Pubmed	26860891	0	0	0	3	11	1
HLADGGLL_15373	PHI:6089	increased virulence (hypervirulence)	katG	catalase-peroxidase	Bacteremia	Acinetobacter nosocomialis	Acinetobacter	M2	Galleria mellonella (related: greater wax moth)	Pubmed	26860891	0	0	1	1	36	6
HMEMLNCA_09670	PHI:6089	increased virulence (hypervirulence)	katG	catalase-peroxidase	Bacteremia	Acinetobacter nosocomialis	Acinetobacter	M2	Galleria mellonella (related: greater wax moth)	Pubmed	26860891	0	0	0	66	3	3
HMEMLNCA_13359	PHI:6089	increased virulence (hypervirulence)	katG	catalase-peroxidase	Bacteremia	Acinetobacter nosocomialis	Acinetobacter	M2	Galleria mellonella (related: greater wax moth)	Pubmed	26860891	0	0	0	0	1	26
HMEMLNCA_24147	PHI:6089	increased virulence (hypervirulence)	katG	catalase-peroxidase	Bacteremia	Acinetobacter nosocomialis	Acinetobacter	M2	Galleria mellonella (related: greater wax moth)	Pubmed	26860891	0	0	0	0	0	8
HOAOGEFN_14108	PHI:6089	increased virulence (hypervirulence)	katG	catalase-peroxidase	Bacteremia	Acinetobacter nosocomialis	Acinetobacter	M2	Galleria mellonella (related: greater wax moth)	Pubmed	26860891	0	0	0	4	0	3
HOHEAMIL_05842	PHI:6089	increased virulence (hypervirulence)	katG	catalase-peroxidase	Bacteremia	Acinetobacter nosocomialis	Acinetobacter	M2	Galleria mellonella (related: greater wax moth)	Pubmed	26860891	0	0	0	1	7	62
HPFKIIPL_17193	PHI:6089	increased virulence (hypervirulence)	katG	catalase-peroxidase	Bacteremia	Acinetobacter nosocomialis	Acinetobacter	M2	Galleria mellonella (related: greater wax moth)	Pubmed	26860891	0	0	0	33	6	1
HPFKIIPL_21086	PHI:6089	increased virulence (hypervirulence)	katG	catalase-peroxidase	Bacteremia	Acinetobacter nosocomialis	Acinetobacter	M2	Galleria mellonella (related: greater wax moth)	Pubmed	26860891	0	0	0	0	0	43
IBAENLEN_04991	PHI:6089	increased virulence (hypervirulence)	katG	catalase-peroxidase	Bacteremia	Acinetobacter nosocomialis	Acinetobacter	M2	Galleria mellonella (related: greater wax moth)	Pubmed	26860891	0	0	0	0	15	0
ICBBAEHM_08403	PHI:6089	increased virulence (hypervirulence)	katG	catalase-peroxidase	Bacteremia	Acinetobacter nosocomialis	Acinetobacter	M2	Galleria mellonella (related: greater wax moth)	Pubmed	26860891	0	0	0	0	0	0
ICBBAEHM_14247	PHI:6089	increased virulence (hypervirulence)	katG	catalase-peroxidase	Bacteremia	Acinetobacter nosocomialis	Acinetobacter	M2	Galleria mellonella (related: greater wax moth)	Pubmed	26860891	0	0	1	8	0	0
ICGJHBKC_09070	PHI:6089	increased virulence (hypervirulence)	katG	catalase-peroxidase	Bacteremia	Acinetobacter nosocomialis	Acinetobacter	M2	Galleria mellonella (related: greater wax moth)	Pubmed	26860891	0	0	0	5	32	7
ICOHNLIG_11293	PHI:6089	increased virulence (hypervirulence)	katG	catalase-peroxidase	Bacteremia	Acinetobacter nosocomialis	Acinetobacter	M2	Galleria mellonella (related: greater wax moth)	Pubmed	26860891	0	0	0	81	55	39
IDPCJEPJ_10322	PHI:6089	increased virulence (hypervirulence)	katG	catalase-peroxidase	Bacteremia	Acinetobacter nosocomialis	Acinetobacter	M2	Galleria mellonella (related: greater wax moth)	Pubmed	26860891	0	0	0	0	0	0
IGIJBLJP_19450	PHI:6089	increased virulence (hypervirulence)	katG	catalase-peroxidase	Bacteremia	Acinetobacter nosocomialis	Acinetobacter	M2	Galleria mellonella (related: greater wax moth)	Pubmed	26860891	0	0	0	83	16	3
IIFKPBDK_05695	PHI:6089	increased virulence (hypervirulence)	katG	catalase-peroxidase	Bacteremia	Acinetobacter nosocomialis	Acinetobacter	M2	Galleria mellonella (related: greater wax moth)	Pubmed	26860891	1	0	1	204	35	284
IIFKPBDK_15466	PHI:6089	increased virulence (hypervirulence)	katG	catalase-peroxidase	Bacteremia	Acinetobacter nosocomialis	Acinetobacter	M2	Galleria mellonella (related: greater wax moth)	Pubmed	26860891	0	1	0	0	191	307
IKBAOEGD_03745	PHI:6089	increased virulence (hypervirulence)	katG	catalase-peroxidase	Bacteremia	Acinetobacter nosocomialis	Acinetobacter	M2	Galleria mellonella (related: greater wax moth)	Pubmed	26860891	0	0	0	0	14	3
IKLHLLHK_06720	PHI:6089	increased virulence (hypervirulence)	katG	catalase-peroxidase	Bacteremia	Acinetobacter nosocomialis	Acinetobacter	M2	Galleria mellonella (related: greater wax moth)	Pubmed	26860891	0	0	0	4	12	1
IKLHLLHK_21952	PHI:6089	increased virulence (hypervirulence)	katG	catalase-peroxidase	Bacteremia	Acinetobacter nosocomialis	Acinetobacter	M2	Galleria mellonella (related: greater wax moth)	Pubmed	26860891	0	0	0	0	2	2
IOEPBNLG_20252	PHI:6089	increased virulence (hypervirulence)	katG	catalase-peroxidase	Bacteremia	Acinetobacter nosocomialis	Acinetobacter	M2	Galleria mellonella (related: greater wax moth)	Pubmed	26860891	0	0	0	1	5	0
IPJADIIJ_01079	PHI:6089	increased virulence (hypervirulence)	katG	catalase-peroxidase	Bacteremia	Acinetobacter nosocomialis	Acinetobacter	M2	Galleria mellonella (related: greater wax moth)	Pubmed	26860891	0	0	0	2	4	0
JAFGCADK_00988	PHI:6089	increased virulence (hypervirulence)	katG	catalase-peroxidase	Bacteremia	Acinetobacter nosocomialis	Acinetobacter	M2	Galleria mellonella (related: greater wax moth)	Pubmed	26860891	0	0	0	0	2	7
JBEHEGLH_00338	PHI:6089	increased virulence (hypervirulence)	katG	catalase-peroxidase	Bacteremia	Acinetobacter nosocomialis	Acinetobacter	M2	Galleria mellonella (related: greater wax moth)	Pubmed	26860891	0	0	0	2	8	5
JEEDAMHF_07948	PHI:6089	increased virulence (hypervirulence)	katG	catalase-peroxidase	Bacteremia	Acinetobacter nosocomialis	Acinetobacter	M2	Galleria mellonella (related: greater wax moth)	Pubmed	26860891	0	0	0	19	3	0
JEEDAMHF_13926	PHI:6089	increased virulence (hypervirulence)	katG	catalase-peroxidase	Bacteremia	Acinetobacter nosocomialis	Acinetobacter	M2	Galleria mellonella (related: greater wax moth)	Pubmed	26860891	0	0	0	0	2	80
JEFEPLOO_11832	PHI:6089	increased virulence (hypervirulence)	katG	catalase-peroxidase	Bacteremia	Acinetobacter nosocomialis	Acinetobacter	M2	Galleria mellonella (related: greater wax moth)	Pubmed	26860891	2	0	0	366	20	45
JEMKAGCF_09486	PHI:6089	increased virulence (hypervirulence)	katG	catalase-peroxidase	Bacteremia	Acinetobacter nosocomialis	Acinetobacter	M2	Galleria mellonella (related: greater wax moth)	Pubmed	26860891	0	0	0	13	0	0
JEMKAGCF_13153	PHI:6089	increased virulence (hypervirulence)	katG	catalase-peroxidase	Bacteremia	Acinetobacter nosocomialis	Acinetobacter	M2	Galleria mellonella (related: greater wax moth)	Pubmed	26860891	0	0	0	0	2	0
JFFOCKKO_07577	PHI:6089	increased virulence (hypervirulence)	katG	catalase-peroxidase	Bacteremia	Acinetobacter nosocomialis	Acinetobacter	M2	Galleria mellonella (related: greater wax moth)	Pubmed	26860891	0	0	0	1	3	0
JFIPNEBH_18255	PHI:6089	increased virulence (hypervirulence)	katG	catalase-peroxidase	Bacteremia	Acinetobacter nosocomialis	Acinetobacter	M2	Galleria mellonella (related: greater wax moth)	Pubmed	26860891	0	0	0	0	0	39
JFIPNEBH_18524	PHI:6089	increased virulence (hypervirulence)	katG	catalase-peroxidase	Bacteremia	Acinetobacter nosocomialis	Acinetobacter	M2	Galleria mellonella (related: greater wax moth)	Pubmed	26860891	0	0	0	0	30	43
JFJGLGOK_03013	PHI:6089	increased virulence (hypervirulence)	katG	catalase-peroxidase	Bacteremia	Acinetobacter nosocomialis	Acinetobacter	M2	Galleria mellonella (related: greater wax moth)	Pubmed	26860891	0	0	0	2	10	118
JFJGLGOK_07072	PHI:6089	increased virulence (hypervirulence)	katG	catalase-peroxidase	Bacteremia	Acinetobacter nosocomialis	Acinetobacter	M2	Galleria mellonella (related: greater wax moth)	Pubmed	26860891	0	0	0	0	11	3
JFJGLGOK_12674	PHI:6089	increased virulence (hypervirulence)	katG	catalase-peroxidase	Bacteremia	Acinetobacter nosocomialis	Acinetobacter	M2	Galleria mellonella (related: greater wax moth)	Pubmed	26860891	0	0	0	5	1	0
JFNMCFMJ_08897	PHI:6089	increased virulence (hypervirulence)	katG	catalase-peroxidase	Bacteremia	Acinetobacter nosocomialis	Acinetobacter	M2	Galleria mellonella (related: greater wax moth)	Pubmed	26860891	0	0	0	0	46	0
JFNMCFMJ_11322	PHI:6089	increased virulence (hypervirulence)	katG	catalase-peroxidase	Bacteremia	Acinetobacter nosocomialis	Acinetobacter	M2	Galleria mellonella (related: greater wax moth)	Pubmed	26860891	0	0	0	0	6	137
JFNMCFMJ_15356	PHI:6089	increased virulence (hypervirulence)	katG	catalase-peroxidase	Bacteremia	Acinetobacter nosocomialis	Acinetobacter	M2	Galleria mellonella (related: greater wax moth)	Pubmed	26860891	0	0	0	7	10	6
JGAIINID_00600	PHI:6089	increased virulence (hypervirulence)	katG	catalase-peroxidase	Bacteremia	Acinetobacter nosocomialis	Acinetobacter	M2	Galleria mellonella (related: greater wax moth)	Pubmed	26860891	0	0	0	0	16	0
JGCJNOMJ_02963	PHI:6089	increased virulence (hypervirulence)	katG	catalase-peroxidase	Bacteremia	Acinetobacter nosocomialis	Acinetobacter	M2	Galleria mellonella (related: greater wax moth)	Pubmed	26860891	0	0	0	20	0	0
JGCJNOMJ_05112	PHI:6089	increased virulence (hypervirulence)	katG	catalase-peroxidase	Bacteremia	Acinetobacter nosocomialis	Acinetobacter	M2	Galleria mellonella (related: greater wax moth)	Pubmed	26860891	0	0	0	0	74	17
JKMJJJFB_09899	PHI:6089	increased virulence (hypervirulence)	katG	catalase-peroxidase	Bacteremia	Acinetobacter nosocomialis	Acinetobacter	M2	Galleria mellonella (related: greater wax moth)	Pubmed	26860891	0	0	0	0	8	2
JMLDGEGM_16139	PHI:6089	increased virulence (hypervirulence)	katG	catalase-peroxidase	Bacteremia	Acinetobacter nosocomialis	Acinetobacter	M2	Galleria mellonella (related: greater wax moth)	Pubmed	26860891	0	0	0	0	0	258
KDCDGDLD_20632	PHI:6089	increased virulence (hypervirulence)	katG	catalase-peroxidase	Bacteremia	Acinetobacter nosocomialis	Acinetobacter	M2	Galleria mellonella (related: greater wax moth)	Pubmed	26860891	0	0	1	0	2	14
KEAFBKIG_06195	PHI:6089	increased virulence (hypervirulence)	katG	catalase-peroxidase	Bacteremia	Acinetobacter nosocomialis	Acinetobacter	M2	Galleria mellonella (related: greater wax moth)	Pubmed	26860891	0	0	0	85	4	5
KHIMJMGG_06946	PHI:6089	increased virulence (hypervirulence)	katG	catalase-peroxidase	Bacteremia	Acinetobacter nosocomialis	Acinetobacter	M2	Galleria mellonella (related: greater wax moth)	Pubmed	26860891	0	0	0	0	0	0
KKMFEJNP_08041	PHI:6089	increased virulence (hypervirulence)	katG	catalase-peroxidase	Bacteremia	Acinetobacter nosocomialis	Acinetobacter	M2	Galleria mellonella (related: greater wax moth)	Pubmed	26860891	0	0	0	0	0	4
KLEBGKOI_07272	PHI:6089	increased virulence (hypervirulence)	katG	catalase-peroxidase	Bacteremia	Acinetobacter nosocomialis	Acinetobacter	M2	Galleria mellonella (related: greater wax moth)	Pubmed	26860891	0	0	0	0	0	0
KLEBGKOI_07851	PHI:6089	increased virulence (hypervirulence)	katG	catalase-peroxidase	Bacteremia	Acinetobacter nosocomialis	Acinetobacter	M2	Galleria mellonella (related: greater wax moth)	Pubmed	26860891	0	0	0	0	0	0
KLEBGKOI_19838	PHI:6089	increased virulence (hypervirulence)	katG	catalase-peroxidase	Bacteremia	Acinetobacter nosocomialis	Acinetobacter	M2	Galleria mellonella (related: greater wax moth)	Pubmed	26860891	0	0	0	0	0	13
KMMJADHC_22133	PHI:6089	increased virulence (hypervirulence)	katG	catalase-peroxidase	Bacteremia	Acinetobacter nosocomialis	Acinetobacter	M2	Galleria mellonella (related: greater wax moth)	Pubmed	26860891	0	0	0	9	2	1
KNPHCJHF_18773	PHI:6089	increased virulence (hypervirulence)	katG	catalase-peroxidase	Bacteremia	Acinetobacter nosocomialis	Acinetobacter	M2	Galleria mellonella (related: greater wax moth)	Pubmed	26860891	0	0	0	205	12	31
LEIPFPDB_05137	PHI:6089	increased virulence (hypervirulence)	katG	catalase-peroxidase	Bacteremia	Acinetobacter nosocomialis	Acinetobacter	M2	Galleria mellonella (related: greater wax moth)	Pubmed	26860891	0	0	0	16	21	15
LELDIFEM_18044	PHI:6089	increased virulence (hypervirulence)	katG	catalase-peroxidase	Bacteremia	Acinetobacter nosocomialis	Acinetobacter	M2	Galleria mellonella (related: greater wax moth)	Pubmed	26860891	0	0	0	106	16	0
LELJCLLF_10534	PHI:6089	increased virulence (hypervirulence)	katG	catalase-peroxidase	Bacteremia	Acinetobacter nosocomialis	Acinetobacter	M2	Galleria mellonella (related: greater wax moth)	Pubmed	26860891	0	0	0	1	82	0
LELJCLLF_14176	PHI:6089	increased virulence (hypervirulence)	katG	catalase-peroxidase	Bacteremia	Acinetobacter nosocomialis	Acinetobacter	M2	Galleria mellonella (related: greater wax moth)	Pubmed	26860891	0	0	0	0	112	0
LFHBKDIM_13802	PHI:6089	increased virulence (hypervirulence)	katG	catalase-peroxidase	Bacteremia	Acinetobacter nosocomialis	Acinetobacter	M2	Galleria mellonella (related: greater wax moth)	Pubmed	26860891	0	0	0	0	8	0
LFKAMIDL_17946	PHI:6089	increased virulence (hypervirulence)	katG	catalase-peroxidase	Bacteremia	Acinetobacter nosocomialis	Acinetobacter	M2	Galleria mellonella (related: greater wax moth)	Pubmed	26860891	0	1	0	136	184	32
LFLPPEGP_01948	PHI:6089	increased virulence (hypervirulence)	katG	catalase-peroxidase	Bacteremia	Acinetobacter nosocomialis	Acinetobacter	M2	Galleria mellonella (related: greater wax moth)	Pubmed	26860891	0	0	0	0	0	34
LFLPPEGP_07050	PHI:6089	increased virulence (hypervirulence)	katG	catalase-peroxidase	Bacteremia	Acinetobacter nosocomialis	Acinetobacter	M2	Galleria mellonella (related: greater wax moth)	Pubmed	26860891	0	0	0	0	16	1
LIFPDKPH_06826	PHI:6089	increased virulence (hypervirulence)	katG	catalase-peroxidase	Bacteremia	Acinetobacter nosocomialis	Acinetobacter	M2	Galleria mellonella (related: greater wax moth)	Pubmed	26860891	0	0	0	0	0	0
LIICEBGF_12957	PHI:6089	increased virulence (hypervirulence)	katG	catalase-peroxidase	Bacteremia	Acinetobacter nosocomialis	Acinetobacter	M2	Galleria mellonella (related: greater wax moth)	Pubmed	26860891	0	0	0	4	2	0
LJLJILDI_15511	PHI:6089	increased virulence (hypervirulence)	katG	catalase-peroxidase	Bacteremia	Acinetobacter nosocomialis	Acinetobacter	M2	Galleria mellonella (related: greater wax moth)	Pubmed	26860891	0	0	0	3	25	0
LLNOEOPN_02927	PHI:6089	increased virulence (hypervirulence)	katG	catalase-peroxidase	Bacteremia	Acinetobacter nosocomialis	Acinetobacter	M2	Galleria mellonella (related: greater wax moth)	Pubmed	26860891	0	0	0	1	3	0
LMDEALAM_18035	PHI:6089	increased virulence (hypervirulence)	katG	catalase-peroxidase	Bacteremia	Acinetobacter nosocomialis	Acinetobacter	M2	Galleria mellonella (related: greater wax moth)	Pubmed	26860891	0	0	0	1	0	0
LNFNBCHM_00827	PHI:6089	increased virulence (hypervirulence)	katG	catalase-peroxidase	Bacteremia	Acinetobacter nosocomialis	Acinetobacter	M2	Galleria mellonella (related: greater wax moth)	Pubmed	26860891	0	0	0	3	5	353
LNFNBCHM_16174	PHI:6089	increased virulence (hypervirulence)	katG	catalase-peroxidase	Bacteremia	Acinetobacter nosocomialis	Acinetobacter	M2	Galleria mellonella (related: greater wax moth)	Pubmed	26860891	0	0	0	0	6	184
LOBPNLCO_19048	PHI:6089	increased virulence (hypervirulence)	katG	catalase-peroxidase	Bacteremia	Acinetobacter nosocomialis	Acinetobacter	M2	Galleria mellonella (related: greater wax moth)	Pubmed	26860891	0	0	0	0	70	0
LPEDCJIL_02130	PHI:6089	increased virulence (hypervirulence)	katG	catalase-peroxidase	Bacteremia	Acinetobacter nosocomialis	Acinetobacter	M2	Galleria mellonella (related: greater wax moth)	Pubmed	26860891	0	1	3	0	48	70
LPEDCJIL_07015	PHI:6089	increased virulence (hypervirulence)	katG	catalase-peroxidase	Bacteremia	Acinetobacter nosocomialis	Acinetobacter	M2	Galleria mellonella (related: greater wax moth)	Pubmed	26860891	0	0	0	0	8	19
MBHBJHCI_11629	PHI:6089	increased virulence (hypervirulence)	katG	catalase-peroxidase	Bacteremia	Acinetobacter nosocomialis	Acinetobacter	M2	Galleria mellonella (related: greater wax moth)	Pubmed	26860891	0	0	0	0	255	0
MBHBJHCI_17464	PHI:6089	increased virulence (hypervirulence)	katG	catalase-peroxidase	Bacteremia	Acinetobacter nosocomialis	Acinetobacter	M2	Galleria mellonella (related: greater wax moth)	Pubmed	26860891	0	0	0	0	29	0
MCCHKKOL_02352	PHI:6089	increased virulence (hypervirulence)	katG	catalase-peroxidase	Bacteremia	Acinetobacter nosocomialis	Acinetobacter	M2	Galleria mellonella (related: greater wax moth)	Pubmed	26860891	0	0	0	1	2	9
MDNKMJHM_10980	PHI:6089	increased virulence (hypervirulence)	katG	catalase-peroxidase	Bacteremia	Acinetobacter nosocomialis	Acinetobacter	M2	Galleria mellonella (related: greater wax moth)	Pubmed	26860891	0	0	0	3	2	0
MFEDGEIC_21749	PHI:6089	increased virulence (hypervirulence)	katG	catalase-peroxidase	Bacteremia	Acinetobacter nosocomialis	Acinetobacter	M2	Galleria mellonella (related: greater wax moth)	Pubmed	26860891	0	0	0	2	6	2
MFMJNAAK_14897	PHI:6089	increased virulence (hypervirulence)	katG	catalase-peroxidase	Bacteremia	Acinetobacter nosocomialis	Acinetobacter	M2	Galleria mellonella (related: greater wax moth)	Pubmed	26860891	0	0	0	0	4	7
MGKEJIOP_04337	PHI:6089	increased virulence (hypervirulence)	katG	catalase-peroxidase	Bacteremia	Acinetobacter nosocomialis	Acinetobacter	M2	Galleria mellonella (related: greater wax moth)	Pubmed	26860891	0	0	0	3	0	0
MJDHBALO_19546	PHI:6089	increased virulence (hypervirulence)	katG	catalase-peroxidase	Bacteremia	Acinetobacter nosocomialis	Acinetobacter	M2	Galleria mellonella (related: greater wax moth)	Pubmed	26860891	0	0	0	26	12	0
MKAKLFIB_08937	PHI:6089	increased virulence (hypervirulence)	katG	catalase-peroxidase	Bacteremia	Acinetobacter nosocomialis	Acinetobacter	M2	Galleria mellonella (related: greater wax moth)	Pubmed	26860891	1	0	0	24	4	16
MMLDLALJ_05424	PHI:6089	increased virulence (hypervirulence)	katG	catalase-peroxidase	Bacteremia	Acinetobacter nosocomialis	Acinetobacter	M2	Galleria mellonella (related: greater wax moth)	Pubmed	26860891	0	0	0	5	78	1
MNOEDOFJ_06947	PHI:6089	increased virulence (hypervirulence)	katG	catalase-peroxidase	Bacteremia	Acinetobacter nosocomialis	Acinetobacter	M2	Galleria mellonella (related: greater wax moth)	Pubmed	26860891	0	0	0	0	8	751
MNOEDOFJ_13005	PHI:6089	increased virulence (hypervirulence)	katG	catalase-peroxidase	Bacteremia	Acinetobacter nosocomialis	Acinetobacter	M2	Galleria mellonella (related: greater wax moth)	Pubmed	26860891	0	0	0	1	3	0
MOIBOIDJ_14724	PHI:6089	increased virulence (hypervirulence)	katG	catalase-peroxidase	Bacteremia	Acinetobacter nosocomialis	Acinetobacter	M2	Galleria mellonella (related: greater wax moth)	Pubmed	26860891	0	0	0	0	0	0
MPCEINFF_10163	PHI:6089	increased virulence (hypervirulence)	katG	catalase-peroxidase	Bacteremia	Acinetobacter nosocomialis	Acinetobacter	M2	Galleria mellonella (related: greater wax moth)	Pubmed	26860891	0	0	0	0	41	286
MPCEINFF_20596	PHI:6089	increased virulence (hypervirulence)	katG	catalase-peroxidase	Bacteremia	Acinetobacter nosocomialis	Acinetobacter	M2	Galleria mellonella (related: greater wax moth)	Pubmed	26860891	0	0	0	4	33	0
MPCEINFF_22600	PHI:6089	increased virulence (hypervirulence)	katG	catalase-peroxidase	Bacteremia	Acinetobacter nosocomialis	Acinetobacter	M2	Galleria mellonella (related: greater wax moth)	Pubmed	26860891	0	0	0	1	0	1
MPNAGKCD_11494	PHI:6089	increased virulence (hypervirulence)	katG	catalase-peroxidase	Bacteremia	Acinetobacter nosocomialis	Acinetobacter	M2	Galleria mellonella (related: greater wax moth)	Pubmed	26860891	0	0	0	13	0	0
MPNAGKCD_11495	PHI:6089	increased virulence (hypervirulence)	katG	catalase-peroxidase	Bacteremia	Acinetobacter nosocomialis	Acinetobacter	M2	Galleria mellonella (related: greater wax moth)	Pubmed	26860891	0	0	0	59	6	0
NBIOPGLE_01589	PHI:6089	increased virulence (hypervirulence)	katG	catalase-peroxidase	Bacteremia	Acinetobacter nosocomialis	Acinetobacter	M2	Galleria mellonella (related: greater wax moth)	Pubmed	26860891	0	0	0	12	15	6
NDNCNJJA_06628	PHI:6089	increased virulence (hypervirulence)	katG	catalase-peroxidase	Bacteremia	Acinetobacter nosocomialis	Acinetobacter	M2	Galleria mellonella (related: greater wax moth)	Pubmed	26860891	0	0	0	75	4	12
NDNCNJJA_15010	PHI:6089	increased virulence (hypervirulence)	katG	catalase-peroxidase	Bacteremia	Acinetobacter nosocomialis	Acinetobacter	M2	Galleria mellonella (related: greater wax moth)	Pubmed	26860891	0	0	0	8	2	7
NEEGLOLN_18138	PHI:6089	increased virulence (hypervirulence)	katG	catalase-peroxidase	Bacteremia	Acinetobacter nosocomialis	Acinetobacter	M2	Galleria mellonella (related: greater wax moth)	Pubmed	26860891	0	0	0	2	0	0
NEEGLOLN_18295	PHI:6089	increased virulence (hypervirulence)	katG	catalase-peroxidase	Bacteremia	Acinetobacter nosocomialis	Acinetobacter	M2	Galleria mellonella (related: greater wax moth)	Pubmed	26860891	0	0	0	0	27	0
NEPJILLH_15755	PHI:6089	increased virulence (hypervirulence)	katG	catalase-peroxidase	Bacteremia	Acinetobacter nosocomialis	Acinetobacter	M2	Galleria mellonella (related: greater wax moth)	Pubmed	26860891	0	0	0	0	0	1
NFKCABLI_14182	PHI:6089	increased virulence (hypervirulence)	katG	catalase-peroxidase	Bacteremia	Acinetobacter nosocomialis	Acinetobacter	M2	Galleria mellonella (related: greater wax moth)	Pubmed	26860891	0	0	0	0	12	0
NGBNLKIC_02267	PHI:6089	increased virulence (hypervirulence)	katG	catalase-peroxidase	Bacteremia	Acinetobacter nosocomialis	Acinetobacter	M2	Galleria mellonella (related: greater wax moth)	Pubmed	26860891	0	0	0	0	0	0
NKKJNCPL_15357	PHI:6089	increased virulence (hypervirulence)	katG	catalase-peroxidase	Bacteremia	Acinetobacter nosocomialis	Acinetobacter	M2	Galleria mellonella (related: greater wax moth)	Pubmed	26860891	0	0	0	0	0	0
NKKJNCPL_22708	PHI:6089	increased virulence (hypervirulence)	katG	catalase-peroxidase	Bacteremia	Acinetobacter nosocomialis	Acinetobacter	M2	Galleria mellonella (related: greater wax moth)	Pubmed	26860891	0	0	0	8	1	0
NMFDGJIL_01130	PHI:6089	increased virulence (hypervirulence)	katG	catalase-peroxidase	Bacteremia	Acinetobacter nosocomialis	Acinetobacter	M2	Galleria mellonella (related: greater wax moth)	Pubmed	26860891	0	0	0	0	0	0
OEKOFINM_03626	PHI:6089	increased virulence (hypervirulence)	katG	catalase-peroxidase	Bacteremia	Acinetobacter nosocomialis	Acinetobacter	M2	Galleria mellonella (related: greater wax moth)	Pubmed	26860891	0	0	0	0	4	0
OEKOFINM_17753	PHI:6089	increased virulence (hypervirulence)	katG	catalase-peroxidase	Bacteremia	Acinetobacter nosocomialis	Acinetobacter	M2	Galleria mellonella (related: greater wax moth)	Pubmed	26860891	0	0	11	0	394	292
OGGMBJOP_23871	PHI:6089	increased virulence (hypervirulence)	katG	catalase-peroxidase	Bacteremia	Acinetobacter nosocomialis	Acinetobacter	M2	Galleria mellonella (related: greater wax moth)	Pubmed	26860891	0	0	0	16	0	5
OIBALNDL_11875	PHI:6089	increased virulence (hypervirulence)	katG	catalase-peroxidase	Bacteremia	Acinetobacter nosocomialis	Acinetobacter	M2	Galleria mellonella (related: greater wax moth)	Pubmed	26860891	0	0	0	0	2	1
OKGEOHHN_11005	PHI:6089	increased virulence (hypervirulence)	katG	catalase-peroxidase	Bacteremia	Acinetobacter nosocomialis	Acinetobacter	M2	Galleria mellonella (related: greater wax moth)	Pubmed	26860891	0	0	0	0	2	0
OMGAFJNM_22538	PHI:6089	increased virulence (hypervirulence)	katG	catalase-peroxidase	Bacteremia	Acinetobacter nosocomialis	Acinetobacter	M2	Galleria mellonella (related: greater wax moth)	Pubmed	26860891	0	0	0	1	137	0
OMIDOIIL_03193	PHI:6089	increased virulence (hypervirulence)	katG	catalase-peroxidase	Bacteremia	Acinetobacter nosocomialis	Acinetobacter	M2	Galleria mellonella (related: greater wax moth)	Pubmed	26860891	0	0	0	0	0	2
OOCOGPNN_03711	PHI:6089	increased virulence (hypervirulence)	katG	catalase-peroxidase	Bacteremia	Acinetobacter nosocomialis	Acinetobacter	M2	Galleria mellonella (related: greater wax moth)	Pubmed	26860891	0	0	0	4	5	6
OOCOGPNN_10794	PHI:6089	increased virulence (hypervirulence)	katG	catalase-peroxidase	Bacteremia	Acinetobacter nosocomialis	Acinetobacter	M2	Galleria mellonella (related: greater wax moth)	Pubmed	26860891	0	0	0	0	1	0
PAPNJBHM_06617	PHI:6089	increased virulence (hypervirulence)	katG	catalase-peroxidase	Bacteremia	Acinetobacter nosocomialis	Acinetobacter	M2	Galleria mellonella (related: greater wax moth)	Pubmed	26860891	0	0	0	0	251	5
PAPNJBHM_06956	PHI:6089	increased virulence (hypervirulence)	katG	catalase-peroxidase	Bacteremia	Acinetobacter nosocomialis	Acinetobacter	M2	Galleria mellonella (related: greater wax moth)	Pubmed	26860891	0	0	0	2	9	1
PEMGLNPG_01441	PHI:6089	increased virulence (hypervirulence)	katG	catalase-peroxidase	Bacteremia	Acinetobacter nosocomialis	Acinetobacter	M2	Galleria mellonella (related: greater wax moth)	Pubmed	26860891	1	0	0	67	14	24
PFBAMKDA_01715	PHI:6089	increased virulence (hypervirulence)	katG	catalase-peroxidase	Bacteremia	Acinetobacter nosocomialis	Acinetobacter	M2	Galleria mellonella (related: greater wax moth)	Pubmed	26860891	0	0	0	0	136	0
PGAEDFBE_09023	PHI:6089	increased virulence (hypervirulence)	katG	catalase-peroxidase	Bacteremia	Acinetobacter nosocomialis	Acinetobacter	M2	Galleria mellonella (related: greater wax moth)	Pubmed	26860891	0	0	0	15	0	0
PGAEDFBE_11202	PHI:6089	increased virulence (hypervirulence)	katG	catalase-peroxidase	Bacteremia	Acinetobacter nosocomialis	Acinetobacter	M2	Galleria mellonella (related: greater wax moth)	Pubmed	26860891	0	0	0	0	0	0
PGAEDFBE_20383	PHI:6089	increased virulence (hypervirulence)	katG	catalase-peroxidase	Bacteremia	Acinetobacter nosocomialis	Acinetobacter	M2	Galleria mellonella (related: greater wax moth)	Pubmed	26860891	0	0	0	0	4	0
PJBDOLMD_07185	PHI:6089	increased virulence (hypervirulence)	katG	catalase-peroxidase	Bacteremia	Acinetobacter nosocomialis	Acinetobacter	M2	Galleria mellonella (related: greater wax moth)	Pubmed	26860891	0	0	0	6	0	0
PKGHJMDE_11493	PHI:6089	increased virulence (hypervirulence)	katG	catalase-peroxidase	Bacteremia	Acinetobacter nosocomialis	Acinetobacter	M2	Galleria mellonella (related: greater wax moth)	Pubmed	26860891	0	0	0	2	1	4
PLHOJDNN_04667	PHI:6089	increased virulence (hypervirulence)	katG	catalase-peroxidase	Bacteremia	Acinetobacter nosocomialis	Acinetobacter	M2	Galleria mellonella (related: greater wax moth)	Pubmed	26860891	0	0	0	2	1	0
PNDENEPA_02839	PHI:6089	increased virulence (hypervirulence)	katG	catalase-peroxidase	Bacteremia	Acinetobacter nosocomialis	Acinetobacter	M2	Galleria mellonella (related: greater wax moth)	Pubmed	26860891	0	0	0	1	0	0
PNLMMCCM_02523	PHI:6089	increased virulence (hypervirulence)	katG	catalase-peroxidase	Bacteremia	Acinetobacter nosocomialis	Acinetobacter	M2	Galleria mellonella (related: greater wax moth)	Pubmed	26860891	0	0	0	1	2	0
PNLMMCCM_17406	PHI:6089	increased virulence (hypervirulence)	katG	catalase-peroxidase	Bacteremia	Acinetobacter nosocomialis	Acinetobacter	M2	Galleria mellonella (related: greater wax moth)	Pubmed	26860891	0	0	0	0	48	0
PNLMMCCM_22489	PHI:6089	increased virulence (hypervirulence)	katG	catalase-peroxidase	Bacteremia	Acinetobacter nosocomialis	Acinetobacter	M2	Galleria mellonella (related: greater wax moth)	Pubmed	26860891	0	0	0	0	58	0
PNMKMEKM_01557	PHI:6089	increased virulence (hypervirulence)	katG	catalase-peroxidase	Bacteremia	Acinetobacter nosocomialis	Acinetobacter	M2	Galleria mellonella (related: greater wax moth)	Pubmed	26860891	0	0	0	0	0	0
PPFCIKHB_18465	PHI:6089	increased virulence (hypervirulence)	katG	catalase-peroxidase	Bacteremia	Acinetobacter nosocomialis	Acinetobacter	M2	Galleria mellonella (related: greater wax moth)	Pubmed	26860891	0	0	0	0	126	1
PPFCIKHB_21542	PHI:6089	increased virulence (hypervirulence)	katG	catalase-peroxidase	Bacteremia	Acinetobacter nosocomialis	Acinetobacter	M2	Galleria mellonella (related: greater wax moth)	Pubmed	26860891	0	0	0	0	0	0
PPHCFDHI_03989	PHI:6089	increased virulence (hypervirulence)	katG	catalase-peroxidase	Bacteremia	Acinetobacter nosocomialis	Acinetobacter	M2	Galleria mellonella (related: greater wax moth)	Pubmed	26860891	0	0	0	34	7	44
ABDEMOMI_05978	PHI:6090	increased virulence (hypervirulence)	katE	Hydroperoxidase	Bacteremia	Acinetobacter nosocomialis	Acinetobacter	M2	Galleria mellonella (related: greater wax moth)	Pubmed	26860891	0	0	0	2	2	0
ABDEMOMI_17808	PHI:6090	increased virulence (hypervirulence)	katE	Hydroperoxidase	Bacteremia	Acinetobacter nosocomialis	Acinetobacter	M2	Galleria mellonella (related: greater wax moth)	Pubmed	26860891	0	0	0	0	2	330
ABJCHPFC_22442	PHI:6090	increased virulence (hypervirulence)	katE	Hydroperoxidase	Bacteremia	Acinetobacter nosocomialis	Acinetobacter	M2	Galleria mellonella (related: greater wax moth)	Pubmed	26860891	0	0	0	0	1	1
AOEGKBMP_11818	PHI:6090	increased virulence (hypervirulence)	katE	Hydroperoxidase	Bacteremia	Acinetobacter nosocomialis	Acinetobacter	M2	Galleria mellonella (related: greater wax moth)	Pubmed	26860891	0	0	2	324	16	40
APBBJDDL_00412	PHI:6090	increased virulence (hypervirulence)	katE	Hydroperoxidase	Bacteremia	Acinetobacter nosocomialis	Acinetobacter	M2	Galleria mellonella (related: greater wax moth)	Pubmed	26860891	0	1	0	102	26	32
BABMFNBL_13419	PHI:6090	increased virulence (hypervirulence)	katE	Hydroperoxidase	Bacteremia	Acinetobacter nosocomialis	Acinetobacter	M2	Galleria mellonella (related: greater wax moth)	Pubmed	26860891	0	0	0	0	8	6
BABMFNBL_19114	PHI:6090	increased virulence (hypervirulence)	katE	Hydroperoxidase	Bacteremia	Acinetobacter nosocomialis	Acinetobacter	M2	Galleria mellonella (related: greater wax moth)	Pubmed	26860891	0	0	0	1	134	0
BMIOKJIN_14122	PHI:6090	increased virulence (hypervirulence)	katE	Hydroperoxidase	Bacteremia	Acinetobacter nosocomialis	Acinetobacter	M2	Galleria mellonella (related: greater wax moth)	Pubmed	26860891	0	0	0	59	91	13
BNLDBCJG_09675	PHI:6090	increased virulence (hypervirulence)	katE	Hydroperoxidase	Bacteremia	Acinetobacter nosocomialis	Acinetobacter	M2	Galleria mellonella (related: greater wax moth)	Pubmed	26860891	0	0	0	2	6	0
BNPPOJED_15289	PHI:6090	increased virulence (hypervirulence)	katE	Hydroperoxidase	Bacteremia	Acinetobacter nosocomialis	Acinetobacter	M2	Galleria mellonella (related: greater wax moth)	Pubmed	26860891	0	0	0	54	0	0
CCOBCHNN_21087	PHI:6090	increased virulence (hypervirulence)	katE	Hydroperoxidase	Bacteremia	Acinetobacter nosocomialis	Acinetobacter	M2	Galleria mellonella (related: greater wax moth)	Pubmed	26860891	3	1	0	15	17	911
DAMFPGEB_02790	PHI:6090	increased virulence (hypervirulence)	katE	Hydroperoxidase	Bacteremia	Acinetobacter nosocomialis	Acinetobacter	M2	Galleria mellonella (related: greater wax moth)	Pubmed	26860891	0	0	0	0	12	6
DENAKJAE_02199	PHI:6090	increased virulence (hypervirulence)	katE	Hydroperoxidase	Bacteremia	Acinetobacter nosocomialis	Acinetobacter	M2	Galleria mellonella (related: greater wax moth)	Pubmed	26860891	0	0	0	3	10	0
DHFHKKOA_10294	PHI:6090	increased virulence (hypervirulence)	katE	Hydroperoxidase	Bacteremia	Acinetobacter nosocomialis	Acinetobacter	M2	Galleria mellonella (related: greater wax moth)	Pubmed	26860891	0	0	2	0	0	80
DHFHKKOA_12587	PHI:6090	increased virulence (hypervirulence)	katE	Hydroperoxidase	Bacteremia	Acinetobacter nosocomialis	Acinetobacter	M2	Galleria mellonella (related: greater wax moth)	Pubmed	26860891	0	0	0	0	2	0
DKPCONML_00498	PHI:6090	increased virulence (hypervirulence)	katE	Hydroperoxidase	Bacteremia	Acinetobacter nosocomialis	Acinetobacter	M2	Galleria mellonella (related: greater wax moth)	Pubmed	26860891	0	0	0	8	2	1
DOGIKLLF_04939	PHI:6090	increased virulence (hypervirulence)	katE	Hydroperoxidase	Bacteremia	Acinetobacter nosocomialis	Acinetobacter	M2	Galleria mellonella (related: greater wax moth)	Pubmed	26860891	0	0	0	0	100	6
DPGMEJGB_02523	PHI:6090	increased virulence (hypervirulence)	katE	Hydroperoxidase	Bacteremia	Acinetobacter nosocomialis	Acinetobacter	M2	Galleria mellonella (related: greater wax moth)	Pubmed	26860891	0	0	0	2	8	176
DPGMEJGB_15118	PHI:6090	increased virulence (hypervirulence)	katE	Hydroperoxidase	Bacteremia	Acinetobacter nosocomialis	Acinetobacter	M2	Galleria mellonella (related: greater wax moth)	Pubmed	26860891	0	0	0	12	9	186
EGFDJABP_16972	PHI:6090	increased virulence (hypervirulence)	katE	Hydroperoxidase	Bacteremia	Acinetobacter nosocomialis	Acinetobacter	M2	Galleria mellonella (related: greater wax moth)	Pubmed	26860891	0	0	0	0	0	0
EOHGLGHO_09895	PHI:6090	increased virulence (hypervirulence)	katE	Hydroperoxidase	Bacteremia	Acinetobacter nosocomialis	Acinetobacter	M2	Galleria mellonella (related: greater wax moth)	Pubmed	26860891	0	0	0	194	3	0
EPKLCLAN_17371	PHI:6090	increased virulence (hypervirulence)	katE	Hydroperoxidase	Bacteremia	Acinetobacter nosocomialis	Acinetobacter	M2	Galleria mellonella (related: greater wax moth)	Pubmed	26860891	1	2	0	388	41	65
FBBOGJDF_22823	PHI:6090	increased virulence (hypervirulence)	katE	Hydroperoxidase	Bacteremia	Acinetobacter nosocomialis	Acinetobacter	M2	Galleria mellonella (related: greater wax moth)	Pubmed	26860891	0	0	0	0	55	0
FDILKLME_11328	PHI:6090	increased virulence (hypervirulence)	katE	Hydroperoxidase	Bacteremia	Acinetobacter nosocomialis	Acinetobacter	M2	Galleria mellonella (related: greater wax moth)	Pubmed	26860891	0	0	0	74	5	10
FKCIOLLM_13256	PHI:6090	increased virulence (hypervirulence)	katE	Hydroperoxidase	Bacteremia	Acinetobacter nosocomialis	Acinetobacter	M2	Galleria mellonella (related: greater wax moth)	Pubmed	26860891	0	0	0	0	0	0
FPPIFNDF_23612	PHI:6090	increased virulence (hypervirulence)	katE	Hydroperoxidase	Bacteremia	Acinetobacter nosocomialis	Acinetobacter	M2	Galleria mellonella (related: greater wax moth)	Pubmed	26860891	0	0	0	107	2	8
GAGGMFDH_16915	PHI:6090	increased virulence (hypervirulence)	katE	Hydroperoxidase	Bacteremia	Acinetobacter nosocomialis	Acinetobacter	M2	Galleria mellonella (related: greater wax moth)	Pubmed	26860891	0	0	0	0	128	1
HAIAEDIB_01303	PHI:6090	increased virulence (hypervirulence)	katE	Hydroperoxidase	Bacteremia	Acinetobacter nosocomialis	Acinetobacter	M2	Galleria mellonella (related: greater wax moth)	Pubmed	26860891	0	0	0	5	4	26
HBHDLPGO_04405	PHI:6090	increased virulence (hypervirulence)	katE	Hydroperoxidase	Bacteremia	Acinetobacter nosocomialis	Acinetobacter	M2	Galleria mellonella (related: greater wax moth)	Pubmed	26860891	0	0	0	0	90	0
HBHHFLHN_05140	PHI:6090	increased virulence (hypervirulence)	katE	Hydroperoxidase	Bacteremia	Acinetobacter nosocomialis	Acinetobacter	M2	Galleria mellonella (related: greater wax moth)	Pubmed	26860891	1	0	0	13	0	6
HBNPKBKA_15926	PHI:6090	increased virulence (hypervirulence)	katE	Hydroperoxidase	Bacteremia	Acinetobacter nosocomialis	Acinetobacter	M2	Galleria mellonella (related: greater wax moth)	Pubmed	26860891	0	0	0	0	4	0
HCFAGKPE_01053	PHI:6090	increased virulence (hypervirulence)	katE	Hydroperoxidase	Bacteremia	Acinetobacter nosocomialis	Acinetobacter	M2	Galleria mellonella (related: greater wax moth)	Pubmed	26860891	0	0	1	3	19	107
HCFAGKPE_04103	PHI:6090	increased virulence (hypervirulence)	katE	Hydroperoxidase	Bacteremia	Acinetobacter nosocomialis	Acinetobacter	M2	Galleria mellonella (related: greater wax moth)	Pubmed	26860891	0	0	0	0	0	0
HFGHINOO_21050	PHI:6090	increased virulence (hypervirulence)	katE	Hydroperoxidase	Bacteremia	Acinetobacter nosocomialis	Acinetobacter	M2	Galleria mellonella (related: greater wax moth)	Pubmed	26860891	0	0	0	0	0	129
HJFENILP_04482	PHI:6090	increased virulence (hypervirulence)	katE	Hydroperoxidase	Bacteremia	Acinetobacter nosocomialis	Acinetobacter	M2	Galleria mellonella (related: greater wax moth)	Pubmed	26860891	0	0	0	13	1	0
HJFENILP_16248	PHI:6090	increased virulence (hypervirulence)	katE	Hydroperoxidase	Bacteremia	Acinetobacter nosocomialis	Acinetobacter	M2	Galleria mellonella (related: greater wax moth)	Pubmed	26860891	0	0	0	2	0	0
HKKIBMOC_12695	PHI:6090	increased virulence (hypervirulence)	katE	Hydroperoxidase	Bacteremia	Acinetobacter nosocomialis	Acinetobacter	M2	Galleria mellonella (related: greater wax moth)	Pubmed	26860891	0	0	0	1	2	4
HLADGGLL_10415	PHI:6090	increased virulence (hypervirulence)	katE	Hydroperoxidase	Bacteremia	Acinetobacter nosocomialis	Acinetobacter	M2	Galleria mellonella (related: greater wax moth)	Pubmed	26860891	0	0	0	14	32	15
HLHADGNG_23542	PHI:6090	increased virulence (hypervirulence)	katE	Hydroperoxidase	Bacteremia	Acinetobacter nosocomialis	Acinetobacter	M2	Galleria mellonella (related: greater wax moth)	Pubmed	26860891	0	0	0	0	73	0
HLMHLHKP_17964	PHI:6090	increased virulence (hypervirulence)	katE	Hydroperoxidase	Bacteremia	Acinetobacter nosocomialis	Acinetobacter	M2	Galleria mellonella (related: greater wax moth)	Pubmed	26860891	2	0	0	0	6	126
HMEMLNCA_12940	PHI:6090	increased virulence (hypervirulence)	katE	Hydroperoxidase	Bacteremia	Acinetobacter nosocomialis	Acinetobacter	M2	Galleria mellonella (related: greater wax moth)	Pubmed	26860891	0	0	1	0	0	176
ICOHNLIG_10974	PHI:6090	increased virulence (hypervirulence)	katE	Hydroperoxidase	Bacteremia	Acinetobacter nosocomialis	Acinetobacter	M2	Galleria mellonella (related: greater wax moth)	Pubmed	26860891	0	0	1	142	43	62
IGNKHGDI_05500	PHI:6090	increased virulence (hypervirulence)	katE	Hydroperoxidase	Bacteremia	Acinetobacter nosocomialis	Acinetobacter	M2	Galleria mellonella (related: greater wax moth)	Pubmed	26860891	0	1	0	44	17	224
IIFKPBDK_16604	PHI:6090	increased virulence (hypervirulence)	katE	Hydroperoxidase	Bacteremia	Acinetobacter nosocomialis	Acinetobacter	M2	Galleria mellonella (related: greater wax moth)	Pubmed	26860891	0	0	0	3	1	0
IIJOAKOD_18415	PHI:6090	increased virulence (hypervirulence)	katE	Hydroperoxidase	Bacteremia	Acinetobacter nosocomialis	Acinetobacter	M2	Galleria mellonella (related: greater wax moth)	Pubmed	26860891	0	0	0	0	0	0
IKBAOEGD_14473	PHI:6090	increased virulence (hypervirulence)	katE	Hydroperoxidase	Bacteremia	Acinetobacter nosocomialis	Acinetobacter	M2	Galleria mellonella (related: greater wax moth)	Pubmed	26860891	0	0	1	16	1	1
IKGCLEML_09077	PHI:6090	increased virulence (hypervirulence)	katE	Hydroperoxidase	Bacteremia	Acinetobacter nosocomialis	Acinetobacter	M2	Galleria mellonella (related: greater wax moth)	Pubmed	26860891	0	0	0	1	1	1
IOEPBNLG_05528	PHI:6090	increased virulence (hypervirulence)	katE	Hydroperoxidase	Bacteremia	Acinetobacter nosocomialis	Acinetobacter	M2	Galleria mellonella (related: greater wax moth)	Pubmed	26860891	0	0	0	74	2	1
JAFGCADK_14646	PHI:6090	increased virulence (hypervirulence)	katE	Hydroperoxidase	Bacteremia	Acinetobacter nosocomialis	Acinetobacter	M2	Galleria mellonella (related: greater wax moth)	Pubmed	26860891	3	1	5	98	35	235
JDBALMJP_09033	PHI:6090	increased virulence (hypervirulence)	katE	Hydroperoxidase	Bacteremia	Acinetobacter nosocomialis	Acinetobacter	M2	Galleria mellonella (related: greater wax moth)	Pubmed	26860891	0	0	0	1	0	2
JGAIINID_03954	PHI:6090	increased virulence (hypervirulence)	katE	Hydroperoxidase	Bacteremia	Acinetobacter nosocomialis	Acinetobacter	M2	Galleria mellonella (related: greater wax moth)	Pubmed	26860891	0	0	0	0	8	199
JGAIINID_04505	PHI:6090	increased virulence (hypervirulence)	katE	Hydroperoxidase	Bacteremia	Acinetobacter nosocomialis	Acinetobacter	M2	Galleria mellonella (related: greater wax moth)	Pubmed	26860891	0	0	5	0	2	80
JHNHICMG_04244	PHI:6090	increased virulence (hypervirulence)	katE	Hydroperoxidase	Bacteremia	Acinetobacter nosocomialis	Acinetobacter	M2	Galleria mellonella (related: greater wax moth)	Pubmed	26860891	0	0	1	2	157	33
JHNHICMG_06285	PHI:6090	increased virulence (hypervirulence)	katE	Hydroperoxidase	Bacteremia	Acinetobacter nosocomialis	Acinetobacter	M2	Galleria mellonella (related: greater wax moth)	Pubmed	26860891	0	0	0	0	0	0
JHNHICMG_11795	PHI:6090	increased virulence (hypervirulence)	katE	Hydroperoxidase	Bacteremia	Acinetobacter nosocomialis	Acinetobacter	M2	Galleria mellonella (related: greater wax moth)	Pubmed	26860891	0	0	0	74	3	54
JKMJJJFB_13822	PHI:6090	increased virulence (hypervirulence)	katE	Hydroperoxidase	Bacteremia	Acinetobacter nosocomialis	Acinetobacter	M2	Galleria mellonella (related: greater wax moth)	Pubmed	26860891	0	0	0	0	0	10
JLNNCNCJ_11948	PHI:6090	increased virulence (hypervirulence)	katE	Hydroperoxidase	Bacteremia	Acinetobacter nosocomialis	Acinetobacter	M2	Galleria mellonella (related: greater wax moth)	Pubmed	26860891	0	0	0	7	1	28
JLOEHEKM_01229	PHI:6090	increased virulence (hypervirulence)	katE	Hydroperoxidase	Bacteremia	Acinetobacter nosocomialis	Acinetobacter	M2	Galleria mellonella (related: greater wax moth)	Pubmed	26860891	0	0	0	4	29	12
JMLDGEGM_01957	PHI:6090	increased virulence (hypervirulence)	katE	Hydroperoxidase	Bacteremia	Acinetobacter nosocomialis	Acinetobacter	M2	Galleria mellonella (related: greater wax moth)	Pubmed	26860891	0	0	0	66	11	6
JMLDGEGM_07217	PHI:6090	increased virulence (hypervirulence)	katE	Hydroperoxidase	Bacteremia	Acinetobacter nosocomialis	Acinetobacter	M2	Galleria mellonella (related: greater wax moth)	Pubmed	26860891	0	0	0	0	84	0
JONCOLCM_04362	PHI:6090	increased virulence (hypervirulence)	katE	Hydroperoxidase	Bacteremia	Acinetobacter nosocomialis	Acinetobacter	M2	Galleria mellonella (related: greater wax moth)	Pubmed	26860891	1	0	1	7	0	5
KBLMPJJF_05412	PHI:6090	increased virulence (hypervirulence)	katE	Hydroperoxidase	Bacteremia	Acinetobacter nosocomialis	Acinetobacter	M2	Galleria mellonella (related: greater wax moth)	Pubmed	26860891	0	0	0	60	4	0
KDCDGDLD_07694	PHI:6090	increased virulence (hypervirulence)	katE	Hydroperoxidase	Bacteremia	Acinetobacter nosocomialis	Acinetobacter	M2	Galleria mellonella (related: greater wax moth)	Pubmed	26860891	0	0	0	0	0	0
KLFGPFLN_12360	PHI:6090	increased virulence (hypervirulence)	katE	Hydroperoxidase	Bacteremia	Acinetobacter nosocomialis	Acinetobacter	M2	Galleria mellonella (related: greater wax moth)	Pubmed	26860891	0	0	0	0	1	0
KPIKOPFE_10894	PHI:6090	increased virulence (hypervirulence)	katE	Hydroperoxidase	Bacteremia	Acinetobacter nosocomialis	Acinetobacter	M2	Galleria mellonella (related: greater wax moth)	Pubmed	26860891	0	0	0	87	7	1
LABBJMPI_01220	PHI:6090	increased virulence (hypervirulence)	katE	Hydroperoxidase	Bacteremia	Acinetobacter nosocomialis	Acinetobacter	M2	Galleria mellonella (related: greater wax moth)	Pubmed	26860891	0	0	0	9	2	15
LABBJMPI_14836	PHI:6090	increased virulence (hypervirulence)	katE	Hydroperoxidase	Bacteremia	Acinetobacter nosocomialis	Acinetobacter	M2	Galleria mellonella (related: greater wax moth)	Pubmed	26860891	0	0	0	32	6	2
LFKAMIDL_17875	PHI:6090	increased virulence (hypervirulence)	katE	Hydroperoxidase	Bacteremia	Acinetobacter nosocomialis	Acinetobacter	M2	Galleria mellonella (related: greater wax moth)	Pubmed	26860891	0	0	1	109	26	28
LJLJILDI_19785	PHI:6090	increased virulence (hypervirulence)	katE	Hydroperoxidase	Bacteremia	Acinetobacter nosocomialis	Acinetobacter	M2	Galleria mellonella (related: greater wax moth)	Pubmed	26860891	0	0	0	0	0	0
LLNOEOPN_15821	PHI:6090	increased virulence (hypervirulence)	katE	Hydroperoxidase	Bacteremia	Acinetobacter nosocomialis	Acinetobacter	M2	Galleria mellonella (related: greater wax moth)	Pubmed	26860891	0	0	0	168	1	12
LNDGNNEE_15670	PHI:6090	increased virulence (hypervirulence)	katE	Hydroperoxidase	Bacteremia	Acinetobacter nosocomialis	Acinetobacter	M2	Galleria mellonella (related: greater wax moth)	Pubmed	26860891	0	0	1	0	3	50
LNFNBCHM_00895	PHI:6090	increased virulence (hypervirulence)	katE	Hydroperoxidase	Bacteremia	Acinetobacter nosocomialis	Acinetobacter	M2	Galleria mellonella (related: greater wax moth)	Pubmed	26860891	0	0	0	24	6	2
MBHBJHCI_15897	PHI:6090	increased virulence (hypervirulence)	katE	Hydroperoxidase	Bacteremia	Acinetobacter nosocomialis	Acinetobacter	M2	Galleria mellonella (related: greater wax moth)	Pubmed	26860891	0	0	1	0	1	522
MKAKLFIB_03343	PHI:6090	increased virulence (hypervirulence)	katE	Hydroperoxidase	Bacteremia	Acinetobacter nosocomialis	Acinetobacter	M2	Galleria mellonella (related: greater wax moth)	Pubmed	26860891	0	0	0	2	0	0
MMLDLALJ_01300	PHI:6090	increased virulence (hypervirulence)	katE	Hydroperoxidase	Bacteremia	Acinetobacter nosocomialis	Acinetobacter	M2	Galleria mellonella (related: greater wax moth)	Pubmed	26860891	0	0	0	0	6	0
MNOEDOFJ_23362	PHI:6090	increased virulence (hypervirulence)	katE	Hydroperoxidase	Bacteremia	Acinetobacter nosocomialis	Acinetobacter	M2	Galleria mellonella (related: greater wax moth)	Pubmed	26860891	0	0	0	0	67	0
MOIBOIDJ_20843	PHI:6090	increased virulence (hypervirulence)	katE	Hydroperoxidase	Bacteremia	Acinetobacter nosocomialis	Acinetobacter	M2	Galleria mellonella (related: greater wax moth)	Pubmed	26860891	0	0	0	0	0	4
MPCEINFF_20542	PHI:6090	increased virulence (hypervirulence)	katE	Hydroperoxidase	Bacteremia	Acinetobacter nosocomialis	Acinetobacter	M2	Galleria mellonella (related: greater wax moth)	Pubmed	26860891	0	0	2	0	2	14
MPCEINFF_21910	PHI:6090	increased virulence (hypervirulence)	katE	Hydroperoxidase	Bacteremia	Acinetobacter nosocomialis	Acinetobacter	M2	Galleria mellonella (related: greater wax moth)	Pubmed	26860891	0	0	0	2	2	241
NECCNBEM_14893	PHI:6090	increased virulence (hypervirulence)	katE	Hydroperoxidase	Bacteremia	Acinetobacter nosocomialis	Acinetobacter	M2	Galleria mellonella (related: greater wax moth)	Pubmed	26860891	0	0	0	1	193	0
NMENMJPM_23199	PHI:6090	increased virulence (hypervirulence)	katE	Hydroperoxidase	Bacteremia	Acinetobacter nosocomialis	Acinetobacter	M2	Galleria mellonella (related: greater wax moth)	Pubmed	26860891	0	0	0	2	7	144
OEKOFINM_00744	PHI:6090	increased virulence (hypervirulence)	katE	Hydroperoxidase	Bacteremia	Acinetobacter nosocomialis	Acinetobacter	M2	Galleria mellonella (related: greater wax moth)	Pubmed	26860891	0	1	0	0	2	6
OEPELMNO_02826	PHI:6090	increased virulence (hypervirulence)	katE	Hydroperoxidase	Bacteremia	Acinetobacter nosocomialis	Acinetobacter	M2	Galleria mellonella (related: greater wax moth)	Pubmed	26860891	0	0	0	5	0	0
OGGMBJOP_06588	PHI:6090	increased virulence (hypervirulence)	katE	Hydroperoxidase	Bacteremia	Acinetobacter nosocomialis	Acinetobacter	M2	Galleria mellonella (related: greater wax moth)	Pubmed	26860891	0	0	0	73	11	13
OGGMBJOP_06684	PHI:6090	increased virulence (hypervirulence)	katE	Hydroperoxidase	Bacteremia	Acinetobacter nosocomialis	Acinetobacter	M2	Galleria mellonella (related: greater wax moth)	Pubmed	26860891	0	0	0	41	12	1
OHNAPLHP_21689	PHI:6090	increased virulence (hypervirulence)	katE	Hydroperoxidase	Bacteremia	Acinetobacter nosocomialis	Acinetobacter	M2	Galleria mellonella (related: greater wax moth)	Pubmed	26860891	0	0	0	95	1	1
OLKENEBN_04809	PHI:6090	increased virulence (hypervirulence)	katE	Hydroperoxidase	Bacteremia	Acinetobacter nosocomialis	Acinetobacter	M2	Galleria mellonella (related: greater wax moth)	Pubmed	26860891	0	0	0	1	0	0
OLKENEBN_21378	PHI:6090	increased virulence (hypervirulence)	katE	Hydroperoxidase	Bacteremia	Acinetobacter nosocomialis	Acinetobacter	M2	Galleria mellonella (related: greater wax moth)	Pubmed	26860891	0	0	0	0	80	0
ONEPCEOD_11125	PHI:6090	increased virulence (hypervirulence)	katE	Hydroperoxidase	Bacteremia	Acinetobacter nosocomialis	Acinetobacter	M2	Galleria mellonella (related: greater wax moth)	Pubmed	26860891	0	0	1	1	9	7
ONEPCEOD_19647	PHI:6090	increased virulence (hypervirulence)	katE	Hydroperoxidase	Bacteremia	Acinetobacter nosocomialis	Acinetobacter	M2	Galleria mellonella (related: greater wax moth)	Pubmed	26860891	0	0	0	2	2	31
PFBAMKDA_21930	PHI:6090	increased virulence (hypervirulence)	katE	Hydroperoxidase	Bacteremia	Acinetobacter nosocomialis	Acinetobacter	M2	Galleria mellonella (related: greater wax moth)	Pubmed	26860891	0	0	0	0	2	65
PGAEDFBE_13907	PHI:6090	increased virulence (hypervirulence)	katE	Hydroperoxidase	Bacteremia	Acinetobacter nosocomialis	Acinetobacter	M2	Galleria mellonella (related: greater wax moth)	Pubmed	26860891	0	0	0	0	3	79
PJBDOLMD_23960	PHI:6090	increased virulence (hypervirulence)	katE	Hydroperoxidase	Bacteremia	Acinetobacter nosocomialis	Acinetobacter	M2	Galleria mellonella (related: greater wax moth)	Pubmed	26860891	0	0	0	0	0	0
PKOKIPCP_11049	PHI:6090	increased virulence (hypervirulence)	katE	Hydroperoxidase	Bacteremia	Acinetobacter nosocomialis	Acinetobacter	M2	Galleria mellonella (related: greater wax moth)	Pubmed	26860891	0	0	0	85	25	3
PPHCFDHI_16328	PHI:6090	increased virulence (hypervirulence)	katE	Hydroperoxidase	Bacteremia	Acinetobacter nosocomialis	Acinetobacter	M2	Galleria mellonella (related: greater wax moth)	Pubmed	26860891	0	0	0	2	24	0
AAACMAHF_01463	PHI:5466	reduced virulence	LonA	Lon proteases	Lung infections	Actinobacillus pleuropneumoniae	Actinobacillus	LD20	Mus musculus (related: house mouse)	Pubmed	26796296	0	0	0	9	37	2
AAACMAHF_08362	PHI:5466	reduced virulence	LonA	Lon proteases	Lung infections	Actinobacillus pleuropneumoniae	Actinobacillus	LD20	Mus musculus (related: house mouse)	Pubmed	26796296	1	3	2	0	0	0
AAACMAHF_11603	PHI:5466	reduced virulence	LonA	Lon proteases	Lung infections	Actinobacillus pleuropneumoniae	Actinobacillus	LD20	Mus musculus (related: house mouse)	Pubmed	26796296	0	0	0	2	1	0
AAGNPDAD_16359	PHI:5466	reduced virulence	LonA	Lon proteases	Lung infections	Actinobacillus pleuropneumoniae	Actinobacillus	LD20	Mus musculus (related: house mouse)	Pubmed	26796296	0	0	0	0	1	13
ABDEMOMI_00122	PHI:5466	reduced virulence	LonA	Lon proteases	Lung infections	Actinobacillus pleuropneumoniae	Actinobacillus	LD20	Mus musculus (related: house mouse)	Pubmed	26796296	40	18	16	0	0	0
ABDEMOMI_03285	PHI:5466	reduced virulence	LonA	Lon proteases	Lung infections	Actinobacillus pleuropneumoniae	Actinobacillus	LD20	Mus musculus (related: house mouse)	Pubmed	26796296	0	0	0	2	11	2
ABDEMOMI_03580	PHI:5466	reduced virulence	LonA	Lon proteases	Lung infections	Actinobacillus pleuropneumoniae	Actinobacillus	LD20	Mus musculus (related: house mouse)	Pubmed	26796296	0	0	0	0	0	1
ABDEMOMI_07250	PHI:5466	reduced virulence	LonA	Lon proteases	Lung infections	Actinobacillus pleuropneumoniae	Actinobacillus	LD20	Mus musculus (related: house mouse)	Pubmed	26796296	0	0	0	0	0	0
ABDEMOMI_12426	PHI:5466	reduced virulence	LonA	Lon proteases	Lung infections	Actinobacillus pleuropneumoniae	Actinobacillus	LD20	Mus musculus (related: house mouse)	Pubmed	26796296	0	0	0	2	8	90
ABJCHPFC_03715	PHI:5466	reduced virulence	LonA	Lon proteases	Lung infections	Actinobacillus pleuropneumoniae	Actinobacillus	LD20	Mus musculus (related: house mouse)	Pubmed	26796296	14	6	22	0	0	3
ACFKAOAL_04621	PHI:5466	reduced virulence	LonA	Lon proteases	Lung infections	Actinobacillus pleuropneumoniae	Actinobacillus	LD20	Mus musculus (related: house mouse)	Pubmed	26796296	1	11	5	0	0	0
ADHFFOCN_07568	PHI:5466	reduced virulence	LonA	Lon proteases	Lung infections	Actinobacillus pleuropneumoniae	Actinobacillus	LD20	Mus musculus (related: house mouse)	Pubmed	26796296	11	2	4	0	0	0
ADHFFOCN_15445	PHI:5466	reduced virulence	LonA	Lon proteases	Lung infections	Actinobacillus pleuropneumoniae	Actinobacillus	LD20	Mus musculus (related: house mouse)	Pubmed	26796296	0	0	0	0	1	0
ADPJKKNI_04610	PHI:5466	reduced virulence	LonA	Lon proteases	Lung infections	Actinobacillus pleuropneumoniae	Actinobacillus	LD20	Mus musculus (related: house mouse)	Pubmed	26796296	8	9	4	0	0	0
ADPJKKNI_04681	PHI:5466	reduced virulence	LonA	Lon proteases	Lung infections	Actinobacillus pleuropneumoniae	Actinobacillus	LD20	Mus musculus (related: house mouse)	Pubmed	26796296	5	15	14	0	0	0
ADPJKKNI_13693	PHI:5466	reduced virulence	LonA	Lon proteases	Lung infections	Actinobacillus pleuropneumoniae	Actinobacillus	LD20	Mus musculus (related: house mouse)	Pubmed	26796296	0	0	0	3	9	29
AFHDHIDB_03261	PHI:5466	reduced virulence	LonA	Lon proteases	Lung infections	Actinobacillus pleuropneumoniae	Actinobacillus	LD20	Mus musculus (related: house mouse)	Pubmed	26796296	0	0	0	13	3	14
AFHDHIDB_06021	PHI:5466	reduced virulence	LonA	Lon proteases	Lung infections	Actinobacillus pleuropneumoniae	Actinobacillus	LD20	Mus musculus (related: house mouse)	Pubmed	26796296	0	0	0	2	0	0
AFHDHIDB_09783	PHI:5466	reduced virulence	LonA	Lon proteases	Lung infections	Actinobacillus pleuropneumoniae	Actinobacillus	LD20	Mus musculus (related: house mouse)	Pubmed	26796296	0	0	0	37	16	20
AFHDHIDB_14916	PHI:5466	reduced virulence	LonA	Lon proteases	Lung infections	Actinobacillus pleuropneumoniae	Actinobacillus	LD20	Mus musculus (related: house mouse)	Pubmed	26796296	0	0	0	0	61	0
AFHDHIDB_16372	PHI:5466	reduced virulence	LonA	Lon proteases	Lung infections	Actinobacillus pleuropneumoniae	Actinobacillus	LD20	Mus musculus (related: house mouse)	Pubmed	26796296	0	0	0	2	14	31
AFHDHIDB_18279	PHI:5466	reduced virulence	LonA	Lon proteases	Lung infections	Actinobacillus pleuropneumoniae	Actinobacillus	LD20	Mus musculus (related: house mouse)	Pubmed	26796296	0	0	0	4	6	0
AFHDHIDB_22688	PHI:5466	reduced virulence	LonA	Lon proteases	Lung infections	Actinobacillus pleuropneumoniae	Actinobacillus	LD20	Mus musculus (related: house mouse)	Pubmed	26796296	4	4	5	0	0	0
AGKFMBEB_04395	PHI:5466	reduced virulence	LonA	Lon proteases	Lung infections	Actinobacillus pleuropneumoniae	Actinobacillus	LD20	Mus musculus (related: house mouse)	Pubmed	26796296	0	3	0	0	0	0
AGKFMBEB_04636	PHI:5466	reduced virulence	LonA	Lon proteases	Lung infections	Actinobacillus pleuropneumoniae	Actinobacillus	LD20	Mus musculus (related: house mouse)	Pubmed	26796296	20	30	22	0	1	0
AGKFMBEB_11741	PHI:5466	reduced virulence	LonA	Lon proteases	Lung infections	Actinobacillus pleuropneumoniae	Actinobacillus	LD20	Mus musculus (related: house mouse)	Pubmed	26796296	0	4	6	0	2	0
AGKJFDAI_05398	PHI:5466	reduced virulence	LonA	Lon proteases	Lung infections	Actinobacillus pleuropneumoniae	Actinobacillus	LD20	Mus musculus (related: house mouse)	Pubmed	26796296	0	0	0	3	2	0
AGKJFDAI_07857	PHI:5466	reduced virulence	LonA	Lon proteases	Lung infections	Actinobacillus pleuropneumoniae	Actinobacillus	LD20	Mus musculus (related: house mouse)	Pubmed	26796296	0	6	7	0	0	0
AGPLMOOL_16977	PHI:5466	reduced virulence	LonA	Lon proteases	Lung infections	Actinobacillus pleuropneumoniae	Actinobacillus	LD20	Mus musculus (related: house mouse)	Pubmed	26796296	9	20	25	0	0	2
AGPLMOOL_21490	PHI:5466	reduced virulence	LonA	Lon proteases	Lung infections	Actinobacillus pleuropneumoniae	Actinobacillus	LD20	Mus musculus (related: house mouse)	Pubmed	26796296	0	0	0	19	1	6
AGPLMOOL_21826	PHI:5466	reduced virulence	LonA	Lon proteases	Lung infections	Actinobacillus pleuropneumoniae	Actinobacillus	LD20	Mus musculus (related: house mouse)	Pubmed	26796296	0	0	0	0	0	192
AGPLMOOL_23218	PHI:5466	reduced virulence	LonA	Lon proteases	Lung infections	Actinobacillus pleuropneumoniae	Actinobacillus	LD20	Mus musculus (related: house mouse)	Pubmed	26796296	0	1	0	0	0	1
AHDOFKJL_11262	PHI:5466	reduced virulence	LonA	Lon proteases	Lung infections	Actinobacillus pleuropneumoniae	Actinobacillus	LD20	Mus musculus (related: house mouse)	Pubmed	26796296	9	18	11	0	0	0
AHGKCAAA_06350	PHI:5466	reduced virulence	LonA	Lon proteases	Lung infections	Actinobacillus pleuropneumoniae	Actinobacillus	LD20	Mus musculus (related: house mouse)	Pubmed	26796296	8	4	0	0	0	0
AHGKCAAA_13215	PHI:5466	reduced virulence	LonA	Lon proteases	Lung infections	Actinobacillus pleuropneumoniae	Actinobacillus	LD20	Mus musculus (related: house mouse)	Pubmed	26796296	2	7	4	0	0	0
AHIKLMLF_00567	PHI:5466	reduced virulence	LonA	Lon proteases	Lung infections	Actinobacillus pleuropneumoniae	Actinobacillus	LD20	Mus musculus (related: house mouse)	Pubmed	26796296	1	4	2	0	0	0
AHIKLMLF_18212	PHI:5466	reduced virulence	LonA	Lon proteases	Lung infections	Actinobacillus pleuropneumoniae	Actinobacillus	LD20	Mus musculus (related: house mouse)	Pubmed	26796296	0	0	0	2	9	0
AILKAAPC_00119	PHI:5466	reduced virulence	LonA	Lon proteases	Lung infections	Actinobacillus pleuropneumoniae	Actinobacillus	LD20	Mus musculus (related: house mouse)	Pubmed	26796296	0	0	0	4	3	5
AILKAAPC_05611	PHI:5466	reduced virulence	LonA	Lon proteases	Lung infections	Actinobacillus pleuropneumoniae	Actinobacillus	LD20	Mus musculus (related: house mouse)	Pubmed	26796296	2	1	7	3	1	4
AJGCOHHA_06804	PHI:5466	reduced virulence	LonA	Lon proteases	Lung infections	Actinobacillus pleuropneumoniae	Actinobacillus	LD20	Mus musculus (related: house mouse)	Pubmed	26796296	2	6	0	0	0	0
AJGCOHHA_10692	PHI:5466	reduced virulence	LonA	Lon proteases	Lung infections	Actinobacillus pleuropneumoniae	Actinobacillus	LD20	Mus musculus (related: house mouse)	Pubmed	26796296	6	8	14	0	0	0
AJGCOHHA_11007	PHI:5466	reduced virulence	LonA	Lon proteases	Lung infections	Actinobacillus pleuropneumoniae	Actinobacillus	LD20	Mus musculus (related: house mouse)	Pubmed	26796296	0	0	0	0	4	32
AJGCOHHA_12167	PHI:5466	reduced virulence	LonA	Lon proteases	Lung infections	Actinobacillus pleuropneumoniae	Actinobacillus	LD20	Mus musculus (related: house mouse)	Pubmed	26796296	0	0	0	0	0	0
AJGNPBLB_08367	PHI:5466	reduced virulence	LonA	Lon proteases	Lung infections	Actinobacillus pleuropneumoniae	Actinobacillus	LD20	Mus musculus (related: house mouse)	Pubmed	26796296	0	0	0	0	0	0
AJGNPBLB_08724	PHI:5466	reduced virulence	LonA	Lon proteases	Lung infections	Actinobacillus pleuropneumoniae	Actinobacillus	LD20	Mus musculus (related: house mouse)	Pubmed	26796296	0	0	1	1	4	42
AKDNHFID_01379	PHI:5466	reduced virulence	LonA	Lon proteases	Lung infections	Actinobacillus pleuropneumoniae	Actinobacillus	LD20	Mus musculus (related: house mouse)	Pubmed	26796296	0	0	0	0	0	17
AKDNHFID_12646	PHI:5466	reduced virulence	LonA	Lon proteases	Lung infections	Actinobacillus pleuropneumoniae	Actinobacillus	LD20	Mus musculus (related: house mouse)	Pubmed	26796296	0	1	9	6	552	351
AKDNHFID_13047	PHI:5466	reduced virulence	LonA	Lon proteases	Lung infections	Actinobacillus pleuropneumoniae	Actinobacillus	LD20	Mus musculus (related: house mouse)	Pubmed	26796296	3	16	6	0	0	0
AKDNHFID_15908	PHI:5466	reduced virulence	LonA	Lon proteases	Lung infections	Actinobacillus pleuropneumoniae	Actinobacillus	LD20	Mus musculus (related: house mouse)	Pubmed	26796296	0	0	0	1	4	4
AKDNHFID_18497	PHI:5466	reduced virulence	LonA	Lon proteases	Lung infections	Actinobacillus pleuropneumoniae	Actinobacillus	LD20	Mus musculus (related: house mouse)	Pubmed	26796296	0	2	1	0	0	0
AKIEIJEC_07218	PHI:5466	reduced virulence	LonA	Lon proteases	Lung infections	Actinobacillus pleuropneumoniae	Actinobacillus	LD20	Mus musculus (related: house mouse)	Pubmed	26796296	0	0	0	0	0	125
AKIEIJEC_19532	PHI:5466	reduced virulence	LonA	Lon proteases	Lung infections	Actinobacillus pleuropneumoniae	Actinobacillus	LD20	Mus musculus (related: house mouse)	Pubmed	26796296	0	0	3	0	0	0
AKIEIJEC_22733	PHI:5466	reduced virulence	LonA	Lon proteases	Lung infections	Actinobacillus pleuropneumoniae	Actinobacillus	LD20	Mus musculus (related: house mouse)	Pubmed	26796296	0	1	3	0	33	156
AKIIEFNH_02380	PHI:5466	reduced virulence	LonA	Lon proteases	Lung infections	Actinobacillus pleuropneumoniae	Actinobacillus	LD20	Mus musculus (related: house mouse)	Pubmed	26796296	0	0	2	2	7	5
AKIIEFNH_10723	PHI:5466	reduced virulence	LonA	Lon proteases	Lung infections	Actinobacillus pleuropneumoniae	Actinobacillus	LD20	Mus musculus (related: house mouse)	Pubmed	26796296	12	10	4	0	0	0
AKIIEFNH_13426	PHI:5466	reduced virulence	LonA	Lon proteases	Lung infections	Actinobacillus pleuropneumoniae	Actinobacillus	LD20	Mus musculus (related: house mouse)	Pubmed	26796296	0	8	3	0	0	0
AKMPDHGF_01815	PHI:5466	reduced virulence	LonA	Lon proteases	Lung infections	Actinobacillus pleuropneumoniae	Actinobacillus	LD20	Mus musculus (related: house mouse)	Pubmed	26796296	0	0	0	0	0	0
AKMPDHGF_14085	PHI:5466	reduced virulence	LonA	Lon proteases	Lung infections	Actinobacillus pleuropneumoniae	Actinobacillus	LD20	Mus musculus (related: house mouse)	Pubmed	26796296	0	0	0	0	4	52
AKMPDHGF_17285	PHI:5466	reduced virulence	LonA	Lon proteases	Lung infections	Actinobacillus pleuropneumoniae	Actinobacillus	LD20	Mus musculus (related: house mouse)	Pubmed	26796296	0	0	0	0	0	9
AKMPDHGF_21750	PHI:5466	reduced virulence	LonA	Lon proteases	Lung infections	Actinobacillus pleuropneumoniae	Actinobacillus	LD20	Mus musculus (related: house mouse)	Pubmed	26796296	0	0	0	0	0	21
AKMPDHGF_21752	PHI:5466	reduced virulence	LonA	Lon proteases	Lung infections	Actinobacillus pleuropneumoniae	Actinobacillus	LD20	Mus musculus (related: house mouse)	Pubmed	26796296	0	0	0	0	0	47
ALDAEFBB_01008	PHI:5466	reduced virulence	LonA	Lon proteases	Lung infections	Actinobacillus pleuropneumoniae	Actinobacillus	LD20	Mus musculus (related: house mouse)	Pubmed	26796296	0	0	0	10	9	275
ALDAEFBB_10572	PHI:5466	reduced virulence	LonA	Lon proteases	Lung infections	Actinobacillus pleuropneumoniae	Actinobacillus	LD20	Mus musculus (related: house mouse)	Pubmed	26796296	0	0	5	0	0	0
AMDKMEFP_07166	PHI:5466	reduced virulence	LonA	Lon proteases	Lung infections	Actinobacillus pleuropneumoniae	Actinobacillus	LD20	Mus musculus (related: house mouse)	Pubmed	26796296	0	5	4	0	1	0
AMFEFIMN_10983	PHI:5466	reduced virulence	LonA	Lon proteases	Lung infections	Actinobacillus pleuropneumoniae	Actinobacillus	LD20	Mus musculus (related: house mouse)	Pubmed	26796296	0	0	0	0	58	1
AMFEFIMN_22322	PHI:5466	reduced virulence	LonA	Lon proteases	Lung infections	Actinobacillus pleuropneumoniae	Actinobacillus	LD20	Mus musculus (related: house mouse)	Pubmed	26796296	0	0	0	1	2	3
AMPJCGAJ_07247	PHI:5466	reduced virulence	LonA	Lon proteases	Lung infections	Actinobacillus pleuropneumoniae	Actinobacillus	LD20	Mus musculus (related: house mouse)	Pubmed	26796296	0	0	6	0	0	1
AMPJCGAJ_07584	PHI:5466	reduced virulence	LonA	Lon proteases	Lung infections	Actinobacillus pleuropneumoniae	Actinobacillus	LD20	Mus musculus (related: house mouse)	Pubmed	26796296	0	0	0	12	14	12
AMPJCGAJ_10281	PHI:5466	reduced virulence	LonA	Lon proteases	Lung infections	Actinobacillus pleuropneumoniae	Actinobacillus	LD20	Mus musculus (related: house mouse)	Pubmed	26796296	0	0	0	0	1	0
AMPJCGAJ_10452	PHI:5466	reduced virulence	LonA	Lon proteases	Lung infections	Actinobacillus pleuropneumoniae	Actinobacillus	LD20	Mus musculus (related: house mouse)	Pubmed	26796296	13	8	24	0	0	1
AMPJCGAJ_11657	PHI:5466	reduced virulence	LonA	Lon proteases	Lung infections	Actinobacillus pleuropneumoniae	Actinobacillus	LD20	Mus musculus (related: house mouse)	Pubmed	26796296	0	0	0	9	2	0
AOEGKBMP_02694	PHI:5466	reduced virulence	LonA	Lon proteases	Lung infections	Actinobacillus pleuropneumoniae	Actinobacillus	LD20	Mus musculus (related: house mouse)	Pubmed	26796296	23	2	12	0	0	0
AOEGKBMP_11222	PHI:5466	reduced virulence	LonA	Lon proteases	Lung infections	Actinobacillus pleuropneumoniae	Actinobacillus	LD20	Mus musculus (related: house mouse)	Pubmed	26796296	0	0	0	41	9	28
AOEGKBMP_19389	PHI:5466	reduced virulence	LonA	Lon proteases	Lung infections	Actinobacillus pleuropneumoniae	Actinobacillus	LD20	Mus musculus (related: house mouse)	Pubmed	26796296	0	0	0	0	3	4
APANHHIC_00018	PHI:5466	reduced virulence	LonA	Lon proteases	Lung infections	Actinobacillus pleuropneumoniae	Actinobacillus	LD20	Mus musculus (related: house mouse)	Pubmed	26796296	0	8	3	0	0	1
APANHHIC_05561	PHI:5466	reduced virulence	LonA	Lon proteases	Lung infections	Actinobacillus pleuropneumoniae	Actinobacillus	LD20	Mus musculus (related: house mouse)	Pubmed	26796296	1	7	1	0	0	0
APANHHIC_15659	PHI:5466	reduced virulence	LonA	Lon proteases	Lung infections	Actinobacillus pleuropneumoniae	Actinobacillus	LD20	Mus musculus (related: house mouse)	Pubmed	26796296	14	13	9	0	0	0
APBBJDDL_02392	PHI:5466	reduced virulence	LonA	Lon proteases	Lung infections	Actinobacillus pleuropneumoniae	Actinobacillus	LD20	Mus musculus (related: house mouse)	Pubmed	26796296	0	0	0	0	2	11
APBBJDDL_10236	PHI:5466	reduced virulence	LonA	Lon proteases	Lung infections	Actinobacillus pleuropneumoniae	Actinobacillus	LD20	Mus musculus (related: house mouse)	Pubmed	26796296	0	0	0	79	2	0
APBBJDDL_18300	PHI:5466	reduced virulence	LonA	Lon proteases	Lung infections	Actinobacillus pleuropneumoniae	Actinobacillus	LD20	Mus musculus (related: house mouse)	Pubmed	26796296	0	0	0	0	6	17
APBBJDDL_21478	PHI:5466	reduced virulence	LonA	Lon proteases	Lung infections	Actinobacillus pleuropneumoniae	Actinobacillus	LD20	Mus musculus (related: house mouse)	Pubmed	26796296	0	0	0	0	2	0
BABMFNBL_00153	PHI:5466	reduced virulence	LonA	Lon proteases	Lung infections	Actinobacillus pleuropneumoniae	Actinobacillus	LD20	Mus musculus (related: house mouse)	Pubmed	26796296	0	0	0	2	27	0
BABMFNBL_02004	PHI:5466	reduced virulence	LonA	Lon proteases	Lung infections	Actinobacillus pleuropneumoniae	Actinobacillus	LD20	Mus musculus (related: house mouse)	Pubmed	26796296	4	9	14	0	0	0
BABMFNBL_02065	PHI:5466	reduced virulence	LonA	Lon proteases	Lung infections	Actinobacillus pleuropneumoniae	Actinobacillus	LD20	Mus musculus (related: house mouse)	Pubmed	26796296	0	0	0	1	3	2
BABMFNBL_11076	PHI:5466	reduced virulence	LonA	Lon proteases	Lung infections	Actinobacillus pleuropneumoniae	Actinobacillus	LD20	Mus musculus (related: house mouse)	Pubmed	26796296	0	0	5	0	6	1103
BAMABCGI_01230	PHI:5466	reduced virulence	LonA	Lon proteases	Lung infections	Actinobacillus pleuropneumoniae	Actinobacillus	LD20	Mus musculus (related: house mouse)	Pubmed	26796296	0	0	0	13	5	1
BAMABCGI_05681	PHI:5466	reduced virulence	LonA	Lon proteases	Lung infections	Actinobacillus pleuropneumoniae	Actinobacillus	LD20	Mus musculus (related: house mouse)	Pubmed	26796296	3	17	9	0	0	0
BAMABCGI_15131	PHI:5466	reduced virulence	LonA	Lon proteases	Lung infections	Actinobacillus pleuropneumoniae	Actinobacillus	LD20	Mus musculus (related: house mouse)	Pubmed	26796296	1	6	1	0	0	0
BBEIFOID_02430	PHI:5466	reduced virulence	LonA	Lon proteases	Lung infections	Actinobacillus pleuropneumoniae	Actinobacillus	LD20	Mus musculus (related: house mouse)	Pubmed	26796296	0	0	0	1	4	0
BBEIFOID_04385	PHI:5466	reduced virulence	LonA	Lon proteases	Lung infections	Actinobacillus pleuropneumoniae	Actinobacillus	LD20	Mus musculus (related: house mouse)	Pubmed	26796296	0	11	6	0	0	0
BBMCDPPC_03106	PHI:5466	reduced virulence	LonA	Lon proteases	Lung infections	Actinobacillus pleuropneumoniae	Actinobacillus	LD20	Mus musculus (related: house mouse)	Pubmed	26796296	3	9	3	0	0	1
BCGENGHG_02813	PHI:5466	reduced virulence	LonA	Lon proteases	Lung infections	Actinobacillus pleuropneumoniae	Actinobacillus	LD20	Mus musculus (related: house mouse)	Pubmed	26796296	7	3	4	0	0	0
BCGENGHG_03459	PHI:5466	reduced virulence	LonA	Lon proteases	Lung infections	Actinobacillus pleuropneumoniae	Actinobacillus	LD20	Mus musculus (related: house mouse)	Pubmed	26796296	0	6	0	0	0	0
BCGENGHG_04355	PHI:5466	reduced virulence	LonA	Lon proteases	Lung infections	Actinobacillus pleuropneumoniae	Actinobacillus	LD20	Mus musculus (related: house mouse)	Pubmed	26796296	0	0	0	0	9	45
BCGENGHG_04695	PHI:5466	reduced virulence	LonA	Lon proteases	Lung infections	Actinobacillus pleuropneumoniae	Actinobacillus	LD20	Mus musculus (related: house mouse)	Pubmed	26796296	1	1	1	0	0	0
BCGENGHG_13738	PHI:5466	reduced virulence	LonA	Lon proteases	Lung infections	Actinobacillus pleuropneumoniae	Actinobacillus	LD20	Mus musculus (related: house mouse)	Pubmed	26796296	0	0	0	0	2	0
BCGENGHG_14980	PHI:5466	reduced virulence	LonA	Lon proteases	Lung infections	Actinobacillus pleuropneumoniae	Actinobacillus	LD20	Mus musculus (related: house mouse)	Pubmed	26796296	1	3	4	0	0	0
BEEPNEBB_00824	PHI:5466	reduced virulence	LonA	Lon proteases	Lung infections	Actinobacillus pleuropneumoniae	Actinobacillus	LD20	Mus musculus (related: house mouse)	Pubmed	26796296	6	3	2	0	0	0
BEEPNEBB_04698	PHI:5466	reduced virulence	LonA	Lon proteases	Lung infections	Actinobacillus pleuropneumoniae	Actinobacillus	LD20	Mus musculus (related: house mouse)	Pubmed	26796296	0	0	0	8	0	3
BEEPNEBB_07543	PHI:5466	reduced virulence	LonA	Lon proteases	Lung infections	Actinobacillus pleuropneumoniae	Actinobacillus	LD20	Mus musculus (related: house mouse)	Pubmed	26796296	0	0	0	0	0	10
BEEPNEBB_07568	PHI:5466	reduced virulence	LonA	Lon proteases	Lung infections	Actinobacillus pleuropneumoniae	Actinobacillus	LD20	Mus musculus (related: house mouse)	Pubmed	26796296	0	0	0	0	0	0
BEEPNEBB_07569	PHI:5466	reduced virulence	LonA	Lon proteases	Lung infections	Actinobacillus pleuropneumoniae	Actinobacillus	LD20	Mus musculus (related: house mouse)	Pubmed	26796296	0	0	0	0	2	0
BEEPNEBB_08497	PHI:5466	reduced virulence	LonA	Lon proteases	Lung infections	Actinobacillus pleuropneumoniae	Actinobacillus	LD20	Mus musculus (related: house mouse)	Pubmed	26796296	12	7	7	0	0	0
BEEPNEBB_10654	PHI:5466	reduced virulence	LonA	Lon proteases	Lung infections	Actinobacillus pleuropneumoniae	Actinobacillus	LD20	Mus musculus (related: house mouse)	Pubmed	26796296	0	0	0	4	3	9
BEEPNEBB_12032	PHI:5466	reduced virulence	LonA	Lon proteases	Lung infections	Actinobacillus pleuropneumoniae	Actinobacillus	LD20	Mus musculus (related: house mouse)	Pubmed	26796296	2	8	7	0	0	0
BEEPNEBB_14663	PHI:5466	reduced virulence	LonA	Lon proteases	Lung infections	Actinobacillus pleuropneumoniae	Actinobacillus	LD20	Mus musculus (related: house mouse)	Pubmed	26796296	0	0	0	0	7	0
BENGALBP_03635	PHI:5466	reduced virulence	LonA	Lon proteases	Lung infections	Actinobacillus pleuropneumoniae	Actinobacillus	LD20	Mus musculus (related: house mouse)	Pubmed	26796296	6	15	7	0	0	1
BENGALBP_06439	PHI:5466	reduced virulence	LonA	Lon proteases	Lung infections	Actinobacillus pleuropneumoniae	Actinobacillus	LD20	Mus musculus (related: house mouse)	Pubmed	26796296	9	7	10	0	0	1
BENGALBP_08952	PHI:5466	reduced virulence	LonA	Lon proteases	Lung infections	Actinobacillus pleuropneumoniae	Actinobacillus	LD20	Mus musculus (related: house mouse)	Pubmed	26796296	0	0	0	0	1	0
BENGALBP_11144	PHI:5466	reduced virulence	LonA	Lon proteases	Lung infections	Actinobacillus pleuropneumoniae	Actinobacillus	LD20	Mus musculus (related: house mouse)	Pubmed	26796296	15	13	18	0	0	0
BEOLBNLB_05357	PHI:5466	reduced virulence	LonA	Lon proteases	Lung infections	Actinobacillus pleuropneumoniae	Actinobacillus	LD20	Mus musculus (related: house mouse)	Pubmed	26796296	0	0	0	19	3	4
BEOLBNLB_06761	PHI:5466	reduced virulence	LonA	Lon proteases	Lung infections	Actinobacillus pleuropneumoniae	Actinobacillus	LD20	Mus musculus (related: house mouse)	Pubmed	26796296	3	5	6	0	0	0
BEOLBNLB_13749	PHI:5466	reduced virulence	LonA	Lon proteases	Lung infections	Actinobacillus pleuropneumoniae	Actinobacillus	LD20	Mus musculus (related: house mouse)	Pubmed	26796296	1	1	5	0	0	0
BEOLBNLB_14732	PHI:5466	reduced virulence	LonA	Lon proteases	Lung infections	Actinobacillus pleuropneumoniae	Actinobacillus	LD20	Mus musculus (related: house mouse)	Pubmed	26796296	0	0	0	1	0	1
BIELPEML_04289	PHI:5466	reduced virulence	LonA	Lon proteases	Lung infections	Actinobacillus pleuropneumoniae	Actinobacillus	LD20	Mus musculus (related: house mouse)	Pubmed	26796296	2	3	7	0	1	0
BIELPEML_10049	PHI:5466	reduced virulence	LonA	Lon proteases	Lung infections	Actinobacillus pleuropneumoniae	Actinobacillus	LD20	Mus musculus (related: house mouse)	Pubmed	26796296	0	0	1	0	7	136
BIHHICGH_09197	PHI:5466	reduced virulence	LonA	Lon proteases	Lung infections	Actinobacillus pleuropneumoniae	Actinobacillus	LD20	Mus musculus (related: house mouse)	Pubmed	26796296	0	0	0	23	5	10
BKGCALCK_05241	PHI:5466	reduced virulence	LonA	Lon proteases	Lung infections	Actinobacillus pleuropneumoniae	Actinobacillus	LD20	Mus musculus (related: house mouse)	Pubmed	26796296	11	7	5	0	0	0
BKGCALCK_15104	PHI:5466	reduced virulence	LonA	Lon proteases	Lung infections	Actinobacillus pleuropneumoniae	Actinobacillus	LD20	Mus musculus (related: house mouse)	Pubmed	26796296	9	19	17	0	0	0
BLLBHLBK_00222	PHI:5466	reduced virulence	LonA	Lon proteases	Lung infections	Actinobacillus pleuropneumoniae	Actinobacillus	LD20	Mus musculus (related: house mouse)	Pubmed	26796296	0	0	0	0	0	0
BLLBHLBK_03663	PHI:5466	reduced virulence	LonA	Lon proteases	Lung infections	Actinobacillus pleuropneumoniae	Actinobacillus	LD20	Mus musculus (related: house mouse)	Pubmed	26796296	3	5	12	0	0	0
BLLBHLBK_07390	PHI:5466	reduced virulence	LonA	Lon proteases	Lung infections	Actinobacillus pleuropneumoniae	Actinobacillus	LD20	Mus musculus (related: house mouse)	Pubmed	26796296	1	5	6	10	3	9
BLLBHLBK_08385	PHI:5466	reduced virulence	LonA	Lon proteases	Lung infections	Actinobacillus pleuropneumoniae	Actinobacillus	LD20	Mus musculus (related: house mouse)	Pubmed	26796296	6	1	4	0	0	0
BLLBHLBK_09316	PHI:5466	reduced virulence	LonA	Lon proteases	Lung infections	Actinobacillus pleuropneumoniae	Actinobacillus	LD20	Mus musculus (related: house mouse)	Pubmed	26796296	0	2	0	0	0	0
BLLBHLBK_11780	PHI:5466	reduced virulence	LonA	Lon proteases	Lung infections	Actinobacillus pleuropneumoniae	Actinobacillus	LD20	Mus musculus (related: house mouse)	Pubmed	26796296	0	0	0	0	9	3
BLLBHLBK_11857	PHI:5466	reduced virulence	LonA	Lon proteases	Lung infections	Actinobacillus pleuropneumoniae	Actinobacillus	LD20	Mus musculus (related: house mouse)	Pubmed	26796296	0	0	0	0	1	0
BMIOKJIN_14517	PHI:5466	reduced virulence	LonA	Lon proteases	Lung infections	Actinobacillus pleuropneumoniae	Actinobacillus	LD20	Mus musculus (related: house mouse)	Pubmed	26796296	0	0	0	0	1	302
BMIOKJIN_16182	PHI:5466	reduced virulence	LonA	Lon proteases	Lung infections	Actinobacillus pleuropneumoniae	Actinobacillus	LD20	Mus musculus (related: house mouse)	Pubmed	26796296	0	0	0	0	2	0
BMIOKJIN_18389	PHI:5466	reduced virulence	LonA	Lon proteases	Lung infections	Actinobacillus pleuropneumoniae	Actinobacillus	LD20	Mus musculus (related: house mouse)	Pubmed	26796296	0	0	0	0	96	1
BMIOKJIN_19941	PHI:5466	reduced virulence	LonA	Lon proteases	Lung infections	Actinobacillus pleuropneumoniae	Actinobacillus	LD20	Mus musculus (related: house mouse)	Pubmed	26796296	0	17	6	0	0	0
BMNPPPKN_08496	PHI:5466	reduced virulence	LonA	Lon proteases	Lung infections	Actinobacillus pleuropneumoniae	Actinobacillus	LD20	Mus musculus (related: house mouse)	Pubmed	26796296	0	0	0	3	113	0
BMNPPPKN_14213	PHI:5466	reduced virulence	LonA	Lon proteases	Lung infections	Actinobacillus pleuropneumoniae	Actinobacillus	LD20	Mus musculus (related: house mouse)	Pubmed	26796296	6	8	2	0	0	0
BMNPPPKN_18829	PHI:5466	reduced virulence	LonA	Lon proteases	Lung infections	Actinobacillus pleuropneumoniae	Actinobacillus	LD20	Mus musculus (related: house mouse)	Pubmed	26796296	2	0	1	0	0	0
BMPDAOKC_01206	PHI:5466	reduced virulence	LonA	Lon proteases	Lung infections	Actinobacillus pleuropneumoniae	Actinobacillus	LD20	Mus musculus (related: house mouse)	Pubmed	26796296	0	0	0	13	23	5
BMPDAOKC_05330	PHI:5466	reduced virulence	LonA	Lon proteases	Lung infections	Actinobacillus pleuropneumoniae	Actinobacillus	LD20	Mus musculus (related: house mouse)	Pubmed	26796296	0	0	1	145	14	64
BMPDAOKC_15258	PHI:5466	reduced virulence	LonA	Lon proteases	Lung infections	Actinobacillus pleuropneumoniae	Actinobacillus	LD20	Mus musculus (related: house mouse)	Pubmed	26796296	0	0	0	45	0	0
BNLDBCJG_03121	PHI:5466	reduced virulence	LonA	Lon proteases	Lung infections	Actinobacillus pleuropneumoniae	Actinobacillus	LD20	Mus musculus (related: house mouse)	Pubmed	26796296	0	0	0	0	6	10
BNLDBCJG_18575	PHI:5466	reduced virulence	LonA	Lon proteases	Lung infections	Actinobacillus pleuropneumoniae	Actinobacillus	LD20	Mus musculus (related: house mouse)	Pubmed	26796296	0	0	0	19	0	2
BNLDBCJG_20451	PHI:5466	reduced virulence	LonA	Lon proteases	Lung infections	Actinobacillus pleuropneumoniae	Actinobacillus	LD20	Mus musculus (related: house mouse)	Pubmed	26796296	0	0	0	0	0	8
BNPPOJED_13860	PHI:5466	reduced virulence	LonA	Lon proteases	Lung infections	Actinobacillus pleuropneumoniae	Actinobacillus	LD20	Mus musculus (related: house mouse)	Pubmed	26796296	2	9	8	0	0	0
BNPPOJED_16719	PHI:5466	reduced virulence	LonA	Lon proteases	Lung infections	Actinobacillus pleuropneumoniae	Actinobacillus	LD20	Mus musculus (related: house mouse)	Pubmed	26796296	0	0	0	2	19	10
CAOOFCJI_01463	PHI:5466	reduced virulence	LonA	Lon proteases	Lung infections	Actinobacillus pleuropneumoniae	Actinobacillus	LD20	Mus musculus (related: house mouse)	Pubmed	26796296	2	3	0	0	0	0
CAOOFCJI_12870	PHI:5466	reduced virulence	LonA	Lon proteases	Lung infections	Actinobacillus pleuropneumoniae	Actinobacillus	LD20	Mus musculus (related: house mouse)	Pubmed	26796296	11	15	18	0	0	0
CAOOFCJI_13362	PHI:5466	reduced virulence	LonA	Lon proteases	Lung infections	Actinobacillus pleuropneumoniae	Actinobacillus	LD20	Mus musculus (related: house mouse)	Pubmed	26796296	0	0	0	28	1	1
CAOOFCJI_22741	PHI:5466	reduced virulence	LonA	Lon proteases	Lung infections	Actinobacillus pleuropneumoniae	Actinobacillus	LD20	Mus musculus (related: house mouse)	Pubmed	26796296	0	0	0	23	3	7
CAPNNEOJ_06949	PHI:5466	reduced virulence	LonA	Lon proteases	Lung infections	Actinobacillus pleuropneumoniae	Actinobacillus	LD20	Mus musculus (related: house mouse)	Pubmed	26796296	0	0	0	1	0	0
CAPNNEOJ_08739	PHI:5466	reduced virulence	LonA	Lon proteases	Lung infections	Actinobacillus pleuropneumoniae	Actinobacillus	LD20	Mus musculus (related: house mouse)	Pubmed	26796296	0	0	0	0	0	3
CBLKFGNB_05028	PHI:5466	reduced virulence	LonA	Lon proteases	Lung infections	Actinobacillus pleuropneumoniae	Actinobacillus	LD20	Mus musculus (related: house mouse)	Pubmed	26796296	0	0	0	223	110	7
CBLKFGNB_07724	PHI:5466	reduced virulence	LonA	Lon proteases	Lung infections	Actinobacillus pleuropneumoniae	Actinobacillus	LD20	Mus musculus (related: house mouse)	Pubmed	26796296	0	0	0	0	0	28
CBLKFGNB_17096	PHI:5466	reduced virulence	LonA	Lon proteases	Lung infections	Actinobacillus pleuropneumoniae	Actinobacillus	LD20	Mus musculus (related: house mouse)	Pubmed	26796296	0	0	0	0	7	0
CCOBCHNN_01010	PHI:5466	reduced virulence	LonA	Lon proteases	Lung infections	Actinobacillus pleuropneumoniae	Actinobacillus	LD20	Mus musculus (related: house mouse)	Pubmed	26796296	0	0	0	15	1	4
CCOBCHNN_06670	PHI:5466	reduced virulence	LonA	Lon proteases	Lung infections	Actinobacillus pleuropneumoniae	Actinobacillus	LD20	Mus musculus (related: house mouse)	Pubmed	26796296	6	46	12	0	1	0
CCOBCHNN_08644	PHI:5466	reduced virulence	LonA	Lon proteases	Lung infections	Actinobacillus pleuropneumoniae	Actinobacillus	LD20	Mus musculus (related: house mouse)	Pubmed	26796296	0	0	0	6	3	0
CCOBCHNN_18926	PHI:5466	reduced virulence	LonA	Lon proteases	Lung infections	Actinobacillus pleuropneumoniae	Actinobacillus	LD20	Mus musculus (related: house mouse)	Pubmed	26796296	0	0	0	2	3	0
CCOBCHNN_19373	PHI:5466	reduced virulence	LonA	Lon proteases	Lung infections	Actinobacillus pleuropneumoniae	Actinobacillus	LD20	Mus musculus (related: house mouse)	Pubmed	26796296	0	0	0	0	25	73
CGMANKCH_00809	PHI:5466	reduced virulence	LonA	Lon proteases	Lung infections	Actinobacillus pleuropneumoniae	Actinobacillus	LD20	Mus musculus (related: house mouse)	Pubmed	26796296	0	0	0	16	4	18
CGMANKCH_16808	PHI:5466	reduced virulence	LonA	Lon proteases	Lung infections	Actinobacillus pleuropneumoniae	Actinobacillus	LD20	Mus musculus (related: house mouse)	Pubmed	26796296	0	0	0	119	5	20
CGMANKCH_18415	PHI:5466	reduced virulence	LonA	Lon proteases	Lung infections	Actinobacillus pleuropneumoniae	Actinobacillus	LD20	Mus musculus (related: house mouse)	Pubmed	26796296	0	0	1	0	0	0
CGNJMNMP_06542	PHI:5466	reduced virulence	LonA	Lon proteases	Lung infections	Actinobacillus pleuropneumoniae	Actinobacillus	LD20	Mus musculus (related: house mouse)	Pubmed	26796296	0	0	0	0	0	1
CGNJMNMP_18834	PHI:5466	reduced virulence	LonA	Lon proteases	Lung infections	Actinobacillus pleuropneumoniae	Actinobacillus	LD20	Mus musculus (related: house mouse)	Pubmed	26796296	0	0	0	0	9	25
CGNJMNMP_21981	PHI:5466	reduced virulence	LonA	Lon proteases	Lung infections	Actinobacillus pleuropneumoniae	Actinobacillus	LD20	Mus musculus (related: house mouse)	Pubmed	26796296	0	0	0	7	3	23
CJJEOPCK_01059	PHI:5466	reduced virulence	LonA	Lon proteases	Lung infections	Actinobacillus pleuropneumoniae	Actinobacillus	LD20	Mus musculus (related: house mouse)	Pubmed	26796296	0	0	0	10	9	7
CJLBFIFP_14974	PHI:5466	reduced virulence	LonA	Lon proteases	Lung infections	Actinobacillus pleuropneumoniae	Actinobacillus	LD20	Mus musculus (related: house mouse)	Pubmed	26796296	1	1	0	157	4	26
CJNGDCBL_07081	PHI:5466	reduced virulence	LonA	Lon proteases	Lung infections	Actinobacillus pleuropneumoniae	Actinobacillus	LD20	Mus musculus (related: house mouse)	Pubmed	26796296	11	8	9	0	0	1
CJNGDCBL_08708	PHI:5466	reduced virulence	LonA	Lon proteases	Lung infections	Actinobacillus pleuropneumoniae	Actinobacillus	LD20	Mus musculus (related: house mouse)	Pubmed	26796296	0	10	2	0	0	0
CNPMEBEK_05431	PHI:5466	reduced virulence	LonA	Lon proteases	Lung infections	Actinobacillus pleuropneumoniae	Actinobacillus	LD20	Mus musculus (related: house mouse)	Pubmed	26796296	0	0	0	26	11	1
CNPMEBEK_07161	PHI:5466	reduced virulence	LonA	Lon proteases	Lung infections	Actinobacillus pleuropneumoniae	Actinobacillus	LD20	Mus musculus (related: house mouse)	Pubmed	26796296	3	10	4	0	0	0
DAMFPGEB_04052	PHI:5466	reduced virulence	LonA	Lon proteases	Lung infections	Actinobacillus pleuropneumoniae	Actinobacillus	LD20	Mus musculus (related: house mouse)	Pubmed	26796296	9	9	4	0	0	0
DAMFPGEB_09531	PHI:5466	reduced virulence	LonA	Lon proteases	Lung infections	Actinobacillus pleuropneumoniae	Actinobacillus	LD20	Mus musculus (related: house mouse)	Pubmed	26796296	0	0	0	0	0	2
DANPLOBL_02340	PHI:5466	reduced virulence	LonA	Lon proteases	Lung infections	Actinobacillus pleuropneumoniae	Actinobacillus	LD20	Mus musculus (related: house mouse)	Pubmed	26796296	0	0	0	0	0	0
DANPLOBL_06894	PHI:5466	reduced virulence	LonA	Lon proteases	Lung infections	Actinobacillus pleuropneumoniae	Actinobacillus	LD20	Mus musculus (related: house mouse)	Pubmed	26796296	0	0	0	0	0	0
DAPGMMDN_02083	PHI:5466	reduced virulence	LonA	Lon proteases	Lung infections	Actinobacillus pleuropneumoniae	Actinobacillus	LD20	Mus musculus (related: house mouse)	Pubmed	26796296	0	0	1	0	0	0
DAPGMMDN_15846	PHI:5466	reduced virulence	LonA	Lon proteases	Lung infections	Actinobacillus pleuropneumoniae	Actinobacillus	LD20	Mus musculus (related: house mouse)	Pubmed	26796296	0	0	0	0	2	16
DBIFNPHD_18784	PHI:5466	reduced virulence	LonA	Lon proteases	Lung infections	Actinobacillus pleuropneumoniae	Actinobacillus	LD20	Mus musculus (related: house mouse)	Pubmed	26796296	2	13	17	0	0	0
DBIFNPHD_21639	PHI:5466	reduced virulence	LonA	Lon proteases	Lung infections	Actinobacillus pleuropneumoniae	Actinobacillus	LD20	Mus musculus (related: house mouse)	Pubmed	26796296	0	0	1	276	2	24
DFJPKMFF_10054	PHI:5466	reduced virulence	LonA	Lon proteases	Lung infections	Actinobacillus pleuropneumoniae	Actinobacillus	LD20	Mus musculus (related: house mouse)	Pubmed	26796296	6	5	6	0	0	0
DFJPKMFF_11010	PHI:5466	reduced virulence	LonA	Lon proteases	Lung infections	Actinobacillus pleuropneumoniae	Actinobacillus	LD20	Mus musculus (related: house mouse)	Pubmed	26796296	0	14	5	0	0	0
DFJPKMFF_11962	PHI:5466	reduced virulence	LonA	Lon proteases	Lung infections	Actinobacillus pleuropneumoniae	Actinobacillus	LD20	Mus musculus (related: house mouse)	Pubmed	26796296	0	0	1	11	4	2
DFJPKMFF_14246	PHI:5466	reduced virulence	LonA	Lon proteases	Lung infections	Actinobacillus pleuropneumoniae	Actinobacillus	LD20	Mus musculus (related: house mouse)	Pubmed	26796296	6	5	9	0	0	0
DFNAOAGE_03488	PHI:5466	reduced virulence	LonA	Lon proteases	Lung infections	Actinobacillus pleuropneumoniae	Actinobacillus	LD20	Mus musculus (related: house mouse)	Pubmed	26796296	2	8	2	0	0	0
DFNAOAGE_07734	PHI:5466	reduced virulence	LonA	Lon proteases	Lung infections	Actinobacillus pleuropneumoniae	Actinobacillus	LD20	Mus musculus (related: house mouse)	Pubmed	26796296	0	0	0	12	0	1
DFNAOAGE_15958	PHI:5466	reduced virulence	LonA	Lon proteases	Lung infections	Actinobacillus pleuropneumoniae	Actinobacillus	LD20	Mus musculus (related: house mouse)	Pubmed	26796296	0	3	2	0	1	0
DGHOADJD_10074	PHI:5466	reduced virulence	LonA	Lon proteases	Lung infections	Actinobacillus pleuropneumoniae	Actinobacillus	LD20	Mus musculus (related: house mouse)	Pubmed	26796296	0	4	5	0	0	0
DGMHLKNJ_09765	PHI:5466	reduced virulence	LonA	Lon proteases	Lung infections	Actinobacillus pleuropneumoniae	Actinobacillus	LD20	Mus musculus (related: house mouse)	Pubmed	26796296	0	0	0	0	2	0
DGMHLKNJ_14580	PHI:5466	reduced virulence	LonA	Lon proteases	Lung infections	Actinobacillus pleuropneumoniae	Actinobacillus	LD20	Mus musculus (related: house mouse)	Pubmed	26796296	6	15	3	0	0	1
DGOJNFLI_11713	PHI:5466	reduced virulence	LonA	Lon proteases	Lung infections	Actinobacillus pleuropneumoniae	Actinobacillus	LD20	Mus musculus (related: house mouse)	Pubmed	26796296	2	0	3	0	0	0
DHBPEGBM_00183	PHI:5466	reduced virulence	LonA	Lon proteases	Lung infections	Actinobacillus pleuropneumoniae	Actinobacillus	LD20	Mus musculus (related: house mouse)	Pubmed	26796296	6	1	2	0	0	1
DHBPEGBM_01728	PHI:5466	reduced virulence	LonA	Lon proteases	Lung infections	Actinobacillus pleuropneumoniae	Actinobacillus	LD20	Mus musculus (related: house mouse)	Pubmed	26796296	0	0	0	11	198	1
DHBPEGBM_03334	PHI:5466	reduced virulence	LonA	Lon proteases	Lung infections	Actinobacillus pleuropneumoniae	Actinobacillus	LD20	Mus musculus (related: house mouse)	Pubmed	26796296	2	10	4	0	0	0
DHBPEGBM_05729	PHI:5466	reduced virulence	LonA	Lon proteases	Lung infections	Actinobacillus pleuropneumoniae	Actinobacillus	LD20	Mus musculus (related: house mouse)	Pubmed	26796296	0	0	0	4	1	0
DHFHKKOA_00846	PHI:5466	reduced virulence	LonA	Lon proteases	Lung infections	Actinobacillus pleuropneumoniae	Actinobacillus	LD20	Mus musculus (related: house mouse)	Pubmed	26796296	0	0	0	3	14	242
DHFHKKOA_12649	PHI:5466	reduced virulence	LonA	Lon proteases	Lung infections	Actinobacillus pleuropneumoniae	Actinobacillus	LD20	Mus musculus (related: house mouse)	Pubmed	26796296	0	2	4	0	30	3
DHFHKKOA_15614	PHI:5466	reduced virulence	LonA	Lon proteases	Lung infections	Actinobacillus pleuropneumoniae	Actinobacillus	LD20	Mus musculus (related: house mouse)	Pubmed	26796296	0	0	0	0	3	8
DHODAAFF_13505	PHI:5466	reduced virulence	LonA	Lon proteases	Lung infections	Actinobacillus pleuropneumoniae	Actinobacillus	LD20	Mus musculus (related: house mouse)	Pubmed	26796296	25	0	2	0	0	0
DHODAAFF_18792	PHI:5466	reduced virulence	LonA	Lon proteases	Lung infections	Actinobacillus pleuropneumoniae	Actinobacillus	LD20	Mus musculus (related: house mouse)	Pubmed	26796296	0	0	1	0	3	74
DJEKJFBD_00072	PHI:5466	reduced virulence	LonA	Lon proteases	Lung infections	Actinobacillus pleuropneumoniae	Actinobacillus	LD20	Mus musculus (related: house mouse)	Pubmed	26796296	0	0	0	0	24	0
DJEKJFBD_08229	PHI:5466	reduced virulence	LonA	Lon proteases	Lung infections	Actinobacillus pleuropneumoniae	Actinobacillus	LD20	Mus musculus (related: house mouse)	Pubmed	26796296	0	0	0	0	1	0
DJEKJFBD_10763	PHI:5466	reduced virulence	LonA	Lon proteases	Lung infections	Actinobacillus pleuropneumoniae	Actinobacillus	LD20	Mus musculus (related: house mouse)	Pubmed	26796296	2	2	6	0	0	0
DKGHADEA_01022	PHI:5466	reduced virulence	LonA	Lon proteases	Lung infections	Actinobacillus pleuropneumoniae	Actinobacillus	LD20	Mus musculus (related: house mouse)	Pubmed	26796296	0	0	0	0	32	0
DKGHADEA_18498	PHI:5466	reduced virulence	LonA	Lon proteases	Lung infections	Actinobacillus pleuropneumoniae	Actinobacillus	LD20	Mus musculus (related: house mouse)	Pubmed	26796296	0	0	0	0	1	37
DKPCONML_03711	PHI:5466	reduced virulence	LonA	Lon proteases	Lung infections	Actinobacillus pleuropneumoniae	Actinobacillus	LD20	Mus musculus (related: house mouse)	Pubmed	26796296	1	0	0	7	4	20
DKPCONML_20294	PHI:5466	reduced virulence	LonA	Lon proteases	Lung infections	Actinobacillus pleuropneumoniae	Actinobacillus	LD20	Mus musculus (related: house mouse)	Pubmed	26796296	1	2	1	0	0	0
DLJKIDPO_02879	PHI:5466	reduced virulence	LonA	Lon proteases	Lung infections	Actinobacillus pleuropneumoniae	Actinobacillus	LD20	Mus musculus (related: house mouse)	Pubmed	26796296	0	0	0	0	0	0
DLJKIDPO_05540	PHI:5466	reduced virulence	LonA	Lon proteases	Lung infections	Actinobacillus pleuropneumoniae	Actinobacillus	LD20	Mus musculus (related: house mouse)	Pubmed	26796296	0	0	0	2	12	1
DLJKIDPO_11479	PHI:5466	reduced virulence	LonA	Lon proteases	Lung infections	Actinobacillus pleuropneumoniae	Actinobacillus	LD20	Mus musculus (related: house mouse)	Pubmed	26796296	0	0	1	172	1	23
DLJKIDPO_19684	PHI:5466	reduced virulence	LonA	Lon proteases	Lung infections	Actinobacillus pleuropneumoniae	Actinobacillus	LD20	Mus musculus (related: house mouse)	Pubmed	26796296	15	26	22	0	0	0
DLJKIDPO_21771	PHI:5466	reduced virulence	LonA	Lon proteases	Lung infections	Actinobacillus pleuropneumoniae	Actinobacillus	LD20	Mus musculus (related: house mouse)	Pubmed	26796296	0	44	3	0	1	0
DMCPDLLJ_01108	PHI:5466	reduced virulence	LonA	Lon proteases	Lung infections	Actinobacillus pleuropneumoniae	Actinobacillus	LD20	Mus musculus (related: house mouse)	Pubmed	26796296	0	0	0	10	3	2
DMCPDLLJ_05093	PHI:5466	reduced virulence	LonA	Lon proteases	Lung infections	Actinobacillus pleuropneumoniae	Actinobacillus	LD20	Mus musculus (related: house mouse)	Pubmed	26796296	6	8	2	0	1	0
DMCPDLLJ_06619	PHI:5466	reduced virulence	LonA	Lon proteases	Lung infections	Actinobacillus pleuropneumoniae	Actinobacillus	LD20	Mus musculus (related: house mouse)	Pubmed	26796296	0	0	0	10	5	7
DMKBAMAJ_01549	PHI:5466	reduced virulence	LonA	Lon proteases	Lung infections	Actinobacillus pleuropneumoniae	Actinobacillus	LD20	Mus musculus (related: house mouse)	Pubmed	26796296	0	0	0	1	112	7
DMKBAMAJ_20118	PHI:5466	reduced virulence	LonA	Lon proteases	Lung infections	Actinobacillus pleuropneumoniae	Actinobacillus	LD20	Mus musculus (related: house mouse)	Pubmed	26796296	0	5	9	0	0	0
DNBEHHAF_16840	PHI:5466	reduced virulence	LonA	Lon proteases	Lung infections	Actinobacillus pleuropneumoniae	Actinobacillus	LD20	Mus musculus (related: house mouse)	Pubmed	26796296	0	0	0	1	41	17
DNLJCEAJ_04771	PHI:5466	reduced virulence	LonA	Lon proteases	Lung infections	Actinobacillus pleuropneumoniae	Actinobacillus	LD20	Mus musculus (related: house mouse)	Pubmed	26796296	7	0	0	0	0	0
DNLJCEAJ_15851	PHI:5466	reduced virulence	LonA	Lon proteases	Lung infections	Actinobacillus pleuropneumoniae	Actinobacillus	LD20	Mus musculus (related: house mouse)	Pubmed	26796296	0	0	0	0	3	0
DNLJCEAJ_20258	PHI:5466	reduced virulence	LonA	Lon proteases	Lung infections	Actinobacillus pleuropneumoniae	Actinobacillus	LD20	Mus musculus (related: house mouse)	Pubmed	26796296	1	0	0	0	10	23
DPGMEJGB_04192	PHI:5466	reduced virulence	LonA	Lon proteases	Lung infections	Actinobacillus pleuropneumoniae	Actinobacillus	LD20	Mus musculus (related: house mouse)	Pubmed	26796296	0	12	16	0	0	0
EAJPPNJF_00889	PHI:5466	reduced virulence	LonA	Lon proteases	Lung infections	Actinobacillus pleuropneumoniae	Actinobacillus	LD20	Mus musculus (related: house mouse)	Pubmed	26796296	5	12	2	0	0	0
EAJPPNJF_02756	PHI:5466	reduced virulence	LonA	Lon proteases	Lung infections	Actinobacillus pleuropneumoniae	Actinobacillus	LD20	Mus musculus (related: house mouse)	Pubmed	26796296	0	8	8	0	0	0
EAJPPNJF_07408	PHI:5466	reduced virulence	LonA	Lon proteases	Lung infections	Actinobacillus pleuropneumoniae	Actinobacillus	LD20	Mus musculus (related: house mouse)	Pubmed	26796296	0	26	9	0	0	0
EBBDGPDA_00986	PHI:5466	reduced virulence	LonA	Lon proteases	Lung infections	Actinobacillus pleuropneumoniae	Actinobacillus	LD20	Mus musculus (related: house mouse)	Pubmed	26796296	0	0	0	81	7	16
EBBDGPDA_03942	PHI:5466	reduced virulence	LonA	Lon proteases	Lung infections	Actinobacillus pleuropneumoniae	Actinobacillus	LD20	Mus musculus (related: house mouse)	Pubmed	26796296	3	2	3	0	0	0
EBBDGPDA_10578	PHI:5466	reduced virulence	LonA	Lon proteases	Lung infections	Actinobacillus pleuropneumoniae	Actinobacillus	LD20	Mus musculus (related: house mouse)	Pubmed	26796296	0	0	0	0	2	167
EBBDGPDA_19186	PHI:5466	reduced virulence	LonA	Lon proteases	Lung infections	Actinobacillus pleuropneumoniae	Actinobacillus	LD20	Mus musculus (related: house mouse)	Pubmed	26796296	0	0	0	0	0	0
EBEHHKMM_08151	PHI:5466	reduced virulence	LonA	Lon proteases	Lung infections	Actinobacillus pleuropneumoniae	Actinobacillus	LD20	Mus musculus (related: house mouse)	Pubmed	26796296	0	0	0	5	0	0
EBEHHKMM_15105	PHI:5466	reduced virulence	LonA	Lon proteases	Lung infections	Actinobacillus pleuropneumoniae	Actinobacillus	LD20	Mus musculus (related: house mouse)	Pubmed	26796296	0	0	0	8	18	1
ECBNIABA_01595	PHI:5466	reduced virulence	LonA	Lon proteases	Lung infections	Actinobacillus pleuropneumoniae	Actinobacillus	LD20	Mus musculus (related: house mouse)	Pubmed	26796296	0	0	0	0	0	0
ECBNIABA_05200	PHI:5466	reduced virulence	LonA	Lon proteases	Lung infections	Actinobacillus pleuropneumoniae	Actinobacillus	LD20	Mus musculus (related: house mouse)	Pubmed	26796296	1	0	1	0	0	0
ECBNIABA_05862	PHI:5466	reduced virulence	LonA	Lon proteases	Lung infections	Actinobacillus pleuropneumoniae	Actinobacillus	LD20	Mus musculus (related: house mouse)	Pubmed	26796296	0	0	2	1	27	44
ECBNIABA_13328	PHI:5466	reduced virulence	LonA	Lon proteases	Lung infections	Actinobacillus pleuropneumoniae	Actinobacillus	LD20	Mus musculus (related: house mouse)	Pubmed	26796296	0	6	0	0	0	0
ECKMDCPL_04784	PHI:5466	reduced virulence	LonA	Lon proteases	Lung infections	Actinobacillus pleuropneumoniae	Actinobacillus	LD20	Mus musculus (related: house mouse)	Pubmed	26796296	14	46	10	0	0	1
ECKMDCPL_09052	PHI:5466	reduced virulence	LonA	Lon proteases	Lung infections	Actinobacillus pleuropneumoniae	Actinobacillus	LD20	Mus musculus (related: house mouse)	Pubmed	26796296	3	5	2	0	0	2
ECKMDCPL_12756	PHI:5466	reduced virulence	LonA	Lon proteases	Lung infections	Actinobacillus pleuropneumoniae	Actinobacillus	LD20	Mus musculus (related: house mouse)	Pubmed	26796296	3	7	3	0	0	0
ECLAEJNG_01711	PHI:5466	reduced virulence	LonA	Lon proteases	Lung infections	Actinobacillus pleuropneumoniae	Actinobacillus	LD20	Mus musculus (related: house mouse)	Pubmed	26796296	0	0	0	0	6	0
ECLAEJNG_06904	PHI:5466	reduced virulence	LonA	Lon proteases	Lung infections	Actinobacillus pleuropneumoniae	Actinobacillus	LD20	Mus musculus (related: house mouse)	Pubmed	26796296	9	0	7	0	0	1
ECLAEJNG_15333	PHI:5466	reduced virulence	LonA	Lon proteases	Lung infections	Actinobacillus pleuropneumoniae	Actinobacillus	LD20	Mus musculus (related: house mouse)	Pubmed	26796296	0	0	0	9	27	2
ECLAEJNG_17398	PHI:5466	reduced virulence	LonA	Lon proteases	Lung infections	Actinobacillus pleuropneumoniae	Actinobacillus	LD20	Mus musculus (related: house mouse)	Pubmed	26796296	0	2	4	0	0	0
EDLHCPPD_15873	PHI:5466	reduced virulence	LonA	Lon proteases	Lung infections	Actinobacillus pleuropneumoniae	Actinobacillus	LD20	Mus musculus (related: house mouse)	Pubmed	26796296	1	1	2	0	0	0
EDLHCPPD_23225	PHI:5466	reduced virulence	LonA	Lon proteases	Lung infections	Actinobacillus pleuropneumoniae	Actinobacillus	LD20	Mus musculus (related: house mouse)	Pubmed	26796296	0	0	0	10	32	14
EEBPHODF_02461	PHI:5466	reduced virulence	LonA	Lon proteases	Lung infections	Actinobacillus pleuropneumoniae	Actinobacillus	LD20	Mus musculus (related: house mouse)	Pubmed	26796296	0	0	0	6	15	7
EEBPHODF_15885	PHI:5466	reduced virulence	LonA	Lon proteases	Lung infections	Actinobacillus pleuropneumoniae	Actinobacillus	LD20	Mus musculus (related: house mouse)	Pubmed	26796296	0	7	9	0	1	0
EELAMEII_02950	PHI:5466	reduced virulence	LonA	Lon proteases	Lung infections	Actinobacillus pleuropneumoniae	Actinobacillus	LD20	Mus musculus (related: house mouse)	Pubmed	26796296	3	7	1	0	0	0
EELAMEII_02988	PHI:5466	reduced virulence	LonA	Lon proteases	Lung infections	Actinobacillus pleuropneumoniae	Actinobacillus	LD20	Mus musculus (related: house mouse)	Pubmed	26796296	8	1	1	0	0	1
EELAMEII_09748	PHI:5466	reduced virulence	LonA	Lon proteases	Lung infections	Actinobacillus pleuropneumoniae	Actinobacillus	LD20	Mus musculus (related: house mouse)	Pubmed	26796296	3	7	3	0	0	0
EGFDJABP_04903	PHI:5466	reduced virulence	LonA	Lon proteases	Lung infections	Actinobacillus pleuropneumoniae	Actinobacillus	LD20	Mus musculus (related: house mouse)	Pubmed	26796296	0	0	0	0	0	0
EGFDJABP_12585	PHI:5466	reduced virulence	LonA	Lon proteases	Lung infections	Actinobacillus pleuropneumoniae	Actinobacillus	LD20	Mus musculus (related: house mouse)	Pubmed	26796296	0	15	0	0	0	0
EGNPMFAG_00522	PHI:5466	reduced virulence	LonA	Lon proteases	Lung infections	Actinobacillus pleuropneumoniae	Actinobacillus	LD20	Mus musculus (related: house mouse)	Pubmed	26796296	4	10	7	0	0	0
EGNPMFAG_01266	PHI:5466	reduced virulence	LonA	Lon proteases	Lung infections	Actinobacillus pleuropneumoniae	Actinobacillus	LD20	Mus musculus (related: house mouse)	Pubmed	26796296	0	0	0	0	3	0
EGNPMFAG_02419	PHI:5466	reduced virulence	LonA	Lon proteases	Lung infections	Actinobacillus pleuropneumoniae	Actinobacillus	LD20	Mus musculus (related: house mouse)	Pubmed	26796296	0	0	0	1	1	1
EGNPMFAG_02809	PHI:5466	reduced virulence	LonA	Lon proteases	Lung infections	Actinobacillus pleuropneumoniae	Actinobacillus	LD20	Mus musculus (related: house mouse)	Pubmed	26796296	9	12	5	0	0	1
EHNBEGHO_02126	PHI:5466	reduced virulence	LonA	Lon proteases	Lung infections	Actinobacillus pleuropneumoniae	Actinobacillus	LD20	Mus musculus (related: house mouse)	Pubmed	26796296	0	0	0	6	0	0
EHNCNLEP_05311	PHI:5466	reduced virulence	LonA	Lon proteases	Lung infections	Actinobacillus pleuropneumoniae	Actinobacillus	LD20	Mus musculus (related: house mouse)	Pubmed	26796296	12	25	7	0	0	0
EHNCNLEP_12499	PHI:5466	reduced virulence	LonA	Lon proteases	Lung infections	Actinobacillus pleuropneumoniae	Actinobacillus	LD20	Mus musculus (related: house mouse)	Pubmed	26796296	5	13	13	0	1	0
EHNCNLEP_18593	PHI:5466	reduced virulence	LonA	Lon proteases	Lung infections	Actinobacillus pleuropneumoniae	Actinobacillus	LD20	Mus musculus (related: house mouse)	Pubmed	26796296	3	4	5	0	0	0
EIAKICDH_05353	PHI:5466	reduced virulence	LonA	Lon proteases	Lung infections	Actinobacillus pleuropneumoniae	Actinobacillus	LD20	Mus musculus (related: house mouse)	Pubmed	26796296	0	0	0	1	6	0
EIAKICDH_12433	PHI:5466	reduced virulence	LonA	Lon proteases	Lung infections	Actinobacillus pleuropneumoniae	Actinobacillus	LD20	Mus musculus (related: house mouse)	Pubmed	26796296	0	0	0	3	0	0
EIAKICDH_13963	PHI:5466	reduced virulence	LonA	Lon proteases	Lung infections	Actinobacillus pleuropneumoniae	Actinobacillus	LD20	Mus musculus (related: house mouse)	Pubmed	26796296	0	0	0	12	2	17
EIAKICDH_18428	PHI:5466	reduced virulence	LonA	Lon proteases	Lung infections	Actinobacillus pleuropneumoniae	Actinobacillus	LD20	Mus musculus (related: house mouse)	Pubmed	26796296	0	0	0	0	47	0
EIAKICDH_18470	PHI:5466	reduced virulence	LonA	Lon proteases	Lung infections	Actinobacillus pleuropneumoniae	Actinobacillus	LD20	Mus musculus (related: house mouse)	Pubmed	26796296	14	8	16	0	0	0
EIAKICDH_21468	PHI:5466	reduced virulence	LonA	Lon proteases	Lung infections	Actinobacillus pleuropneumoniae	Actinobacillus	LD20	Mus musculus (related: house mouse)	Pubmed	26796296	10	31	31	1	1	0
EIAKICDH_23055	PHI:5466	reduced virulence	LonA	Lon proteases	Lung infections	Actinobacillus pleuropneumoniae	Actinobacillus	LD20	Mus musculus (related: house mouse)	Pubmed	26796296	0	0	0	0	64	0
EILCCHBM_00394	PHI:5466	reduced virulence	LonA	Lon proteases	Lung infections	Actinobacillus pleuropneumoniae	Actinobacillus	LD20	Mus musculus (related: house mouse)	Pubmed	26796296	0	0	0	0	1	16
EILCCHBM_07023	PHI:5466	reduced virulence	LonA	Lon proteases	Lung infections	Actinobacillus pleuropneumoniae	Actinobacillus	LD20	Mus musculus (related: house mouse)	Pubmed	26796296	2	0	3	0	0	0
EILCCHBM_13264	PHI:5466	reduced virulence	LonA	Lon proteases	Lung infections	Actinobacillus pleuropneumoniae	Actinobacillus	LD20	Mus musculus (related: house mouse)	Pubmed	26796296	2	3	4	0	0	0
EILCCHBM_15433	PHI:5466	reduced virulence	LonA	Lon proteases	Lung infections	Actinobacillus pleuropneumoniae	Actinobacillus	LD20	Mus musculus (related: house mouse)	Pubmed	26796296	0	18	22	0	0	0
EKECMLHL_01198	PHI:5466	reduced virulence	LonA	Lon proteases	Lung infections	Actinobacillus pleuropneumoniae	Actinobacillus	LD20	Mus musculus (related: house mouse)	Pubmed	26796296	0	0	0	0	0	1
EKECMLHL_12165	PHI:5466	reduced virulence	LonA	Lon proteases	Lung infections	Actinobacillus pleuropneumoniae	Actinobacillus	LD20	Mus musculus (related: house mouse)	Pubmed	26796296	0	0	0	1	0	3
EKHIKDOC_00506	PHI:5466	reduced virulence	LonA	Lon proteases	Lung infections	Actinobacillus pleuropneumoniae	Actinobacillus	LD20	Mus musculus (related: house mouse)	Pubmed	26796296	0	0	0	37	9	4
EKHIKDOC_06532	PHI:5466	reduced virulence	LonA	Lon proteases	Lung infections	Actinobacillus pleuropneumoniae	Actinobacillus	LD20	Mus musculus (related: house mouse)	Pubmed	26796296	0	0	0	3	0	0
EKHIKDOC_14097	PHI:5466	reduced virulence	LonA	Lon proteases	Lung infections	Actinobacillus pleuropneumoniae	Actinobacillus	LD20	Mus musculus (related: house mouse)	Pubmed	26796296	5	2	6	0	0	0
EMGFDPID_01351	PHI:5466	reduced virulence	LonA	Lon proteases	Lung infections	Actinobacillus pleuropneumoniae	Actinobacillus	LD20	Mus musculus (related: house mouse)	Pubmed	26796296	4	5	10	0	0	0
EMGFDPID_15594	PHI:5466	reduced virulence	LonA	Lon proteases	Lung infections	Actinobacillus pleuropneumoniae	Actinobacillus	LD20	Mus musculus (related: house mouse)	Pubmed	26796296	6	30	15	0	0	0
EMGFDPID_16930	PHI:5466	reduced virulence	LonA	Lon proteases	Lung infections	Actinobacillus pleuropneumoniae	Actinobacillus	LD20	Mus musculus (related: house mouse)	Pubmed	26796296	1	0	0	155	23	24
EMGFDPID_17969	PHI:5466	reduced virulence	LonA	Lon proteases	Lung infections	Actinobacillus pleuropneumoniae	Actinobacillus	LD20	Mus musculus (related: house mouse)	Pubmed	26796296	0	0	0	0	0	0
EMGFDPID_23295	PHI:5466	reduced virulence	LonA	Lon proteases	Lung infections	Actinobacillus pleuropneumoniae	Actinobacillus	LD20	Mus musculus (related: house mouse)	Pubmed	26796296	0	0	0	0	8	0
EMJBOAHE_02253	PHI:5466	reduced virulence	LonA	Lon proteases	Lung infections	Actinobacillus pleuropneumoniae	Actinobacillus	LD20	Mus musculus (related: house mouse)	Pubmed	26796296	3	2	3	0	0	0
EMJBOAHE_12174	PHI:5466	reduced virulence	LonA	Lon proteases	Lung infections	Actinobacillus pleuropneumoniae	Actinobacillus	LD20	Mus musculus (related: house mouse)	Pubmed	26796296	5	39	9	0	0	0
EOKJOKIG_13541	PHI:5466	reduced virulence	LonA	Lon proteases	Lung infections	Actinobacillus pleuropneumoniae	Actinobacillus	LD20	Mus musculus (related: house mouse)	Pubmed	26796296	1	8	4	0	0	1
EOKJOKIG_16135	PHI:5466	reduced virulence	LonA	Lon proteases	Lung infections	Actinobacillus pleuropneumoniae	Actinobacillus	LD20	Mus musculus (related: house mouse)	Pubmed	26796296	0	0	0	0	1	0
EOKJOKIG_16788	PHI:5466	reduced virulence	LonA	Lon proteases	Lung infections	Actinobacillus pleuropneumoniae	Actinobacillus	LD20	Mus musculus (related: house mouse)	Pubmed	26796296	4	12	2	0	0	0
EPAGJPAD_01929	PHI:5466	reduced virulence	LonA	Lon proteases	Lung infections	Actinobacillus pleuropneumoniae	Actinobacillus	LD20	Mus musculus (related: house mouse)	Pubmed	26796296	0	0	0	45	57	5
EPEAAPFM_12948	PHI:5466	reduced virulence	LonA	Lon proteases	Lung infections	Actinobacillus pleuropneumoniae	Actinobacillus	LD20	Mus musculus (related: house mouse)	Pubmed	26796296	0	0	0	1	12	1
EPEAAPFM_15815	PHI:5466	reduced virulence	LonA	Lon proteases	Lung infections	Actinobacillus pleuropneumoniae	Actinobacillus	LD20	Mus musculus (related: house mouse)	Pubmed	26796296	8	23	16	0	0	0
EPKLCLAN_02486	PHI:5466	reduced virulence	LonA	Lon proteases	Lung infections	Actinobacillus pleuropneumoniae	Actinobacillus	LD20	Mus musculus (related: house mouse)	Pubmed	26796296	0	0	0	0	6	132
EPKLCLAN_03608	PHI:5466	reduced virulence	LonA	Lon proteases	Lung infections	Actinobacillus pleuropneumoniae	Actinobacillus	LD20	Mus musculus (related: house mouse)	Pubmed	26796296	0	0	3	0	0	0
EPKLCLAN_05161	PHI:5466	reduced virulence	LonA	Lon proteases	Lung infections	Actinobacillus pleuropneumoniae	Actinobacillus	LD20	Mus musculus (related: house mouse)	Pubmed	26796296	2	7	12	0	0	0
EPKLCLAN_07017	PHI:5466	reduced virulence	LonA	Lon proteases	Lung infections	Actinobacillus pleuropneumoniae	Actinobacillus	LD20	Mus musculus (related: house mouse)	Pubmed	26796296	0	23	3	0	0	0
EPKLCLAN_07544	PHI:5466	reduced virulence	LonA	Lon proteases	Lung infections	Actinobacillus pleuropneumoniae	Actinobacillus	LD20	Mus musculus (related: house mouse)	Pubmed	26796296	0	0	0	0	14	0
EPKLCLAN_12068	PHI:5466	reduced virulence	LonA	Lon proteases	Lung infections	Actinobacillus pleuropneumoniae	Actinobacillus	LD20	Mus musculus (related: house mouse)	Pubmed	26796296	3	0	1	0	0	1
FBBOGJDF_05362	PHI:5466	reduced virulence	LonA	Lon proteases	Lung infections	Actinobacillus pleuropneumoniae	Actinobacillus	LD20	Mus musculus (related: house mouse)	Pubmed	26796296	0	0	1	0	3	22
FBBOGJDF_13073	PHI:5466	reduced virulence	LonA	Lon proteases	Lung infections	Actinobacillus pleuropneumoniae	Actinobacillus	LD20	Mus musculus (related: house mouse)	Pubmed	26796296	0	0	0	0	0	0
FBCBINIF_02030	PHI:5466	reduced virulence	LonA	Lon proteases	Lung infections	Actinobacillus pleuropneumoniae	Actinobacillus	LD20	Mus musculus (related: house mouse)	Pubmed	26796296	0	0	0	3	1	19
FBCBINIF_08978	PHI:5466	reduced virulence	LonA	Lon proteases	Lung infections	Actinobacillus pleuropneumoniae	Actinobacillus	LD20	Mus musculus (related: house mouse)	Pubmed	26796296	0	0	0	2	0	10
FBCBINIF_20306	PHI:5466	reduced virulence	LonA	Lon proteases	Lung infections	Actinobacillus pleuropneumoniae	Actinobacillus	LD20	Mus musculus (related: house mouse)	Pubmed	26796296	0	0	0	1	0	0
FBHPECNN_00958	PHI:5466	reduced virulence	LonA	Lon proteases	Lung infections	Actinobacillus pleuropneumoniae	Actinobacillus	LD20	Mus musculus (related: house mouse)	Pubmed	26796296	0	0	0	5	2	9
FBHPECNN_04938	PHI:5466	reduced virulence	LonA	Lon proteases	Lung infections	Actinobacillus pleuropneumoniae	Actinobacillus	LD20	Mus musculus (related: house mouse)	Pubmed	26796296	0	0	0	0	0	0
FBHPECNN_07005	PHI:5466	reduced virulence	LonA	Lon proteases	Lung infections	Actinobacillus pleuropneumoniae	Actinobacillus	LD20	Mus musculus (related: house mouse)	Pubmed	26796296	5	22	3	0	0	0
FBLPDDOK_03263	PHI:5466	reduced virulence	LonA	Lon proteases	Lung infections	Actinobacillus pleuropneumoniae	Actinobacillus	LD20	Mus musculus (related: house mouse)	Pubmed	26796296	7	4	9	0	0	0
FBLPDDOK_08022	PHI:5466	reduced virulence	LonA	Lon proteases	Lung infections	Actinobacillus pleuropneumoniae	Actinobacillus	LD20	Mus musculus (related: house mouse)	Pubmed	26796296	40	10	12	0	0	1
FBLPDDOK_08504	PHI:5466	reduced virulence	LonA	Lon proteases	Lung infections	Actinobacillus pleuropneumoniae	Actinobacillus	LD20	Mus musculus (related: house mouse)	Pubmed	26796296	0	0	0	1	1	1
FBLPDDOK_11442	PHI:5466	reduced virulence	LonA	Lon proteases	Lung infections	Actinobacillus pleuropneumoniae	Actinobacillus	LD20	Mus musculus (related: house mouse)	Pubmed	26796296	1	5	10	0	0	0
FBLPDDOK_12301	PHI:5466	reduced virulence	LonA	Lon proteases	Lung infections	Actinobacillus pleuropneumoniae	Actinobacillus	LD20	Mus musculus (related: house mouse)	Pubmed	26796296	9	9	4	0	0	0
FBLPDDOK_14518	PHI:5466	reduced virulence	LonA	Lon proteases	Lung infections	Actinobacillus pleuropneumoniae	Actinobacillus	LD20	Mus musculus (related: house mouse)	Pubmed	26796296	1	1	2	0	0	0
FBNBFOEL_02665	PHI:5466	reduced virulence	LonA	Lon proteases	Lung infections	Actinobacillus pleuropneumoniae	Actinobacillus	LD20	Mus musculus (related: house mouse)	Pubmed	26796296	3	5	7	13	4	15
FBNBFOEL_05957	PHI:5466	reduced virulence	LonA	Lon proteases	Lung infections	Actinobacillus pleuropneumoniae	Actinobacillus	LD20	Mus musculus (related: house mouse)	Pubmed	26796296	0	0	0	0	1	3
FBNBFOEL_09627	PHI:5466	reduced virulence	LonA	Lon proteases	Lung infections	Actinobacillus pleuropneumoniae	Actinobacillus	LD20	Mus musculus (related: house mouse)	Pubmed	26796296	2	3	5	0	0	0
FBNBFOEL_10562	PHI:5466	reduced virulence	LonA	Lon proteases	Lung infections	Actinobacillus pleuropneumoniae	Actinobacillus	LD20	Mus musculus (related: house mouse)	Pubmed	26796296	5	2	2	0	1	0
FBNBFOEL_13012	PHI:5466	reduced virulence	LonA	Lon proteases	Lung infections	Actinobacillus pleuropneumoniae	Actinobacillus	LD20	Mus musculus (related: house mouse)	Pubmed	26796296	0	0	0	1	19	29
FBNBFOEL_13426	PHI:5466	reduced virulence	LonA	Lon proteases	Lung infections	Actinobacillus pleuropneumoniae	Actinobacillus	LD20	Mus musculus (related: house mouse)	Pubmed	26796296	0	0	0	0	7	0
FBNBFOEL_14684	PHI:5466	reduced virulence	LonA	Lon proteases	Lung infections	Actinobacillus pleuropneumoniae	Actinobacillus	LD20	Mus musculus (related: house mouse)	Pubmed	26796296	0	0	0	0	0	0
FBNBFOEL_15336	PHI:5466	reduced virulence	LonA	Lon proteases	Lung infections	Actinobacillus pleuropneumoniae	Actinobacillus	LD20	Mus musculus (related: house mouse)	Pubmed	26796296	2	1	8	0	0	0
FCJJFDHB_00550	PHI:5466	reduced virulence	LonA	Lon proteases	Lung infections	Actinobacillus pleuropneumoniae	Actinobacillus	LD20	Mus musculus (related: house mouse)	Pubmed	26796296	0	4	1	0	0	0
FCJJFDHB_00624	PHI:5466	reduced virulence	LonA	Lon proteases	Lung infections	Actinobacillus pleuropneumoniae	Actinobacillus	LD20	Mus musculus (related: house mouse)	Pubmed	26796296	0	0	3	0	0	14
FCJJFDHB_16119	PHI:5466	reduced virulence	LonA	Lon proteases	Lung infections	Actinobacillus pleuropneumoniae	Actinobacillus	LD20	Mus musculus (related: house mouse)	Pubmed	26796296	5	5	6	0	0	0
FDHGNEKJ_06815	PHI:5466	reduced virulence	LonA	Lon proteases	Lung infections	Actinobacillus pleuropneumoniae	Actinobacillus	LD20	Mus musculus (related: house mouse)	Pubmed	26796296	0	0	0	9	5	9
FDHGNEKJ_09501	PHI:5466	reduced virulence	LonA	Lon proteases	Lung infections	Actinobacillus pleuropneumoniae	Actinobacillus	LD20	Mus musculus (related: house mouse)	Pubmed	26796296	1	5	3	0	0	0
FDILKLME_03433	PHI:5466	reduced virulence	LonA	Lon proteases	Lung infections	Actinobacillus pleuropneumoniae	Actinobacillus	LD20	Mus musculus (related: house mouse)	Pubmed	26796296	2	1	0	0	0	0
FDILKLME_05356	PHI:5466	reduced virulence	LonA	Lon proteases	Lung infections	Actinobacillus pleuropneumoniae	Actinobacillus	LD20	Mus musculus (related: house mouse)	Pubmed	26796296	1	1	1	0	0	1
FDILKLME_09583	PHI:5466	reduced virulence	LonA	Lon proteases	Lung infections	Actinobacillus pleuropneumoniae	Actinobacillus	LD20	Mus musculus (related: house mouse)	Pubmed	26796296	5	8	3	0	0	0
FDILKLME_17462	PHI:5466	reduced virulence	LonA	Lon proteases	Lung infections	Actinobacillus pleuropneumoniae	Actinobacillus	LD20	Mus musculus (related: house mouse)	Pubmed	26796296	0	0	0	0	71	1
FECPHINE_13684	PHI:5466	reduced virulence	LonA	Lon proteases	Lung infections	Actinobacillus pleuropneumoniae	Actinobacillus	LD20	Mus musculus (related: house mouse)	Pubmed	26796296	31	25	28	0	1	2
FECPHINE_15469	PHI:5466	reduced virulence	LonA	Lon proteases	Lung infections	Actinobacillus pleuropneumoniae	Actinobacillus	LD20	Mus musculus (related: house mouse)	Pubmed	26796296	0	0	0	0	0	0
FECPHINE_15622	PHI:5466	reduced virulence	LonA	Lon proteases	Lung infections	Actinobacillus pleuropneumoniae	Actinobacillus	LD20	Mus musculus (related: house mouse)	Pubmed	26796296	0	0	0	33	7	9
FEOFOONP_05362	PHI:5466	reduced virulence	LonA	Lon proteases	Lung infections	Actinobacillus pleuropneumoniae	Actinobacillus	LD20	Mus musculus (related: house mouse)	Pubmed	26796296	0	0	0	0	95	0
FEOFOONP_07510	PHI:5466	reduced virulence	LonA	Lon proteases	Lung infections	Actinobacillus pleuropneumoniae	Actinobacillus	LD20	Mus musculus (related: house mouse)	Pubmed	26796296	0	0	0	0	0	74
FEOFOONP_10903	PHI:5466	reduced virulence	LonA	Lon proteases	Lung infections	Actinobacillus pleuropneumoniae	Actinobacillus	LD20	Mus musculus (related: house mouse)	Pubmed	26796296	0	0	0	101	8	0
FEOFOONP_15023	PHI:5466	reduced virulence	LonA	Lon proteases	Lung infections	Actinobacillus pleuropneumoniae	Actinobacillus	LD20	Mus musculus (related: house mouse)	Pubmed	26796296	0	4	4	0	0	0
FEOFOONP_20330	PHI:5466	reduced virulence	LonA	Lon proteases	Lung infections	Actinobacillus pleuropneumoniae	Actinobacillus	LD20	Mus musculus (related: house mouse)	Pubmed	26796296	7	34	14	0	0	0
FFFODECD_02526	PHI:5466	reduced virulence	LonA	Lon proteases	Lung infections	Actinobacillus pleuropneumoniae	Actinobacillus	LD20	Mus musculus (related: house mouse)	Pubmed	26796296	1	0	1	0	0	3
FFFODECD_11618	PHI:5466	reduced virulence	LonA	Lon proteases	Lung infections	Actinobacillus pleuropneumoniae	Actinobacillus	LD20	Mus musculus (related: house mouse)	Pubmed	26796296	24	9	24	0	0	0
FFFODECD_14140	PHI:5466	reduced virulence	LonA	Lon proteases	Lung infections	Actinobacillus pleuropneumoniae	Actinobacillus	LD20	Mus musculus (related: house mouse)	Pubmed	26796296	0	0	0	22	6	0
FJCEECFF_04795	PHI:5466	reduced virulence	LonA	Lon proteases	Lung infections	Actinobacillus pleuropneumoniae	Actinobacillus	LD20	Mus musculus (related: house mouse)	Pubmed	26796296	9	0	8	0	0	0
FJCEECFF_05083	PHI:5466	reduced virulence	LonA	Lon proteases	Lung infections	Actinobacillus pleuropneumoniae	Actinobacillus	LD20	Mus musculus (related: house mouse)	Pubmed	26796296	5	34	9	0	0	1
FJCEECFF_06980	PHI:5466	reduced virulence	LonA	Lon proteases	Lung infections	Actinobacillus pleuropneumoniae	Actinobacillus	LD20	Mus musculus (related: house mouse)	Pubmed	26796296	0	0	0	7	389	20
FJCEECFF_10775	PHI:5466	reduced virulence	LonA	Lon proteases	Lung infections	Actinobacillus pleuropneumoniae	Actinobacillus	LD20	Mus musculus (related: house mouse)	Pubmed	26796296	6	5	16	0	0	0
FJCEECFF_15907	PHI:5466	reduced virulence	LonA	Lon proteases	Lung infections	Actinobacillus pleuropneumoniae	Actinobacillus	LD20	Mus musculus (related: house mouse)	Pubmed	26796296	0	0	0	25	35	6
FJCEECFF_16187	PHI:5466	reduced virulence	LonA	Lon proteases	Lung infections	Actinobacillus pleuropneumoniae	Actinobacillus	LD20	Mus musculus (related: house mouse)	Pubmed	26796296	12	3	2	0	0	0
FJCEECFF_19080	PHI:5466	reduced virulence	LonA	Lon proteases	Lung infections	Actinobacillus pleuropneumoniae	Actinobacillus	LD20	Mus musculus (related: house mouse)	Pubmed	26796296	0	0	0	4	98	0
FJIBNFKG_09320	PHI:5466	reduced virulence	LonA	Lon proteases	Lung infections	Actinobacillus pleuropneumoniae	Actinobacillus	LD20	Mus musculus (related: house mouse)	Pubmed	26796296	0	0	0	1	11	1
FJIBNFKG_12204	PHI:5466	reduced virulence	LonA	Lon proteases	Lung infections	Actinobacillus pleuropneumoniae	Actinobacillus	LD20	Mus musculus (related: house mouse)	Pubmed	26796296	0	0	0	0	16	0
FJPIIBEH_01289	PHI:5466	reduced virulence	LonA	Lon proteases	Lung infections	Actinobacillus pleuropneumoniae	Actinobacillus	LD20	Mus musculus (related: house mouse)	Pubmed	26796296	12	8	25	0	0	3
FJPIIBEH_01703	PHI:5466	reduced virulence	LonA	Lon proteases	Lung infections	Actinobacillus pleuropneumoniae	Actinobacillus	LD20	Mus musculus (related: house mouse)	Pubmed	26796296	0	0	0	0	6	0
FJPIIBEH_07948	PHI:5466	reduced virulence	LonA	Lon proteases	Lung infections	Actinobacillus pleuropneumoniae	Actinobacillus	LD20	Mus musculus (related: house mouse)	Pubmed	26796296	0	0	0	64	11	18
FJPIIBEH_12275	PHI:5466	reduced virulence	LonA	Lon proteases	Lung infections	Actinobacillus pleuropneumoniae	Actinobacillus	LD20	Mus musculus (related: house mouse)	Pubmed	26796296	0	18	10	0	0	0
FJPIIBEH_13249	PHI:5466	reduced virulence	LonA	Lon proteases	Lung infections	Actinobacillus pleuropneumoniae	Actinobacillus	LD20	Mus musculus (related: house mouse)	Pubmed	26796296	0	0	5	0	5	23
FKCIOLLM_15874	PHI:5466	reduced virulence	LonA	Lon proteases	Lung infections	Actinobacillus pleuropneumoniae	Actinobacillus	LD20	Mus musculus (related: house mouse)	Pubmed	26796296	0	0	1	0	0	76
FKCIOLLM_16821	PHI:5466	reduced virulence	LonA	Lon proteases	Lung infections	Actinobacillus pleuropneumoniae	Actinobacillus	LD20	Mus musculus (related: house mouse)	Pubmed	26796296	0	0	0	70	34	12
FKCIOLLM_20045	PHI:5466	reduced virulence	LonA	Lon proteases	Lung infections	Actinobacillus pleuropneumoniae	Actinobacillus	LD20	Mus musculus (related: house mouse)	Pubmed	26796296	0	0	0	36	9	1
FLDHLAFO_04052	PHI:5466	reduced virulence	LonA	Lon proteases	Lung infections	Actinobacillus pleuropneumoniae	Actinobacillus	LD20	Mus musculus (related: house mouse)	Pubmed	26796296	0	0	0	0	7	110
FLDHLAFO_12551	PHI:5466	reduced virulence	LonA	Lon proteases	Lung infections	Actinobacillus pleuropneumoniae	Actinobacillus	LD20	Mus musculus (related: house mouse)	Pubmed	26796296	0	0	0	19	1	0
FLEGAIJG_01839	PHI:5466	reduced virulence	LonA	Lon proteases	Lung infections	Actinobacillus pleuropneumoniae	Actinobacillus	LD20	Mus musculus (related: house mouse)	Pubmed	26796296	0	0	0	4	7	101
FLEGAIJG_03364	PHI:5466	reduced virulence	LonA	Lon proteases	Lung infections	Actinobacillus pleuropneumoniae	Actinobacillus	LD20	Mus musculus (related: house mouse)	Pubmed	26796296	0	0	0	73	11	29
FLEGAIJG_04598	PHI:5466	reduced virulence	LonA	Lon proteases	Lung infections	Actinobacillus pleuropneumoniae	Actinobacillus	LD20	Mus musculus (related: house mouse)	Pubmed	26796296	0	0	5	4	13	123
FLEGAIJG_05131	PHI:5466	reduced virulence	LonA	Lon proteases	Lung infections	Actinobacillus pleuropneumoniae	Actinobacillus	LD20	Mus musculus (related: house mouse)	Pubmed	26796296	0	0	0	0	0	0
FLEGAIJG_13747	PHI:5466	reduced virulence	LonA	Lon proteases	Lung infections	Actinobacillus pleuropneumoniae	Actinobacillus	LD20	Mus musculus (related: house mouse)	Pubmed	26796296	0	0	0	0	4	17
FLEGAIJG_16434	PHI:5466	reduced virulence	LonA	Lon proteases	Lung infections	Actinobacillus pleuropneumoniae	Actinobacillus	LD20	Mus musculus (related: house mouse)	Pubmed	26796296	24	7	0	0	0	0
FNDCEHDB_10579	PHI:5466	reduced virulence	LonA	Lon proteases	Lung infections	Actinobacillus pleuropneumoniae	Actinobacillus	LD20	Mus musculus (related: house mouse)	Pubmed	26796296	0	0	0	0	1	11
FNDCEHDB_16063	PHI:5466	reduced virulence	LonA	Lon proteases	Lung infections	Actinobacillus pleuropneumoniae	Actinobacillus	LD20	Mus musculus (related: house mouse)	Pubmed	26796296	3	15	17	0	0	0
FNDCEHDB_18541	PHI:5466	reduced virulence	LonA	Lon proteases	Lung infections	Actinobacillus pleuropneumoniae	Actinobacillus	LD20	Mus musculus (related: house mouse)	Pubmed	26796296	0	18	3	0	0	0
FNDCEHDB_20740	PHI:5466	reduced virulence	LonA	Lon proteases	Lung infections	Actinobacillus pleuropneumoniae	Actinobacillus	LD20	Mus musculus (related: house mouse)	Pubmed	26796296	0	0	0	81	3	6
FNDCEHDB_22418	PHI:5466	reduced virulence	LonA	Lon proteases	Lung infections	Actinobacillus pleuropneumoniae	Actinobacillus	LD20	Mus musculus (related: house mouse)	Pubmed	26796296	0	6	15	0	0	0
FOEPCALO_05282	PHI:5466	reduced virulence	LonA	Lon proteases	Lung infections	Actinobacillus pleuropneumoniae	Actinobacillus	LD20	Mus musculus (related: house mouse)	Pubmed	26796296	0	0	0	0	5	11
FOEPCALO_09731	PHI:5466	reduced virulence	LonA	Lon proteases	Lung infections	Actinobacillus pleuropneumoniae	Actinobacillus	LD20	Mus musculus (related: house mouse)	Pubmed	26796296	1	3	5	0	0	0
FOEPCALO_14677	PHI:5466	reduced virulence	LonA	Lon proteases	Lung infections	Actinobacillus pleuropneumoniae	Actinobacillus	LD20	Mus musculus (related: house mouse)	Pubmed	26796296	0	0	0	0	2	6
FOEPCALO_14731	PHI:5466	reduced virulence	LonA	Lon proteases	Lung infections	Actinobacillus pleuropneumoniae	Actinobacillus	LD20	Mus musculus (related: house mouse)	Pubmed	26796296	0	0	0	0	44	4
FOEPCALO_15205	PHI:5466	reduced virulence	LonA	Lon proteases	Lung infections	Actinobacillus pleuropneumoniae	Actinobacillus	LD20	Mus musculus (related: house mouse)	Pubmed	26796296	5	8	8	0	0	0
FOKNLHIK_08200	PHI:5466	reduced virulence	LonA	Lon proteases	Lung infections	Actinobacillus pleuropneumoniae	Actinobacillus	LD20	Mus musculus (related: house mouse)	Pubmed	26796296	2	5	11	0	0	0
FOKNLHIK_09307	PHI:5466	reduced virulence	LonA	Lon proteases	Lung infections	Actinobacillus pleuropneumoniae	Actinobacillus	LD20	Mus musculus (related: house mouse)	Pubmed	26796296	0	2	0	0	0	0
FOKNLHIK_09597	PHI:5466	reduced virulence	LonA	Lon proteases	Lung infections	Actinobacillus pleuropneumoniae	Actinobacillus	LD20	Mus musculus (related: house mouse)	Pubmed	26796296	0	0	0	0	3	3
FOKNLHIK_14198	PHI:5466	reduced virulence	LonA	Lon proteases	Lung infections	Actinobacillus pleuropneumoniae	Actinobacillus	LD20	Mus musculus (related: house mouse)	Pubmed	26796296	0	1	1	0	0	0
FPDMJDID_09247	PHI:5466	reduced virulence	LonA	Lon proteases	Lung infections	Actinobacillus pleuropneumoniae	Actinobacillus	LD20	Mus musculus (related: house mouse)	Pubmed	26796296	0	0	0	25	14	6
FPPIFNDF_05882	PHI:5466	reduced virulence	LonA	Lon proteases	Lung infections	Actinobacillus pleuropneumoniae	Actinobacillus	LD20	Mus musculus (related: house mouse)	Pubmed	26796296	0	0	0	1	80	1
FPPIFNDF_09162	PHI:5466	reduced virulence	LonA	Lon proteases	Lung infections	Actinobacillus pleuropneumoniae	Actinobacillus	LD20	Mus musculus (related: house mouse)	Pubmed	26796296	0	0	0	0	0	3
FPPIFNDF_10107	PHI:5466	reduced virulence	LonA	Lon proteases	Lung infections	Actinobacillus pleuropneumoniae	Actinobacillus	LD20	Mus musculus (related: house mouse)	Pubmed	26796296	0	0	0	1	2	1
FPPIFNDF_14222	PHI:5466	reduced virulence	LonA	Lon proteases	Lung infections	Actinobacillus pleuropneumoniae	Actinobacillus	LD20	Mus musculus (related: house mouse)	Pubmed	26796296	24	24	12	0	0	0
GABHAKJJ_08270	PHI:5466	reduced virulence	LonA	Lon proteases	Lung infections	Actinobacillus pleuropneumoniae	Actinobacillus	LD20	Mus musculus (related: house mouse)	Pubmed	26796296	0	5	1	0	0	0
GABHAKJJ_13384	PHI:5466	reduced virulence	LonA	Lon proteases	Lung infections	Actinobacillus pleuropneumoniae	Actinobacillus	LD20	Mus musculus (related: house mouse)	Pubmed	26796296	3	1	21	939	602	849
GAGGMFDH_10039	PHI:5466	reduced virulence	LonA	Lon proteases	Lung infections	Actinobacillus pleuropneumoniae	Actinobacillus	LD20	Mus musculus (related: house mouse)	Pubmed	26796296	0	0	0	1	3	0
GAGGMFDH_18579	PHI:5466	reduced virulence	LonA	Lon proteases	Lung infections	Actinobacillus pleuropneumoniae	Actinobacillus	LD20	Mus musculus (related: house mouse)	Pubmed	26796296	0	0	0	3	3	0
GAGGMFDH_19769	PHI:5466	reduced virulence	LonA	Lon proteases	Lung infections	Actinobacillus pleuropneumoniae	Actinobacillus	LD20	Mus musculus (related: house mouse)	Pubmed	26796296	2	0	0	18	22	833
GALGHJEB_03001	PHI:5466	reduced virulence	LonA	Lon proteases	Lung infections	Actinobacillus pleuropneumoniae	Actinobacillus	LD20	Mus musculus (related: house mouse)	Pubmed	26796296	0	0	0	0	1	15
GALGHJEB_05154	PHI:5466	reduced virulence	LonA	Lon proteases	Lung infections	Actinobacillus pleuropneumoniae	Actinobacillus	LD20	Mus musculus (related: house mouse)	Pubmed	26796296	0	0	0	0	70	0
GALHODDL_01462	PHI:5466	reduced virulence	LonA	Lon proteases	Lung infections	Actinobacillus pleuropneumoniae	Actinobacillus	LD20	Mus musculus (related: house mouse)	Pubmed	26796296	0	0	0	0	0	132
GALHODDL_08793	PHI:5466	reduced virulence	LonA	Lon proteases	Lung infections	Actinobacillus pleuropneumoniae	Actinobacillus	LD20	Mus musculus (related: house mouse)	Pubmed	26796296	0	0	2	0	21	152
GALHODDL_17686	PHI:5466	reduced virulence	LonA	Lon proteases	Lung infections	Actinobacillus pleuropneumoniae	Actinobacillus	LD20	Mus musculus (related: house mouse)	Pubmed	26796296	0	0	0	3	69	38
GCCKKOLE_03103	PHI:5466	reduced virulence	LonA	Lon proteases	Lung infections	Actinobacillus pleuropneumoniae	Actinobacillus	LD20	Mus musculus (related: house mouse)	Pubmed	26796296	0	9	7	0	1	0
GCCKKOLE_07988	PHI:5466	reduced virulence	LonA	Lon proteases	Lung infections	Actinobacillus pleuropneumoniae	Actinobacillus	LD20	Mus musculus (related: house mouse)	Pubmed	26796296	2	4	8	0	0	0
GCCKKOLE_15715	PHI:5466	reduced virulence	LonA	Lon proteases	Lung infections	Actinobacillus pleuropneumoniae	Actinobacillus	LD20	Mus musculus (related: house mouse)	Pubmed	26796296	3	8	4	0	0	0
GDDMPOJM_04847	PHI:5466	reduced virulence	LonA	Lon proteases	Lung infections	Actinobacillus pleuropneumoniae	Actinobacillus	LD20	Mus musculus (related: house mouse)	Pubmed	26796296	1	9	13	0	0	0
GDDMPOJM_09056	PHI:5466	reduced virulence	LonA	Lon proteases	Lung infections	Actinobacillus pleuropneumoniae	Actinobacillus	LD20	Mus musculus (related: house mouse)	Pubmed	26796296	0	0	0	0	1	0
GDDMPOJM_09564	PHI:5466	reduced virulence	LonA	Lon proteases	Lung infections	Actinobacillus pleuropneumoniae	Actinobacillus	LD20	Mus musculus (related: house mouse)	Pubmed	26796296	0	0	0	0	0	0
GDDMPOJM_10557	PHI:5466	reduced virulence	LonA	Lon proteases	Lung infections	Actinobacillus pleuropneumoniae	Actinobacillus	LD20	Mus musculus (related: house mouse)	Pubmed	26796296	4	2	9	0	0	0
GDDMPOJM_11176	PHI:5466	reduced virulence	LonA	Lon proteases	Lung infections	Actinobacillus pleuropneumoniae	Actinobacillus	LD20	Mus musculus (related: house mouse)	Pubmed	26796296	2	0	0	0	0	0
GDDMPOJM_12994	PHI:5466	reduced virulence	LonA	Lon proteases	Lung infections	Actinobacillus pleuropneumoniae	Actinobacillus	LD20	Mus musculus (related: house mouse)	Pubmed	26796296	2	17	10	0	0	0
GDLADJDC_02317	PHI:5466	reduced virulence	LonA	Lon proteases	Lung infections	Actinobacillus pleuropneumoniae	Actinobacillus	LD20	Mus musculus (related: house mouse)	Pubmed	26796296	8	17	3	0	0	0
GDLADJDC_05130	PHI:5466	reduced virulence	LonA	Lon proteases	Lung infections	Actinobacillus pleuropneumoniae	Actinobacillus	LD20	Mus musculus (related: house mouse)	Pubmed	26796296	0	0	0	0	3	24
GDLADJDC_09974	PHI:5466	reduced virulence	LonA	Lon proteases	Lung infections	Actinobacillus pleuropneumoniae	Actinobacillus	LD20	Mus musculus (related: house mouse)	Pubmed	26796296	0	0	0	0	5	352
GDLADJDC_11099	PHI:5466	reduced virulence	LonA	Lon proteases	Lung infections	Actinobacillus pleuropneumoniae	Actinobacillus	LD20	Mus musculus (related: house mouse)	Pubmed	26796296	14	11	21	0	0	0
GDLADJDC_23426	PHI:5466	reduced virulence	LonA	Lon proteases	Lung infections	Actinobacillus pleuropneumoniae	Actinobacillus	LD20	Mus musculus (related: house mouse)	Pubmed	26796296	0	0	0	134	13	3
GEFJLNDC_15899	PHI:5466	reduced virulence	LonA	Lon proteases	Lung infections	Actinobacillus pleuropneumoniae	Actinobacillus	LD20	Mus musculus (related: house mouse)	Pubmed	26796296	9	13	24	0	0	1
GEFJLNDC_16604	PHI:5466	reduced virulence	LonA	Lon proteases	Lung infections	Actinobacillus pleuropneumoniae	Actinobacillus	LD20	Mus musculus (related: house mouse)	Pubmed	26796296	0	0	0	0	0	2
GEFJLNDC_23418	PHI:5466	reduced virulence	LonA	Lon proteases	Lung infections	Actinobacillus pleuropneumoniae	Actinobacillus	LD20	Mus musculus (related: house mouse)	Pubmed	26796296	0	0	0	0	2	0
GENKOOCO_02011	PHI:5466	reduced virulence	LonA	Lon proteases	Lung infections	Actinobacillus pleuropneumoniae	Actinobacillus	LD20	Mus musculus (related: house mouse)	Pubmed	26796296	0	0	0	10	6	1
GENKOOCO_15381	PHI:5466	reduced virulence	LonA	Lon proteases	Lung infections	Actinobacillus pleuropneumoniae	Actinobacillus	LD20	Mus musculus (related: house mouse)	Pubmed	26796296	0	0	0	0	18	16
GFJOGMOG_15267	PHI:5466	reduced virulence	LonA	Lon proteases	Lung infections	Actinobacillus pleuropneumoniae	Actinobacillus	LD20	Mus musculus (related: house mouse)	Pubmed	26796296	2	8	7	0	0	1
GFLCDMGM_10653	PHI:5466	reduced virulence	LonA	Lon proteases	Lung infections	Actinobacillus pleuropneumoniae	Actinobacillus	LD20	Mus musculus (related: house mouse)	Pubmed	26796296	3	12	5	0	0	0
GFLCDMGM_11113	PHI:5466	reduced virulence	LonA	Lon proteases	Lung infections	Actinobacillus pleuropneumoniae	Actinobacillus	LD20	Mus musculus (related: house mouse)	Pubmed	26796296	1	0	1	0	0	0
GFLCDMGM_13341	PHI:5466	reduced virulence	LonA	Lon proteases	Lung infections	Actinobacillus pleuropneumoniae	Actinobacillus	LD20	Mus musculus (related: house mouse)	Pubmed	26796296	0	0	0	7	9	1
GFMGDADG_02442	PHI:5466	reduced virulence	LonA	Lon proteases	Lung infections	Actinobacillus pleuropneumoniae	Actinobacillus	LD20	Mus musculus (related: house mouse)	Pubmed	26796296	0	0	0	14	0	0
GFMGDADG_17046	PHI:5466	reduced virulence	LonA	Lon proteases	Lung infections	Actinobacillus pleuropneumoniae	Actinobacillus	LD20	Mus musculus (related: house mouse)	Pubmed	26796296	0	0	0	2	130	15
GFMGDADG_22831	PHI:5466	reduced virulence	LonA	Lon proteases	Lung infections	Actinobacillus pleuropneumoniae	Actinobacillus	LD20	Mus musculus (related: house mouse)	Pubmed	26796296	0	0	0	4	3	2
GGIMIMCE_01628	PHI:5466	reduced virulence	LonA	Lon proteases	Lung infections	Actinobacillus pleuropneumoniae	Actinobacillus	LD20	Mus musculus (related: house mouse)	Pubmed	26796296	0	0	0	5	10	2
GGIMIMCE_09522	PHI:5466	reduced virulence	LonA	Lon proteases	Lung infections	Actinobacillus pleuropneumoniae	Actinobacillus	LD20	Mus musculus (related: house mouse)	Pubmed	26796296	6	1	2	0	0	0
GGIMIMCE_15169	PHI:5466	reduced virulence	LonA	Lon proteases	Lung infections	Actinobacillus pleuropneumoniae	Actinobacillus	LD20	Mus musculus (related: house mouse)	Pubmed	26796296	0	0	0	3	7	1
GGJGEHIK_02648	PHI:5466	reduced virulence	LonA	Lon proteases	Lung infections	Actinobacillus pleuropneumoniae	Actinobacillus	LD20	Mus musculus (related: house mouse)	Pubmed	26796296	0	5	2	0	0	0
GGJGEHIK_03633	PHI:5466	reduced virulence	LonA	Lon proteases	Lung infections	Actinobacillus pleuropneumoniae	Actinobacillus	LD20	Mus musculus (related: house mouse)	Pubmed	26796296	1	0	0	9	10	23
GGJGEHIK_05108	PHI:5466	reduced virulence	LonA	Lon proteases	Lung infections	Actinobacillus pleuropneumoniae	Actinobacillus	LD20	Mus musculus (related: house mouse)	Pubmed	26796296	0	0	0	31	1	0
GGJGEHIK_09049	PHI:5466	reduced virulence	LonA	Lon proteases	Lung infections	Actinobacillus pleuropneumoniae	Actinobacillus	LD20	Mus musculus (related: house mouse)	Pubmed	26796296	13	12	12	0	0	0
GGJGEHIK_11059	PHI:5466	reduced virulence	LonA	Lon proteases	Lung infections	Actinobacillus pleuropneumoniae	Actinobacillus	LD20	Mus musculus (related: house mouse)	Pubmed	26796296	0	0	0	11	0	0
GGJGEHIK_11060	PHI:5466	reduced virulence	LonA	Lon proteases	Lung infections	Actinobacillus pleuropneumoniae	Actinobacillus	LD20	Mus musculus (related: house mouse)	Pubmed	26796296	0	0	0	6	0	0
GHIPDJOF_00103	PHI:5466	reduced virulence	LonA	Lon proteases	Lung infections	Actinobacillus pleuropneumoniae	Actinobacillus	LD20	Mus musculus (related: house mouse)	Pubmed	26796296	0	0	0	0	0	0
GHIPDJOF_04525	PHI:5466	reduced virulence	LonA	Lon proteases	Lung infections	Actinobacillus pleuropneumoniae	Actinobacillus	LD20	Mus musculus (related: house mouse)	Pubmed	26796296	0	0	0	1	1	1
GHIPDJOF_15965	PHI:5466	reduced virulence	LonA	Lon proteases	Lung infections	Actinobacillus pleuropneumoniae	Actinobacillus	LD20	Mus musculus (related: house mouse)	Pubmed	26796296	1	0	0	0	0	0
GIHCEEGM_00396	PHI:5466	reduced virulence	LonA	Lon proteases	Lung infections	Actinobacillus pleuropneumoniae	Actinobacillus	LD20	Mus musculus (related: house mouse)	Pubmed	26796296	2	2	1	0	0	0
GIHCEEGM_07491	PHI:5466	reduced virulence	LonA	Lon proteases	Lung infections	Actinobacillus pleuropneumoniae	Actinobacillus	LD20	Mus musculus (related: house mouse)	Pubmed	26796296	2	5	4	0	0	0
GIHCEEGM_09876	PHI:5466	reduced virulence	LonA	Lon proteases	Lung infections	Actinobacillus pleuropneumoniae	Actinobacillus	LD20	Mus musculus (related: house mouse)	Pubmed	26796296	1	6	3	0	0	0
GIHCEEGM_14499	PHI:5466	reduced virulence	LonA	Lon proteases	Lung infections	Actinobacillus pleuropneumoniae	Actinobacillus	LD20	Mus musculus (related: house mouse)	Pubmed	26796296	2	3	1	0	0	0
GIHDACHC_12789	PHI:5466	reduced virulence	LonA	Lon proteases	Lung infections	Actinobacillus pleuropneumoniae	Actinobacillus	LD20	Mus musculus (related: house mouse)	Pubmed	26796296	2	9	5	0	0	0
GIHDACHC_18883	PHI:5466	reduced virulence	LonA	Lon proteases	Lung infections	Actinobacillus pleuropneumoniae	Actinobacillus	LD20	Mus musculus (related: house mouse)	Pubmed	26796296	0	0	0	0	11	7
GIKOIJIJ_00299	PHI:5466	reduced virulence	LonA	Lon proteases	Lung infections	Actinobacillus pleuropneumoniae	Actinobacillus	LD20	Mus musculus (related: house mouse)	Pubmed	26796296	0	0	0	0	0	0
GIKOIJIJ_01233	PHI:5466	reduced virulence	LonA	Lon proteases	Lung infections	Actinobacillus pleuropneumoniae	Actinobacillus	LD20	Mus musculus (related: house mouse)	Pubmed	26796296	23	33	4	0	0	0
GIKOIJIJ_07905	PHI:5466	reduced virulence	LonA	Lon proteases	Lung infections	Actinobacillus pleuropneumoniae	Actinobacillus	LD20	Mus musculus (related: house mouse)	Pubmed	26796296	0	0	0	2	5	1
GIKOIJIJ_08469	PHI:5466	reduced virulence	LonA	Lon proteases	Lung infections	Actinobacillus pleuropneumoniae	Actinobacillus	LD20	Mus musculus (related: house mouse)	Pubmed	26796296	0	0	0	0	0	1
GIKOIJIJ_09409	PHI:5466	reduced virulence	LonA	Lon proteases	Lung infections	Actinobacillus pleuropneumoniae	Actinobacillus	LD20	Mus musculus (related: house mouse)	Pubmed	26796296	13	26	23	0	0	1
GIKOIJIJ_21581	PHI:5466	reduced virulence	LonA	Lon proteases	Lung infections	Actinobacillus pleuropneumoniae	Actinobacillus	LD20	Mus musculus (related: house mouse)	Pubmed	26796296	0	1	3	0	0	0
GJGFCPIF_01588	PHI:5466	reduced virulence	LonA	Lon proteases	Lung infections	Actinobacillus pleuropneumoniae	Actinobacillus	LD20	Mus musculus (related: house mouse)	Pubmed	26796296	0	0	0	0	1	0
GJGFCPIF_08059	PHI:5466	reduced virulence	LonA	Lon proteases	Lung infections	Actinobacillus pleuropneumoniae	Actinobacillus	LD20	Mus musculus (related: house mouse)	Pubmed	26796296	7	13	17	0	1	0
GJGFCPIF_18971	PHI:5466	reduced virulence	LonA	Lon proteases	Lung infections	Actinobacillus pleuropneumoniae	Actinobacillus	LD20	Mus musculus (related: house mouse)	Pubmed	26796296	21	12	17	1	0	0
GJGFCPIF_21670	PHI:5466	reduced virulence	LonA	Lon proteases	Lung infections	Actinobacillus pleuropneumoniae	Actinobacillus	LD20	Mus musculus (related: house mouse)	Pubmed	26796296	0	0	0	0	34	0
GKBHBEIK_19238	PHI:5466	reduced virulence	LonA	Lon proteases	Lung infections	Actinobacillus pleuropneumoniae	Actinobacillus	LD20	Mus musculus (related: house mouse)	Pubmed	26796296	0	0	0	18	1	1
GKDDALGI_00369	PHI:5466	reduced virulence	LonA	Lon proteases	Lung infections	Actinobacillus pleuropneumoniae	Actinobacillus	LD20	Mus musculus (related: house mouse)	Pubmed	26796296	8	9	5	0	0	0
GKDDALGI_00938	PHI:5466	reduced virulence	LonA	Lon proteases	Lung infections	Actinobacillus pleuropneumoniae	Actinobacillus	LD20	Mus musculus (related: house mouse)	Pubmed	26796296	0	0	0	4	4	0
GKDDALGI_02636	PHI:5466	reduced virulence	LonA	Lon proteases	Lung infections	Actinobacillus pleuropneumoniae	Actinobacillus	LD20	Mus musculus (related: house mouse)	Pubmed	26796296	0	0	0	2	2	17
GKDDALGI_09623	PHI:5466	reduced virulence	LonA	Lon proteases	Lung infections	Actinobacillus pleuropneumoniae	Actinobacillus	LD20	Mus musculus (related: house mouse)	Pubmed	26796296	21	4	8	0	0	0
GKNOJJOH_00805	PHI:5466	reduced virulence	LonA	Lon proteases	Lung infections	Actinobacillus pleuropneumoniae	Actinobacillus	LD20	Mus musculus (related: house mouse)	Pubmed	26796296	0	0	0	0	0	17
GKNOJJOH_12079	PHI:5466	reduced virulence	LonA	Lon proteases	Lung infections	Actinobacillus pleuropneumoniae	Actinobacillus	LD20	Mus musculus (related: house mouse)	Pubmed	26796296	0	0	1	0	4	28
GKNOJJOH_12697	PHI:5466	reduced virulence	LonA	Lon proteases	Lung infections	Actinobacillus pleuropneumoniae	Actinobacillus	LD20	Mus musculus (related: house mouse)	Pubmed	26796296	0	0	0	0	24	0
GKNOJJOH_13317	PHI:5466	reduced virulence	LonA	Lon proteases	Lung infections	Actinobacillus pleuropneumoniae	Actinobacillus	LD20	Mus musculus (related: house mouse)	Pubmed	26796296	0	0	0	0	4	3
GKNOJJOH_17816	PHI:5466	reduced virulence	LonA	Lon proteases	Lung infections	Actinobacillus pleuropneumoniae	Actinobacillus	LD20	Mus musculus (related: house mouse)	Pubmed	26796296	0	0	0	5	29	5
GKNOJJOH_20408	PHI:5466	reduced virulence	LonA	Lon proteases	Lung infections	Actinobacillus pleuropneumoniae	Actinobacillus	LD20	Mus musculus (related: house mouse)	Pubmed	26796296	0	0	1	0	11	278
GKNOJJOH_21927	PHI:5466	reduced virulence	LonA	Lon proteases	Lung infections	Actinobacillus pleuropneumoniae	Actinobacillus	LD20	Mus musculus (related: house mouse)	Pubmed	26796296	0	0	1	33	118	323
GKPJCAIL_09730	PHI:5466	reduced virulence	LonA	Lon proteases	Lung infections	Actinobacillus pleuropneumoniae	Actinobacillus	LD20	Mus musculus (related: house mouse)	Pubmed	26796296	1	1	3	0	1	0
GLIOKAOO_07212	PHI:5466	reduced virulence	LonA	Lon proteases	Lung infections	Actinobacillus pleuropneumoniae	Actinobacillus	LD20	Mus musculus (related: house mouse)	Pubmed	26796296	12	4	10	0	0	0
GLIOKAOO_12488	PHI:5466	reduced virulence	LonA	Lon proteases	Lung infections	Actinobacillus pleuropneumoniae	Actinobacillus	LD20	Mus musculus (related: house mouse)	Pubmed	26796296	0	0	0	0	0	0
GMLFOOKA_01467	PHI:5466	reduced virulence	LonA	Lon proteases	Lung infections	Actinobacillus pleuropneumoniae	Actinobacillus	LD20	Mus musculus (related: house mouse)	Pubmed	26796296	0	0	0	2	10	1
GMLFOOKA_14262	PHI:5466	reduced virulence	LonA	Lon proteases	Lung infections	Actinobacillus pleuropneumoniae	Actinobacillus	LD20	Mus musculus (related: house mouse)	Pubmed	26796296	6	6	9	0	0	0
GNIGKHEF_05600	PHI:5466	reduced virulence	LonA	Lon proteases	Lung infections	Actinobacillus pleuropneumoniae	Actinobacillus	LD20	Mus musculus (related: house mouse)	Pubmed	26796296	4	3	1	0	0	0
GNIGKHEF_09065	PHI:5466	reduced virulence	LonA	Lon proteases	Lung infections	Actinobacillus pleuropneumoniae	Actinobacillus	LD20	Mus musculus (related: house mouse)	Pubmed	26796296	1	16	2	0	0	0
GNIGKHEF_16682	PHI:5466	reduced virulence	LonA	Lon proteases	Lung infections	Actinobacillus pleuropneumoniae	Actinobacillus	LD20	Mus musculus (related: house mouse)	Pubmed	26796296	0	8	10	0	0	0
GNIGKHEF_17201	PHI:5466	reduced virulence	LonA	Lon proteases	Lung infections	Actinobacillus pleuropneumoniae	Actinobacillus	LD20	Mus musculus (related: house mouse)	Pubmed	26796296	0	4	1	0	0	0
GOFGKOHC_05461	PHI:5466	reduced virulence	LonA	Lon proteases	Lung infections	Actinobacillus pleuropneumoniae	Actinobacillus	LD20	Mus musculus (related: house mouse)	Pubmed	26796296	5	5	10	0	0	0
GOFGKOHC_10602	PHI:5466	reduced virulence	LonA	Lon proteases	Lung infections	Actinobacillus pleuropneumoniae	Actinobacillus	LD20	Mus musculus (related: house mouse)	Pubmed	26796296	0	3	2	0	0	0
GOFGKOHC_13922	PHI:5466	reduced virulence	LonA	Lon proteases	Lung infections	Actinobacillus pleuropneumoniae	Actinobacillus	LD20	Mus musculus (related: house mouse)	Pubmed	26796296	0	0	0	12	6	34
GPAFLDOA_07628	PHI:5466	reduced virulence	LonA	Lon proteases	Lung infections	Actinobacillus pleuropneumoniae	Actinobacillus	LD20	Mus musculus (related: house mouse)	Pubmed	26796296	4	6	9	0	0	0
GPAFLDOA_08513	PHI:5466	reduced virulence	LonA	Lon proteases	Lung infections	Actinobacillus pleuropneumoniae	Actinobacillus	LD20	Mus musculus (related: house mouse)	Pubmed	26796296	6	3	4	0	0	0
GPAFLDOA_11836	PHI:5466	reduced virulence	LonA	Lon proteases	Lung infections	Actinobacillus pleuropneumoniae	Actinobacillus	LD20	Mus musculus (related: house mouse)	Pubmed	26796296	9	10	7	0	0	1
GPCOFOFG_01437	PHI:5466	reduced virulence	LonA	Lon proteases	Lung infections	Actinobacillus pleuropneumoniae	Actinobacillus	LD20	Mus musculus (related: house mouse)	Pubmed	26796296	0	0	0	0	0	0
GPCOFOFG_04118	PHI:5466	reduced virulence	LonA	Lon proteases	Lung infections	Actinobacillus pleuropneumoniae	Actinobacillus	LD20	Mus musculus (related: house mouse)	Pubmed	26796296	4	4	13	0	0	2
GPCOFOFG_05539	PHI:5466	reduced virulence	LonA	Lon proteases	Lung infections	Actinobacillus pleuropneumoniae	Actinobacillus	LD20	Mus musculus (related: house mouse)	Pubmed	26796296	0	0	0	0	0	7
GPLOCPFM_04963	PHI:5466	reduced virulence	LonA	Lon proteases	Lung infections	Actinobacillus pleuropneumoniae	Actinobacillus	LD20	Mus musculus (related: house mouse)	Pubmed	26796296	0	0	0	1	0	0
GPLOCPFM_07636	PHI:5466	reduced virulence	LonA	Lon proteases	Lung infections	Actinobacillus pleuropneumoniae	Actinobacillus	LD20	Mus musculus (related: house mouse)	Pubmed	26796296	0	0	0	2	3	0
GPLOCPFM_11197	PHI:5466	reduced virulence	LonA	Lon proteases	Lung infections	Actinobacillus pleuropneumoniae	Actinobacillus	LD20	Mus musculus (related: house mouse)	Pubmed	26796296	5	5	6	0	0	0
GPLOCPFM_17401	PHI:5466	reduced virulence	LonA	Lon proteases	Lung infections	Actinobacillus pleuropneumoniae	Actinobacillus	LD20	Mus musculus (related: house mouse)	Pubmed	26796296	0	1	2	0	0	0
GPLOCPFM_18293	PHI:5466	reduced virulence	LonA	Lon proteases	Lung infections	Actinobacillus pleuropneumoniae	Actinobacillus	LD20	Mus musculus (related: house mouse)	Pubmed	26796296	0	0	0	2	93	15
GPPGENFE_01835	PHI:5466	reduced virulence	LonA	Lon proteases	Lung infections	Actinobacillus pleuropneumoniae	Actinobacillus	LD20	Mus musculus (related: house mouse)	Pubmed	26796296	0	0	0	0	0	0
GPPGENFE_05207	PHI:5466	reduced virulence	LonA	Lon proteases	Lung infections	Actinobacillus pleuropneumoniae	Actinobacillus	LD20	Mus musculus (related: house mouse)	Pubmed	26796296	0	0	0	5	0	0
GPPGENFE_08077	PHI:5466	reduced virulence	LonA	Lon proteases	Lung infections	Actinobacillus pleuropneumoniae	Actinobacillus	LD20	Mus musculus (related: house mouse)	Pubmed	26796296	4	4	5	0	0	0
GPPGENFE_10275	PHI:5466	reduced virulence	LonA	Lon proteases	Lung infections	Actinobacillus pleuropneumoniae	Actinobacillus	LD20	Mus musculus (related: house mouse)	Pubmed	26796296	1	9	4	0	1	0
HAIAEDIB_11856	PHI:5466	reduced virulence	LonA	Lon proteases	Lung infections	Actinobacillus pleuropneumoniae	Actinobacillus	LD20	Mus musculus (related: house mouse)	Pubmed	26796296	0	0	0	0	3	14
HAIAEDIB_14577	PHI:5466	reduced virulence	LonA	Lon proteases	Lung infections	Actinobacillus pleuropneumoniae	Actinobacillus	LD20	Mus musculus (related: house mouse)	Pubmed	26796296	0	0	0	116	19	3
HAIAEDIB_15467	PHI:5466	reduced virulence	LonA	Lon proteases	Lung infections	Actinobacillus pleuropneumoniae	Actinobacillus	LD20	Mus musculus (related: house mouse)	Pubmed	26796296	0	0	0	0	12	0
HAIAEDIB_22113	PHI:5466	reduced virulence	LonA	Lon proteases	Lung infections	Actinobacillus pleuropneumoniae	Actinobacillus	LD20	Mus musculus (related: house mouse)	Pubmed	26796296	0	0	0	0	181	0
HBGOKJGL_07593	PHI:5466	reduced virulence	LonA	Lon proteases	Lung infections	Actinobacillus pleuropneumoniae	Actinobacillus	LD20	Mus musculus (related: house mouse)	Pubmed	26796296	0	0	0	0	94	1
HBGOKJGL_13189	PHI:5466	reduced virulence	LonA	Lon proteases	Lung infections	Actinobacillus pleuropneumoniae	Actinobacillus	LD20	Mus musculus (related: house mouse)	Pubmed	26796296	0	0	0	0	0	0
HBGOKJGL_13585	PHI:5466	reduced virulence	LonA	Lon proteases	Lung infections	Actinobacillus pleuropneumoniae	Actinobacillus	LD20	Mus musculus (related: house mouse)	Pubmed	26796296	0	0	0	8	2	1
HBGOKJGL_16228	PHI:5466	reduced virulence	LonA	Lon proteases	Lung infections	Actinobacillus pleuropneumoniae	Actinobacillus	LD20	Mus musculus (related: house mouse)	Pubmed	26796296	19	22	34	0	0	1
HBGOKJGL_16247	PHI:5466	reduced virulence	LonA	Lon proteases	Lung infections	Actinobacillus pleuropneumoniae	Actinobacillus	LD20	Mus musculus (related: house mouse)	Pubmed	26796296	0	0	5	0	1	864
HBHDLPGO_02599	PHI:5466	reduced virulence	LonA	Lon proteases	Lung infections	Actinobacillus pleuropneumoniae	Actinobacillus	LD20	Mus musculus (related: house mouse)	Pubmed	26796296	0	0	0	1	2	0
HBHDLPGO_05636	PHI:5466	reduced virulence	LonA	Lon proteases	Lung infections	Actinobacillus pleuropneumoniae	Actinobacillus	LD20	Mus musculus (related: house mouse)	Pubmed	26796296	0	0	0	0	11	0
HBHDLPGO_09202	PHI:5466	reduced virulence	LonA	Lon proteases	Lung infections	Actinobacillus pleuropneumoniae	Actinobacillus	LD20	Mus musculus (related: house mouse)	Pubmed	26796296	0	0	0	0	263	1
HBHDLPGO_09680	PHI:5466	reduced virulence	LonA	Lon proteases	Lung infections	Actinobacillus pleuropneumoniae	Actinobacillus	LD20	Mus musculus (related: house mouse)	Pubmed	26796296	0	0	0	2	10	13
HBHDLPGO_13386	PHI:5466	reduced virulence	LonA	Lon proteases	Lung infections	Actinobacillus pleuropneumoniae	Actinobacillus	LD20	Mus musculus (related: house mouse)	Pubmed	26796296	0	0	0	0	0	0
HBHDLPGO_13723	PHI:5466	reduced virulence	LonA	Lon proteases	Lung infections	Actinobacillus pleuropneumoniae	Actinobacillus	LD20	Mus musculus (related: house mouse)	Pubmed	26796296	0	2	0	0	0	0
HBHHFLHN_09473	PHI:5466	reduced virulence	LonA	Lon proteases	Lung infections	Actinobacillus pleuropneumoniae	Actinobacillus	LD20	Mus musculus (related: house mouse)	Pubmed	26796296	0	0	0	0	1	0
HBHHFLHN_17703	PHI:5466	reduced virulence	LonA	Lon proteases	Lung infections	Actinobacillus pleuropneumoniae	Actinobacillus	LD20	Mus musculus (related: house mouse)	Pubmed	26796296	6	0	0	0	0	0
HBHHFLHN_23349	PHI:5466	reduced virulence	LonA	Lon proteases	Lung infections	Actinobacillus pleuropneumoniae	Actinobacillus	LD20	Mus musculus (related: house mouse)	Pubmed	26796296	0	0	0	15	1	20
HBNPKBKA_02077	PHI:5466	reduced virulence	LonA	Lon proteases	Lung infections	Actinobacillus pleuropneumoniae	Actinobacillus	LD20	Mus musculus (related: house mouse)	Pubmed	26796296	0	0	0	0	0	0
HBNPKBKA_02910	PHI:5466	reduced virulence	LonA	Lon proteases	Lung infections	Actinobacillus pleuropneumoniae	Actinobacillus	LD20	Mus musculus (related: house mouse)	Pubmed	26796296	0	0	1	1	4	47
HBNPKBKA_07061	PHI:5466	reduced virulence	LonA	Lon proteases	Lung infections	Actinobacillus pleuropneumoniae	Actinobacillus	LD20	Mus musculus (related: house mouse)	Pubmed	26796296	0	0	0	0	20	0
HBNPKBKA_09873	PHI:5466	reduced virulence	LonA	Lon proteases	Lung infections	Actinobacillus pleuropneumoniae	Actinobacillus	LD20	Mus musculus (related: house mouse)	Pubmed	26796296	4	8	3	0	0	0
HBNPKBKA_17164	PHI:5466	reduced virulence	LonA	Lon proteases	Lung infections	Actinobacillus pleuropneumoniae	Actinobacillus	LD20	Mus musculus (related: house mouse)	Pubmed	26796296	0	0	0	2	1	4
HBNPKBKA_19483	PHI:5466	reduced virulence	LonA	Lon proteases	Lung infections	Actinobacillus pleuropneumoniae	Actinobacillus	LD20	Mus musculus (related: house mouse)	Pubmed	26796296	3	0	0	0	0	0
HBOPDNGL_03889	PHI:5466	reduced virulence	LonA	Lon proteases	Lung infections	Actinobacillus pleuropneumoniae	Actinobacillus	LD20	Mus musculus (related: house mouse)	Pubmed	26796296	1	7	7	0	0	0
HBOPDNGL_06282	PHI:5466	reduced virulence	LonA	Lon proteases	Lung infections	Actinobacillus pleuropneumoniae	Actinobacillus	LD20	Mus musculus (related: house mouse)	Pubmed	26796296	0	4	9	1	0	8
HBOPDNGL_08706	PHI:5466	reduced virulence	LonA	Lon proteases	Lung infections	Actinobacillus pleuropneumoniae	Actinobacillus	LD20	Mus musculus (related: house mouse)	Pubmed	26796296	15	7	7	0	0	0
HBOPDNGL_13450	PHI:5466	reduced virulence	LonA	Lon proteases	Lung infections	Actinobacillus pleuropneumoniae	Actinobacillus	LD20	Mus musculus (related: house mouse)	Pubmed	26796296	1	9	6	0	0	0
HCFAGKPE_05232	PHI:5466	reduced virulence	LonA	Lon proteases	Lung infections	Actinobacillus pleuropneumoniae	Actinobacillus	LD20	Mus musculus (related: house mouse)	Pubmed	26796296	0	0	4	0	27	153
HCFAGKPE_13353	PHI:5466	reduced virulence	LonA	Lon proteases	Lung infections	Actinobacillus pleuropneumoniae	Actinobacillus	LD20	Mus musculus (related: house mouse)	Pubmed	26796296	0	0	0	32	5	1
HDDPMDFI_04177	PHI:5466	reduced virulence	LonA	Lon proteases	Lung infections	Actinobacillus pleuropneumoniae	Actinobacillus	LD20	Mus musculus (related: house mouse)	Pubmed	26796296	1	1	3	0	0	0
HDDPMDFI_06187	PHI:5466	reduced virulence	LonA	Lon proteases	Lung infections	Actinobacillus pleuropneumoniae	Actinobacillus	LD20	Mus musculus (related: house mouse)	Pubmed	26796296	0	0	0	32	7	7
HDDPMDFI_06429	PHI:5466	reduced virulence	LonA	Lon proteases	Lung infections	Actinobacillus pleuropneumoniae	Actinobacillus	LD20	Mus musculus (related: house mouse)	Pubmed	26796296	2	9	6	0	1	0
HDDPMDFI_15058	PHI:5466	reduced virulence	LonA	Lon proteases	Lung infections	Actinobacillus pleuropneumoniae	Actinobacillus	LD20	Mus musculus (related: house mouse)	Pubmed	26796296	9	1	5	0	0	0
HDGKFCDL_03547	PHI:5466	reduced virulence	LonA	Lon proteases	Lung infections	Actinobacillus pleuropneumoniae	Actinobacillus	LD20	Mus musculus (related: house mouse)	Pubmed	26796296	1	1	1	6	2	3
HEBJAFPI_05326	PHI:5466	reduced virulence	LonA	Lon proteases	Lung infections	Actinobacillus pleuropneumoniae	Actinobacillus	LD20	Mus musculus (related: house mouse)	Pubmed	26796296	8	8	19	0	0	1
HEBJAFPI_05746	PHI:5466	reduced virulence	LonA	Lon proteases	Lung infections	Actinobacillus pleuropneumoniae	Actinobacillus	LD20	Mus musculus (related: house mouse)	Pubmed	26796296	20	9	20	0	0	0
HEBJAFPI_07574	PHI:5466	reduced virulence	LonA	Lon proteases	Lung infections	Actinobacillus pleuropneumoniae	Actinobacillus	LD20	Mus musculus (related: house mouse)	Pubmed	26796296	4	3	8	0	0	0
HEGEFDEA_00550	PHI:5466	reduced virulence	LonA	Lon proteases	Lung infections	Actinobacillus pleuropneumoniae	Actinobacillus	LD20	Mus musculus (related: house mouse)	Pubmed	26796296	1	0	0	0	0	0
HEGEFDEA_00996	PHI:5466	reduced virulence	LonA	Lon proteases	Lung infections	Actinobacillus pleuropneumoniae	Actinobacillus	LD20	Mus musculus (related: house mouse)	Pubmed	26796296	4	4	0	0	0	1
HEGEFDEA_05520	PHI:5466	reduced virulence	LonA	Lon proteases	Lung infections	Actinobacillus pleuropneumoniae	Actinobacillus	LD20	Mus musculus (related: house mouse)	Pubmed	26796296	0	0	0	6	1	0
HEGEFDEA_06171	PHI:5466	reduced virulence	LonA	Lon proteases	Lung infections	Actinobacillus pleuropneumoniae	Actinobacillus	LD20	Mus musculus (related: house mouse)	Pubmed	26796296	0	0	0	24	18	12
HEGEFDEA_07057	PHI:5466	reduced virulence	LonA	Lon proteases	Lung infections	Actinobacillus pleuropneumoniae	Actinobacillus	LD20	Mus musculus (related: house mouse)	Pubmed	26796296	1	1	1	0	0	0
HEGEFDEA_15679	PHI:5466	reduced virulence	LonA	Lon proteases	Lung infections	Actinobacillus pleuropneumoniae	Actinobacillus	LD20	Mus musculus (related: house mouse)	Pubmed	26796296	1	7	5	0	0	0
HENCMKPF_00411	PHI:5466	reduced virulence	LonA	Lon proteases	Lung infections	Actinobacillus pleuropneumoniae	Actinobacillus	LD20	Mus musculus (related: house mouse)	Pubmed	26796296	9	9	8	0	0	0
HFGHINOO_15644	PHI:5466	reduced virulence	LonA	Lon proteases	Lung infections	Actinobacillus pleuropneumoniae	Actinobacillus	LD20	Mus musculus (related: house mouse)	Pubmed	26796296	0	0	0	1	0	0
HFGHINOO_16209	PHI:5466	reduced virulence	LonA	Lon proteases	Lung infections	Actinobacillus pleuropneumoniae	Actinobacillus	LD20	Mus musculus (related: house mouse)	Pubmed	26796296	0	0	0	0	0	3
HFKPCICH_16351	PHI:5466	reduced virulence	LonA	Lon proteases	Lung infections	Actinobacillus pleuropneumoniae	Actinobacillus	LD20	Mus musculus (related: house mouse)	Pubmed	26796296	0	0	0	1	2	0
HFKPCICH_17246	PHI:5466	reduced virulence	LonA	Lon proteases	Lung infections	Actinobacillus pleuropneumoniae	Actinobacillus	LD20	Mus musculus (related: house mouse)	Pubmed	26796296	18	6	2	0	0	0
HFKPCICH_18562	PHI:5466	reduced virulence	LonA	Lon proteases	Lung infections	Actinobacillus pleuropneumoniae	Actinobacillus	LD20	Mus musculus (related: house mouse)	Pubmed	26796296	0	0	0	42	5	0
HGFCKAOH_01065	PHI:5466	reduced virulence	LonA	Lon proteases	Lung infections	Actinobacillus pleuropneumoniae	Actinobacillus	LD20	Mus musculus (related: house mouse)	Pubmed	26796296	0	0	0	15	1	0
HGFCKAOH_12566	PHI:5466	reduced virulence	LonA	Lon proteases	Lung infections	Actinobacillus pleuropneumoniae	Actinobacillus	LD20	Mus musculus (related: house mouse)	Pubmed	26796296	5	0	7	0	0	0
HHBIKKMN_03872	PHI:5466	reduced virulence	LonA	Lon proteases	Lung infections	Actinobacillus pleuropneumoniae	Actinobacillus	LD20	Mus musculus (related: house mouse)	Pubmed	26796296	0	2	2	0	0	0
HHBIKKMN_05238	PHI:5466	reduced virulence	LonA	Lon proteases	Lung infections	Actinobacillus pleuropneumoniae	Actinobacillus	LD20	Mus musculus (related: house mouse)	Pubmed	26796296	1	0	3	0	1	0
HHBIKKMN_06305	PHI:5466	reduced virulence	LonA	Lon proteases	Lung infections	Actinobacillus pleuropneumoniae	Actinobacillus	LD20	Mus musculus (related: house mouse)	Pubmed	26796296	0	0	2	0	0	0
HHBIKKMN_09906	PHI:5466	reduced virulence	LonA	Lon proteases	Lung infections	Actinobacillus pleuropneumoniae	Actinobacillus	LD20	Mus musculus (related: house mouse)	Pubmed	26796296	4	2	3	0	0	0
HJFENILP_08786	PHI:5466	reduced virulence	LonA	Lon proteases	Lung infections	Actinobacillus pleuropneumoniae	Actinobacillus	LD20	Mus musculus (related: house mouse)	Pubmed	26796296	0	8	11	0	0	0
HJFENILP_08853	PHI:5466	reduced virulence	LonA	Lon proteases	Lung infections	Actinobacillus pleuropneumoniae	Actinobacillus	LD20	Mus musculus (related: house mouse)	Pubmed	26796296	0	0	0	0	0	0
HJFENILP_13932	PHI:5466	reduced virulence	LonA	Lon proteases	Lung infections	Actinobacillus pleuropneumoniae	Actinobacillus	LD20	Mus musculus (related: house mouse)	Pubmed	26796296	0	0	0	3	0	1
HKDKCDCC_01381	PHI:5466	reduced virulence	LonA	Lon proteases	Lung infections	Actinobacillus pleuropneumoniae	Actinobacillus	LD20	Mus musculus (related: house mouse)	Pubmed	26796296	0	0	0	1	0	0
HKDKCDCC_07663	PHI:5466	reduced virulence	LonA	Lon proteases	Lung infections	Actinobacillus pleuropneumoniae	Actinobacillus	LD20	Mus musculus (related: house mouse)	Pubmed	26796296	2	3	30	0	0	0
HKHEGKBL_01521	PHI:5466	reduced virulence	LonA	Lon proteases	Lung infections	Actinobacillus pleuropneumoniae	Actinobacillus	LD20	Mus musculus (related: house mouse)	Pubmed	26796296	0	1	0	147	3	38
HKHEGKBL_02572	PHI:5466	reduced virulence	LonA	Lon proteases	Lung infections	Actinobacillus pleuropneumoniae	Actinobacillus	LD20	Mus musculus (related: house mouse)	Pubmed	26796296	0	0	0	20	4	16
HKHEGKBL_02654	PHI:5466	reduced virulence	LonA	Lon proteases	Lung infections	Actinobacillus pleuropneumoniae	Actinobacillus	LD20	Mus musculus (related: house mouse)	Pubmed	26796296	0	0	0	0	1	0
HKHEGKBL_20958	PHI:5466	reduced virulence	LonA	Lon proteases	Lung infections	Actinobacillus pleuropneumoniae	Actinobacillus	LD20	Mus musculus (related: house mouse)	Pubmed	26796296	0	0	0	0	2	172
HKKIBMOC_06637	PHI:5466	reduced virulence	LonA	Lon proteases	Lung infections	Actinobacillus pleuropneumoniae	Actinobacillus	LD20	Mus musculus (related: house mouse)	Pubmed	26796296	6	7	2	0	0	0
HKKIBMOC_10861	PHI:5466	reduced virulence	LonA	Lon proteases	Lung infections	Actinobacillus pleuropneumoniae	Actinobacillus	LD20	Mus musculus (related: house mouse)	Pubmed	26796296	0	1	0	2	104	74
HKKIBMOC_14865	PHI:5466	reduced virulence	LonA	Lon proteases	Lung infections	Actinobacillus pleuropneumoniae	Actinobacillus	LD20	Mus musculus (related: house mouse)	Pubmed	26796296	0	13	4	0	0	0
HKKIBMOC_20927	PHI:5466	reduced virulence	LonA	Lon proteases	Lung infections	Actinobacillus pleuropneumoniae	Actinobacillus	LD20	Mus musculus (related: house mouse)	Pubmed	26796296	0	0	0	1	0	0
HLADGGLL_03248	PHI:5466	reduced virulence	LonA	Lon proteases	Lung infections	Actinobacillus pleuropneumoniae	Actinobacillus	LD20	Mus musculus (related: house mouse)	Pubmed	26796296	3	1	1	0	0	0
HLHADGNG_00316	PHI:5466	reduced virulence	LonA	Lon proteases	Lung infections	Actinobacillus pleuropneumoniae	Actinobacillus	LD20	Mus musculus (related: house mouse)	Pubmed	26796296	0	0	0	2	4	1
HLHADGNG_01203	PHI:5466	reduced virulence	LonA	Lon proteases	Lung infections	Actinobacillus pleuropneumoniae	Actinobacillus	LD20	Mus musculus (related: house mouse)	Pubmed	26796296	0	0	0	1	68	0
HLHADGNG_05271	PHI:5466	reduced virulence	LonA	Lon proteases	Lung infections	Actinobacillus pleuropneumoniae	Actinobacillus	LD20	Mus musculus (related: house mouse)	Pubmed	26796296	0	0	0	0	0	1
HLHADGNG_14168	PHI:5466	reduced virulence	LonA	Lon proteases	Lung infections	Actinobacillus pleuropneumoniae	Actinobacillus	LD20	Mus musculus (related: house mouse)	Pubmed	26796296	0	0	0	74	0	61
HLHADGNG_17299	PHI:5466	reduced virulence	LonA	Lon proteases	Lung infections	Actinobacillus pleuropneumoniae	Actinobacillus	LD20	Mus musculus (related: house mouse)	Pubmed	26796296	0	0	0	225	13	1
HLLOBPME_07983	PHI:5466	reduced virulence	LonA	Lon proteases	Lung infections	Actinobacillus pleuropneumoniae	Actinobacillus	LD20	Mus musculus (related: house mouse)	Pubmed	26796296	3	5	8	0	1	0
HLLOBPME_08523	PHI:5466	reduced virulence	LonA	Lon proteases	Lung infections	Actinobacillus pleuropneumoniae	Actinobacillus	LD20	Mus musculus (related: house mouse)	Pubmed	26796296	5	6	4	0	0	1
HLLOBPME_12565	PHI:5466	reduced virulence	LonA	Lon proteases	Lung infections	Actinobacillus pleuropneumoniae	Actinobacillus	LD20	Mus musculus (related: house mouse)	Pubmed	26796296	3	6	9	0	0	0
HLMHLHKP_00319	PHI:5466	reduced virulence	LonA	Lon proteases	Lung infections	Actinobacillus pleuropneumoniae	Actinobacillus	LD20	Mus musculus (related: house mouse)	Pubmed	26796296	4	2	1	0	0	0
HLMHLHKP_21417	PHI:5466	reduced virulence	LonA	Lon proteases	Lung infections	Actinobacillus pleuropneumoniae	Actinobacillus	LD20	Mus musculus (related: house mouse)	Pubmed	26796296	2	0	1	0	0	1
HMEMLNCA_13307	PHI:5466	reduced virulence	LonA	Lon proteases	Lung infections	Actinobacillus pleuropneumoniae	Actinobacillus	LD20	Mus musculus (related: house mouse)	Pubmed	26796296	0	0	0	0	32	0
HMEMLNCA_15265	PHI:5466	reduced virulence	LonA	Lon proteases	Lung infections	Actinobacillus pleuropneumoniae	Actinobacillus	LD20	Mus musculus (related: house mouse)	Pubmed	26796296	18	8	7	0	0	0
HNIAJMOI_02880	PHI:5466	reduced virulence	LonA	Lon proteases	Lung infections	Actinobacillus pleuropneumoniae	Actinobacillus	LD20	Mus musculus (related: house mouse)	Pubmed	26796296	0	0	0	9	0	0
HNIAJMOI_05632	PHI:5466	reduced virulence	LonA	Lon proteases	Lung infections	Actinobacillus pleuropneumoniae	Actinobacillus	LD20	Mus musculus (related: house mouse)	Pubmed	26796296	0	0	0	1	1	0
HNIAJMOI_18379	PHI:5466	reduced virulence	LonA	Lon proteases	Lung infections	Actinobacillus pleuropneumoniae	Actinobacillus	LD20	Mus musculus (related: house mouse)	Pubmed	26796296	0	0	0	0	0	0
HOAOGEFN_06362	PHI:5466	reduced virulence	LonA	Lon proteases	Lung infections	Actinobacillus pleuropneumoniae	Actinobacillus	LD20	Mus musculus (related: house mouse)	Pubmed	26796296	0	0	0	0	1	0
HOAOGEFN_13782	PHI:5466	reduced virulence	LonA	Lon proteases	Lung infections	Actinobacillus pleuropneumoniae	Actinobacillus	LD20	Mus musculus (related: house mouse)	Pubmed	26796296	0	1	1	0	0	0
HOHEAMIL_16414	PHI:5466	reduced virulence	LonA	Lon proteases	Lung infections	Actinobacillus pleuropneumoniae	Actinobacillus	LD20	Mus musculus (related: house mouse)	Pubmed	26796296	8	19	33	0	1	0
HOHEAMIL_19864	PHI:5466	reduced virulence	LonA	Lon proteases	Lung infections	Actinobacillus pleuropneumoniae	Actinobacillus	LD20	Mus musculus (related: house mouse)	Pubmed	26796296	20	3	8	0	0	0
HOHEAMIL_20859	PHI:5466	reduced virulence	LonA	Lon proteases	Lung infections	Actinobacillus pleuropneumoniae	Actinobacillus	LD20	Mus musculus (related: house mouse)	Pubmed	26796296	0	0	0	51	2	2
HPFKIIPL_05144	PHI:5466	reduced virulence	LonA	Lon proteases	Lung infections	Actinobacillus pleuropneumoniae	Actinobacillus	LD20	Mus musculus (related: house mouse)	Pubmed	26796296	0	0	0	0	0	274
HPFKIIPL_16414	PHI:5466	reduced virulence	LonA	Lon proteases	Lung infections	Actinobacillus pleuropneumoniae	Actinobacillus	LD20	Mus musculus (related: house mouse)	Pubmed	26796296	0	0	0	0	27	9
HPKBGNLN_08244	PHI:5466	reduced virulence	LonA	Lon proteases	Lung infections	Actinobacillus pleuropneumoniae	Actinobacillus	LD20	Mus musculus (related: house mouse)	Pubmed	26796296	0	4	3	0	0	0
HPKBGNLN_09933	PHI:5466	reduced virulence	LonA	Lon proteases	Lung infections	Actinobacillus pleuropneumoniae	Actinobacillus	LD20	Mus musculus (related: house mouse)	Pubmed	26796296	0	0	0	1	4	2
HPKBGNLN_13388	PHI:5466	reduced virulence	LonA	Lon proteases	Lung infections	Actinobacillus pleuropneumoniae	Actinobacillus	LD20	Mus musculus (related: house mouse)	Pubmed	26796296	0	0	0	1	4	3
HPKBGNLN_16292	PHI:5466	reduced virulence	LonA	Lon proteases	Lung infections	Actinobacillus pleuropneumoniae	Actinobacillus	LD20	Mus musculus (related: house mouse)	Pubmed	26796296	0	0	2	0	0	0
IBAENLEN_18380	PHI:5466	reduced virulence	LonA	Lon proteases	Lung infections	Actinobacillus pleuropneumoniae	Actinobacillus	LD20	Mus musculus (related: house mouse)	Pubmed	26796296	0	0	0	0	1	0
IBAENLEN_20812	PHI:5466	reduced virulence	LonA	Lon proteases	Lung infections	Actinobacillus pleuropneumoniae	Actinobacillus	LD20	Mus musculus (related: house mouse)	Pubmed	26796296	0	0	0	0	55	0
IBAENLEN_22735	PHI:5466	reduced virulence	LonA	Lon proteases	Lung infections	Actinobacillus pleuropneumoniae	Actinobacillus	LD20	Mus musculus (related: house mouse)	Pubmed	26796296	0	0	0	0	56	1
IBBBPICJ_07097	PHI:5466	reduced virulence	LonA	Lon proteases	Lung infections	Actinobacillus pleuropneumoniae	Actinobacillus	LD20	Mus musculus (related: house mouse)	Pubmed	26796296	0	0	0	1	2	0
IBBBPICJ_23693	PHI:5466	reduced virulence	LonA	Lon proteases	Lung infections	Actinobacillus pleuropneumoniae	Actinobacillus	LD20	Mus musculus (related: house mouse)	Pubmed	26796296	0	0	0	0	17	128
IBMGDPJO_04751	PHI:5466	reduced virulence	LonA	Lon proteases	Lung infections	Actinobacillus pleuropneumoniae	Actinobacillus	LD20	Mus musculus (related: house mouse)	Pubmed	26796296	0	0	0	0	5	0
IBMGDPJO_10381	PHI:5466	reduced virulence	LonA	Lon proteases	Lung infections	Actinobacillus pleuropneumoniae	Actinobacillus	LD20	Mus musculus (related: house mouse)	Pubmed	26796296	0	0	0	8	9	24
IBMGDPJO_16163	PHI:5466	reduced virulence	LonA	Lon proteases	Lung infections	Actinobacillus pleuropneumoniae	Actinobacillus	LD20	Mus musculus (related: house mouse)	Pubmed	26796296	0	0	0	44	1	1
ICACAOGN_00822	PHI:5466	reduced virulence	LonA	Lon proteases	Lung infections	Actinobacillus pleuropneumoniae	Actinobacillus	LD20	Mus musculus (related: house mouse)	Pubmed	26796296	0	0	0	37	28	35
ICACAOGN_14273	PHI:5466	reduced virulence	LonA	Lon proteases	Lung infections	Actinobacillus pleuropneumoniae	Actinobacillus	LD20	Mus musculus (related: house mouse)	Pubmed	26796296	6	13	10	0	0	0
ICBBAEHM_10726	PHI:5466	reduced virulence	LonA	Lon proteases	Lung infections	Actinobacillus pleuropneumoniae	Actinobacillus	LD20	Mus musculus (related: house mouse)	Pubmed	26796296	0	0	0	0	1	1
ICOHNLIG_18348	PHI:5466	reduced virulence	LonA	Lon proteases	Lung infections	Actinobacillus pleuropneumoniae	Actinobacillus	LD20	Mus musculus (related: house mouse)	Pubmed	26796296	0	0	0	0	0	0
ICOHNLIG_21327	PHI:5466	reduced virulence	LonA	Lon proteases	Lung infections	Actinobacillus pleuropneumoniae	Actinobacillus	LD20	Mus musculus (related: house mouse)	Pubmed	26796296	0	0	0	7	14	1
ICOHNLIG_23733	PHI:5466	reduced virulence	LonA	Lon proteases	Lung infections	Actinobacillus pleuropneumoniae	Actinobacillus	LD20	Mus musculus (related: house mouse)	Pubmed	26796296	23	33	32	0	0	1
IDPCJEPJ_01181	PHI:5466	reduced virulence	LonA	Lon proteases	Lung infections	Actinobacillus pleuropneumoniae	Actinobacillus	LD20	Mus musculus (related: house mouse)	Pubmed	26796296	7	8	3	0	0	0
IDPCJEPJ_03905	PHI:5466	reduced virulence	LonA	Lon proteases	Lung infections	Actinobacillus pleuropneumoniae	Actinobacillus	LD20	Mus musculus (related: house mouse)	Pubmed	26796296	0	0	0	1	1	1
IDPCJEPJ_05323	PHI:5466	reduced virulence	LonA	Lon proteases	Lung infections	Actinobacillus pleuropneumoniae	Actinobacillus	LD20	Mus musculus (related: house mouse)	Pubmed	26796296	0	0	0	0	36	0
IDPCJEPJ_06521	PHI:5466	reduced virulence	LonA	Lon proteases	Lung infections	Actinobacillus pleuropneumoniae	Actinobacillus	LD20	Mus musculus (related: house mouse)	Pubmed	26796296	0	0	0	0	76	1
IDPCJEPJ_08368	PHI:5466	reduced virulence	LonA	Lon proteases	Lung infections	Actinobacillus pleuropneumoniae	Actinobacillus	LD20	Mus musculus (related: house mouse)	Pubmed	26796296	0	0	0	0	0	2
IFGJPHGI_06779	PHI:5466	reduced virulence	LonA	Lon proteases	Lung infections	Actinobacillus pleuropneumoniae	Actinobacillus	LD20	Mus musculus (related: house mouse)	Pubmed	26796296	0	3	0	0	0	0
IFGJPHGI_10508	PHI:5466	reduced virulence	LonA	Lon proteases	Lung infections	Actinobacillus pleuropneumoniae	Actinobacillus	LD20	Mus musculus (related: house mouse)	Pubmed	26796296	0	0	0	0	30	10
IFGJPHGI_14286	PHI:5466	reduced virulence	LonA	Lon proteases	Lung infections	Actinobacillus pleuropneumoniae	Actinobacillus	LD20	Mus musculus (related: house mouse)	Pubmed	26796296	3	0	3	0	0	0
IFGJPHGI_15360	PHI:5466	reduced virulence	LonA	Lon proteases	Lung infections	Actinobacillus pleuropneumoniae	Actinobacillus	LD20	Mus musculus (related: house mouse)	Pubmed	26796296	2	16	8	0	0	0
IGIJBLJP_00618	PHI:5466	reduced virulence	LonA	Lon proteases	Lung infections	Actinobacillus pleuropneumoniae	Actinobacillus	LD20	Mus musculus (related: house mouse)	Pubmed	26796296	0	0	0	0	0	70
IGIJBLJP_04833	PHI:5466	reduced virulence	LonA	Lon proteases	Lung infections	Actinobacillus pleuropneumoniae	Actinobacillus	LD20	Mus musculus (related: house mouse)	Pubmed	26796296	0	0	0	21	18	7
IGIJBLJP_11912	PHI:5466	reduced virulence	LonA	Lon proteases	Lung infections	Actinobacillus pleuropneumoniae	Actinobacillus	LD20	Mus musculus (related: house mouse)	Pubmed	26796296	0	0	0	0	1	0
IGIJBLJP_21418	PHI:5466	reduced virulence	LonA	Lon proteases	Lung infections	Actinobacillus pleuropneumoniae	Actinobacillus	LD20	Mus musculus (related: house mouse)	Pubmed	26796296	10	0	2	55	39	1986
IGNKHGDI_04532	PHI:5466	reduced virulence	LonA	Lon proteases	Lung infections	Actinobacillus pleuropneumoniae	Actinobacillus	LD20	Mus musculus (related: house mouse)	Pubmed	26796296	0	0	0	0	6	0
IGNKHGDI_04600	PHI:5466	reduced virulence	LonA	Lon proteases	Lung infections	Actinobacillus pleuropneumoniae	Actinobacillus	LD20	Mus musculus (related: house mouse)	Pubmed	26796296	16	1	3	0	0	0
IGNKHGDI_05230	PHI:5466	reduced virulence	LonA	Lon proteases	Lung infections	Actinobacillus pleuropneumoniae	Actinobacillus	LD20	Mus musculus (related: house mouse)	Pubmed	26796296	1	0	0	61	3	12
IGNKHGDI_11663	PHI:5466	reduced virulence	LonA	Lon proteases	Lung infections	Actinobacillus pleuropneumoniae	Actinobacillus	LD20	Mus musculus (related: house mouse)	Pubmed	26796296	0	0	0	0	7	2
IGNKHGDI_15540	PHI:5466	reduced virulence	LonA	Lon proteases	Lung infections	Actinobacillus pleuropneumoniae	Actinobacillus	LD20	Mus musculus (related: house mouse)	Pubmed	26796296	0	0	0	0	0	0
IHOADBDP_16885	PHI:5466	reduced virulence	LonA	Lon proteases	Lung infections	Actinobacillus pleuropneumoniae	Actinobacillus	LD20	Mus musculus (related: house mouse)	Pubmed	26796296	0	0	0	0	0	0
IHPHIMPF_03444	PHI:5466	reduced virulence	LonA	Lon proteases	Lung infections	Actinobacillus pleuropneumoniae	Actinobacillus	LD20	Mus musculus (related: house mouse)	Pubmed	26796296	0	0	0	0	0	0
IHPHIMPF_07087	PHI:5466	reduced virulence	LonA	Lon proteases	Lung infections	Actinobacillus pleuropneumoniae	Actinobacillus	LD20	Mus musculus (related: house mouse)	Pubmed	26796296	0	0	0	6	12	2
IHPHIMPF_23044	PHI:5466	reduced virulence	LonA	Lon proteases	Lung infections	Actinobacillus pleuropneumoniae	Actinobacillus	LD20	Mus musculus (related: house mouse)	Pubmed	26796296	7	11	8	0	0	0
IIFKPBDK_19878	PHI:5466	reduced virulence	LonA	Lon proteases	Lung infections	Actinobacillus pleuropneumoniae	Actinobacillus	LD20	Mus musculus (related: house mouse)	Pubmed	26796296	0	0	0	0	12	2
IIFKPBDK_21075	PHI:5466	reduced virulence	LonA	Lon proteases	Lung infections	Actinobacillus pleuropneumoniae	Actinobacillus	LD20	Mus musculus (related: house mouse)	Pubmed	26796296	0	0	0	25	0	2
IIJOAKOD_01606	PHI:5466	reduced virulence	LonA	Lon proteases	Lung infections	Actinobacillus pleuropneumoniae	Actinobacillus	LD20	Mus musculus (related: house mouse)	Pubmed	26796296	1	0	0	1	0	17
IIJOAKOD_12782	PHI:5466	reduced virulence	LonA	Lon proteases	Lung infections	Actinobacillus pleuropneumoniae	Actinobacillus	LD20	Mus musculus (related: house mouse)	Pubmed	26796296	6	6	9	0	0	0
IIJOAKOD_13699	PHI:5466	reduced virulence	LonA	Lon proteases	Lung infections	Actinobacillus pleuropneumoniae	Actinobacillus	LD20	Mus musculus (related: house mouse)	Pubmed	26796296	0	0	0	113	4	2
IIJOAKOD_19762	PHI:5466	reduced virulence	LonA	Lon proteases	Lung infections	Actinobacillus pleuropneumoniae	Actinobacillus	LD20	Mus musculus (related: house mouse)	Pubmed	26796296	0	0	0	9	12	5
IIKNINHN_17860	PHI:5466	reduced virulence	LonA	Lon proteases	Lung infections	Actinobacillus pleuropneumoniae	Actinobacillus	LD20	Mus musculus (related: house mouse)	Pubmed	26796296	1	5	2	0	0	0
IKBAOEGD_09653	PHI:5466	reduced virulence	LonA	Lon proteases	Lung infections	Actinobacillus pleuropneumoniae	Actinobacillus	LD20	Mus musculus (related: house mouse)	Pubmed	26796296	5	54	16	0	0	1
IKBAOEGD_13855	PHI:5466	reduced virulence	LonA	Lon proteases	Lung infections	Actinobacillus pleuropneumoniae	Actinobacillus	LD20	Mus musculus (related: house mouse)	Pubmed	26796296	3	5	6	0	0	0
IKGCLEML_10331	PHI:5466	reduced virulence	LonA	Lon proteases	Lung infections	Actinobacillus pleuropneumoniae	Actinobacillus	LD20	Mus musculus (related: house mouse)	Pubmed	26796296	0	0	0	0	0	0
IKGCLEML_11813	PHI:5466	reduced virulence	LonA	Lon proteases	Lung infections	Actinobacillus pleuropneumoniae	Actinobacillus	LD20	Mus musculus (related: house mouse)	Pubmed	26796296	0	0	1	0	1	4
IKLHLLHK_08072	PHI:5466	reduced virulence	LonA	Lon proteases	Lung infections	Actinobacillus pleuropneumoniae	Actinobacillus	LD20	Mus musculus (related: house mouse)	Pubmed	26796296	0	0	2	0	6	42
IOEPBNLG_02247	PHI:5466	reduced virulence	LonA	Lon proteases	Lung infections	Actinobacillus pleuropneumoniae	Actinobacillus	LD20	Mus musculus (related: house mouse)	Pubmed	26796296	0	0	1	20	3	1
IOEPBNLG_15994	PHI:5466	reduced virulence	LonA	Lon proteases	Lung infections	Actinobacillus pleuropneumoniae	Actinobacillus	LD20	Mus musculus (related: house mouse)	Pubmed	26796296	2	24	7	0	0	0
IOEPBNLG_18628	PHI:5466	reduced virulence	LonA	Lon proteases	Lung infections	Actinobacillus pleuropneumoniae	Actinobacillus	LD20	Mus musculus (related: house mouse)	Pubmed	26796296	0	0	1	0	1	26
IPIADMJA_11718	PHI:5466	reduced virulence	LonA	Lon proteases	Lung infections	Actinobacillus pleuropneumoniae	Actinobacillus	LD20	Mus musculus (related: house mouse)	Pubmed	26796296	0	0	0	0	0	0
IPIADMJA_12696	PHI:5466	reduced virulence	LonA	Lon proteases	Lung infections	Actinobacillus pleuropneumoniae	Actinobacillus	LD20	Mus musculus (related: house mouse)	Pubmed	26796296	0	0	0	80	7	5
IPIADMJA_22953	PHI:5466	reduced virulence	LonA	Lon proteases	Lung infections	Actinobacillus pleuropneumoniae	Actinobacillus	LD20	Mus musculus (related: house mouse)	Pubmed	26796296	0	0	0	1	35	15
IPIADMJA_24100	PHI:5466	reduced virulence	LonA	Lon proteases	Lung infections	Actinobacillus pleuropneumoniae	Actinobacillus	LD20	Mus musculus (related: house mouse)	Pubmed	26796296	2	3	0	0	0	0
IPJADIIJ_00902	PHI:5466	reduced virulence	LonA	Lon proteases	Lung infections	Actinobacillus pleuropneumoniae	Actinobacillus	LD20	Mus musculus (related: house mouse)	Pubmed	26796296	3	3	6	0	1	0
IPJADIIJ_04545	PHI:5466	reduced virulence	LonA	Lon proteases	Lung infections	Actinobacillus pleuropneumoniae	Actinobacillus	LD20	Mus musculus (related: house mouse)	Pubmed	26796296	6	0	5	0	0	0
IPJADIIJ_09700	PHI:5466	reduced virulence	LonA	Lon proteases	Lung infections	Actinobacillus pleuropneumoniae	Actinobacillus	LD20	Mus musculus (related: house mouse)	Pubmed	26796296	2	0	1	0	0	0
IPJADIIJ_10376	PHI:5466	reduced virulence	LonA	Lon proteases	Lung infections	Actinobacillus pleuropneumoniae	Actinobacillus	LD20	Mus musculus (related: house mouse)	Pubmed	26796296	25	37	32	1	1	0
JAFGCADK_06843	PHI:5466	reduced virulence	LonA	Lon proteases	Lung infections	Actinobacillus pleuropneumoniae	Actinobacillus	LD20	Mus musculus (related: house mouse)	Pubmed	26796296	3	0	4	0	0	0
JAFGCADK_18711	PHI:5466	reduced virulence	LonA	Lon proteases	Lung infections	Actinobacillus pleuropneumoniae	Actinobacillus	LD20	Mus musculus (related: house mouse)	Pubmed	26796296	0	0	0	0	1	0
JBEHEGLH_00813	PHI:5466	reduced virulence	LonA	Lon proteases	Lung infections	Actinobacillus pleuropneumoniae	Actinobacillus	LD20	Mus musculus (related: house mouse)	Pubmed	26796296	0	0	0	0	12	7
JBEHEGLH_04155	PHI:5466	reduced virulence	LonA	Lon proteases	Lung infections	Actinobacillus pleuropneumoniae	Actinobacillus	LD20	Mus musculus (related: house mouse)	Pubmed	26796296	5	4	16	0	1	0
JBEHEGLH_10542	PHI:5466	reduced virulence	LonA	Lon proteases	Lung infections	Actinobacillus pleuropneumoniae	Actinobacillus	LD20	Mus musculus (related: house mouse)	Pubmed	26796296	5	4	4	0	1	0
JBEHEGLH_15316	PHI:5466	reduced virulence	LonA	Lon proteases	Lung infections	Actinobacillus pleuropneumoniae	Actinobacillus	LD20	Mus musculus (related: house mouse)	Pubmed	26796296	5	18	12	0	0	0
JCBGBFEE_01878	PHI:5466	reduced virulence	LonA	Lon proteases	Lung infections	Actinobacillus pleuropneumoniae	Actinobacillus	LD20	Mus musculus (related: house mouse)	Pubmed	26796296	1	4	5	0	1	3
JCBGBFEE_07878	PHI:5466	reduced virulence	LonA	Lon proteases	Lung infections	Actinobacillus pleuropneumoniae	Actinobacillus	LD20	Mus musculus (related: house mouse)	Pubmed	26796296	12	25	2	0	0	0
JCBGBFEE_09618	PHI:5466	reduced virulence	LonA	Lon proteases	Lung infections	Actinobacillus pleuropneumoniae	Actinobacillus	LD20	Mus musculus (related: house mouse)	Pubmed	26796296	4	7	10	0	0	0
JCBGBFEE_12163	PHI:5466	reduced virulence	LonA	Lon proteases	Lung infections	Actinobacillus pleuropneumoniae	Actinobacillus	LD20	Mus musculus (related: house mouse)	Pubmed	26796296	0	0	0	2	7	0
JCBGBFEE_15364	PHI:5466	reduced virulence	LonA	Lon proteases	Lung infections	Actinobacillus pleuropneumoniae	Actinobacillus	LD20	Mus musculus (related: house mouse)	Pubmed	26796296	14	11	21	0	0	1
JDBALMJP_08137	PHI:5466	reduced virulence	LonA	Lon proteases	Lung infections	Actinobacillus pleuropneumoniae	Actinobacillus	LD20	Mus musculus (related: house mouse)	Pubmed	26796296	0	0	0	3	1	0
JDPFMLBF_01012	PHI:5466	reduced virulence	LonA	Lon proteases	Lung infections	Actinobacillus pleuropneumoniae	Actinobacillus	LD20	Mus musculus (related: house mouse)	Pubmed	26796296	0	0	0	0	0	0
JDPFMLBF_04060	PHI:5466	reduced virulence	LonA	Lon proteases	Lung infections	Actinobacillus pleuropneumoniae	Actinobacillus	LD20	Mus musculus (related: house mouse)	Pubmed	26796296	0	0	0	34	13	8
JDPFMLBF_06992	PHI:5466	reduced virulence	LonA	Lon proteases	Lung infections	Actinobacillus pleuropneumoniae	Actinobacillus	LD20	Mus musculus (related: house mouse)	Pubmed	26796296	3	32	7	0	0	0
JDPFMLBF_10263	PHI:5466	reduced virulence	LonA	Lon proteases	Lung infections	Actinobacillus pleuropneumoniae	Actinobacillus	LD20	Mus musculus (related: house mouse)	Pubmed	26796296	0	0	0	0	0	0
JDPFMLBF_12125	PHI:5466	reduced virulence	LonA	Lon proteases	Lung infections	Actinobacillus pleuropneumoniae	Actinobacillus	LD20	Mus musculus (related: house mouse)	Pubmed	26796296	9	19	6	0	0	0
JEEDAMHF_00048	PHI:5466	reduced virulence	LonA	Lon proteases	Lung infections	Actinobacillus pleuropneumoniae	Actinobacillus	LD20	Mus musculus (related: house mouse)	Pubmed	26796296	0	0	0	10	1	0
JEEDAMHF_08195	PHI:5466	reduced virulence	LonA	Lon proteases	Lung infections	Actinobacillus pleuropneumoniae	Actinobacillus	LD20	Mus musculus (related: house mouse)	Pubmed	26796296	0	0	0	0	0	0
JEFEPLOO_10040	PHI:5466	reduced virulence	LonA	Lon proteases	Lung infections	Actinobacillus pleuropneumoniae	Actinobacillus	LD20	Mus musculus (related: house mouse)	Pubmed	26796296	5	82	29	0	0	0
JEFEPLOO_15268	PHI:5466	reduced virulence	LonA	Lon proteases	Lung infections	Actinobacillus pleuropneumoniae	Actinobacillus	LD20	Mus musculus (related: house mouse)	Pubmed	26796296	0	0	0	10	2	1
JELKLKHH_00803	PHI:5466	reduced virulence	LonA	Lon proteases	Lung infections	Actinobacillus pleuropneumoniae	Actinobacillus	LD20	Mus musculus (related: house mouse)	Pubmed	26796296	0	0	0	1	0	0
JEMKAGCF_02518	PHI:5466	reduced virulence	LonA	Lon proteases	Lung infections	Actinobacillus pleuropneumoniae	Actinobacillus	LD20	Mus musculus (related: house mouse)	Pubmed	26796296	2	5	4	0	0	0
JEMKAGCF_06780	PHI:5466	reduced virulence	LonA	Lon proteases	Lung infections	Actinobacillus pleuropneumoniae	Actinobacillus	LD20	Mus musculus (related: house mouse)	Pubmed	26796296	0	0	0	0	0	0
JEMKAGCF_21402	PHI:5466	reduced virulence	LonA	Lon proteases	Lung infections	Actinobacillus pleuropneumoniae	Actinobacillus	LD20	Mus musculus (related: house mouse)	Pubmed	26796296	0	0	0	0	0	35
JEPJOLFE_03980	PHI:5466	reduced virulence	LonA	Lon proteases	Lung infections	Actinobacillus pleuropneumoniae	Actinobacillus	LD20	Mus musculus (related: house mouse)	Pubmed	26796296	0	0	2	0	10	3
JEPJOLFE_05189	PHI:5466	reduced virulence	LonA	Lon proteases	Lung infections	Actinobacillus pleuropneumoniae	Actinobacillus	LD20	Mus musculus (related: house mouse)	Pubmed	26796296	0	0	0	5	4	4
JEPJOLFE_15984	PHI:5466	reduced virulence	LonA	Lon proteases	Lung infections	Actinobacillus pleuropneumoniae	Actinobacillus	LD20	Mus musculus (related: house mouse)	Pubmed	26796296	5	18	13	0	0	0
JEPJOLFE_16071	PHI:5466	reduced virulence	LonA	Lon proteases	Lung infections	Actinobacillus pleuropneumoniae	Actinobacillus	LD20	Mus musculus (related: house mouse)	Pubmed	26796296	0	0	0	11	5	1
JFBMOCKG_11911	PHI:5466	reduced virulence	LonA	Lon proteases	Lung infections	Actinobacillus pleuropneumoniae	Actinobacillus	LD20	Mus musculus (related: house mouse)	Pubmed	26796296	1	17	8	0	0	0
JFFOCKKO_19886	PHI:5466	reduced virulence	LonA	Lon proteases	Lung infections	Actinobacillus pleuropneumoniae	Actinobacillus	LD20	Mus musculus (related: house mouse)	Pubmed	26796296	0	0	0	58	1	3
JFIPNEBH_10805	PHI:5466	reduced virulence	LonA	Lon proteases	Lung infections	Actinobacillus pleuropneumoniae	Actinobacillus	LD20	Mus musculus (related: house mouse)	Pubmed	26796296	0	0	0	0	0	0
JFIPNEBH_14293	PHI:5466	reduced virulence	LonA	Lon proteases	Lung infections	Actinobacillus pleuropneumoniae	Actinobacillus	LD20	Mus musculus (related: house mouse)	Pubmed	26796296	0	0	0	2	2	0
JFIPNEBH_17599	PHI:5466	reduced virulence	LonA	Lon proteases	Lung infections	Actinobacillus pleuropneumoniae	Actinobacillus	LD20	Mus musculus (related: house mouse)	Pubmed	26796296	11	17	10	0	0	0
JFIPNEBH_17744	PHI:5466	reduced virulence	LonA	Lon proteases	Lung infections	Actinobacillus pleuropneumoniae	Actinobacillus	LD20	Mus musculus (related: house mouse)	Pubmed	26796296	4	4	14	0	0	1
JFIPNEBH_17982	PHI:5466	reduced virulence	LonA	Lon proteases	Lung infections	Actinobacillus pleuropneumoniae	Actinobacillus	LD20	Mus musculus (related: house mouse)	Pubmed	26796296	0	0	0	1	3	5
JFJGLGOK_01232	PHI:5466	reduced virulence	LonA	Lon proteases	Lung infections	Actinobacillus pleuropneumoniae	Actinobacillus	LD20	Mus musculus (related: house mouse)	Pubmed	26796296	0	0	0	0	0	0
JFJGLGOK_05152	PHI:5466	reduced virulence	LonA	Lon proteases	Lung infections	Actinobacillus pleuropneumoniae	Actinobacillus	LD20	Mus musculus (related: house mouse)	Pubmed	26796296	0	0	0	0	63	6
JFJGLGOK_06706	PHI:5466	reduced virulence	LonA	Lon proteases	Lung infections	Actinobacillus pleuropneumoniae	Actinobacillus	LD20	Mus musculus (related: house mouse)	Pubmed	26796296	0	0	0	0	0	0
JFJGLGOK_14187	PHI:5466	reduced virulence	LonA	Lon proteases	Lung infections	Actinobacillus pleuropneumoniae	Actinobacillus	LD20	Mus musculus (related: house mouse)	Pubmed	26796296	0	0	0	15	1	22
JFJGLGOK_18128	PHI:5466	reduced virulence	LonA	Lon proteases	Lung infections	Actinobacillus pleuropneumoniae	Actinobacillus	LD20	Mus musculus (related: house mouse)	Pubmed	26796296	0	0	0	1	5	1
JFNMCFMJ_03231	PHI:5466	reduced virulence	LonA	Lon proteases	Lung infections	Actinobacillus pleuropneumoniae	Actinobacillus	LD20	Mus musculus (related: house mouse)	Pubmed	26796296	15	7	15	0	0	0
JFNMCFMJ_10850	PHI:5466	reduced virulence	LonA	Lon proteases	Lung infections	Actinobacillus pleuropneumoniae	Actinobacillus	LD20	Mus musculus (related: house mouse)	Pubmed	26796296	0	0	0	1	1	8
JFNMCFMJ_11860	PHI:5466	reduced virulence	LonA	Lon proteases	Lung infections	Actinobacillus pleuropneumoniae	Actinobacillus	LD20	Mus musculus (related: house mouse)	Pubmed	26796296	1	10	1	0	0	0
JFNMCFMJ_17748	PHI:5466	reduced virulence	LonA	Lon proteases	Lung infections	Actinobacillus pleuropneumoniae	Actinobacillus	LD20	Mus musculus (related: house mouse)	Pubmed	26796296	0	0	0	0	1	0
JGADDPOE_12783	PHI:5466	reduced virulence	LonA	Lon proteases	Lung infections	Actinobacillus pleuropneumoniae	Actinobacillus	LD20	Mus musculus (related: house mouse)	Pubmed	26796296	0	0	0	4	1	5
JGAIINID_05169	PHI:5466	reduced virulence	LonA	Lon proteases	Lung infections	Actinobacillus pleuropneumoniae	Actinobacillus	LD20	Mus musculus (related: house mouse)	Pubmed	26796296	6	24	41	0	0	0
JGAIINID_09726	PHI:5466	reduced virulence	LonA	Lon proteases	Lung infections	Actinobacillus pleuropneumoniae	Actinobacillus	LD20	Mus musculus (related: house mouse)	Pubmed	26796296	0	0	0	0	1	0
JGAIINID_19004	PHI:5466	reduced virulence	LonA	Lon proteases	Lung infections	Actinobacillus pleuropneumoniae	Actinobacillus	LD20	Mus musculus (related: house mouse)	Pubmed	26796296	0	0	0	0	0	3
JGBADCPH_00561	PHI:5466	reduced virulence	LonA	Lon proteases	Lung infections	Actinobacillus pleuropneumoniae	Actinobacillus	LD20	Mus musculus (related: house mouse)	Pubmed	26796296	0	0	0	0	0	12
JGCJNOMJ_02571	PHI:5466	reduced virulence	LonA	Lon proteases	Lung infections	Actinobacillus pleuropneumoniae	Actinobacillus	LD20	Mus musculus (related: house mouse)	Pubmed	26796296	0	0	0	0	2	5
JGCJNOMJ_17398	PHI:5466	reduced virulence	LonA	Lon proteases	Lung infections	Actinobacillus pleuropneumoniae	Actinobacillus	LD20	Mus musculus (related: house mouse)	Pubmed	26796296	0	0	0	0	0	4
JHNHICMG_07895	PHI:5466	reduced virulence	LonA	Lon proteases	Lung infections	Actinobacillus pleuropneumoniae	Actinobacillus	LD20	Mus musculus (related: house mouse)	Pubmed	26796296	0	0	0	15	0	1
JHNHICMG_11249	PHI:5466	reduced virulence	LonA	Lon proteases	Lung infections	Actinobacillus pleuropneumoniae	Actinobacillus	LD20	Mus musculus (related: house mouse)	Pubmed	26796296	3	6	5	0	0	0
JHNHICMG_14789	PHI:5466	reduced virulence	LonA	Lon proteases	Lung infections	Actinobacillus pleuropneumoniae	Actinobacillus	LD20	Mus musculus (related: house mouse)	Pubmed	26796296	0	0	0	0	0	0
JHNHICMG_22691	PHI:5466	reduced virulence	LonA	Lon proteases	Lung infections	Actinobacillus pleuropneumoniae	Actinobacillus	LD20	Mus musculus (related: house mouse)	Pubmed	26796296	0	0	0	0	2	36
JHPBDKIK_01826	PHI:5466	reduced virulence	LonA	Lon proteases	Lung infections	Actinobacillus pleuropneumoniae	Actinobacillus	LD20	Mus musculus (related: house mouse)	Pubmed	26796296	0	0	0	16	8	13
JHPBDKIK_06983	PHI:5466	reduced virulence	LonA	Lon proteases	Lung infections	Actinobacillus pleuropneumoniae	Actinobacillus	LD20	Mus musculus (related: house mouse)	Pubmed	26796296	12	23	21	0	0	0
JHPBDKIK_10893	PHI:5466	reduced virulence	LonA	Lon proteases	Lung infections	Actinobacillus pleuropneumoniae	Actinobacillus	LD20	Mus musculus (related: house mouse)	Pubmed	26796296	0	0	0	14	11	13
JHPBDKIK_12779	PHI:5466	reduced virulence	LonA	Lon proteases	Lung infections	Actinobacillus pleuropneumoniae	Actinobacillus	LD20	Mus musculus (related: house mouse)	Pubmed	26796296	11	21	16	0	1	0
JHPBDKIK_15030	PHI:5466	reduced virulence	LonA	Lon proteases	Lung infections	Actinobacillus pleuropneumoniae	Actinobacillus	LD20	Mus musculus (related: house mouse)	Pubmed	26796296	0	0	0	0	1	0
JHPBDKIK_15853	PHI:5466	reduced virulence	LonA	Lon proteases	Lung infections	Actinobacillus pleuropneumoniae	Actinobacillus	LD20	Mus musculus (related: house mouse)	Pubmed	26796296	0	0	0	19	9	7
JIDOPIBF_02337	PHI:5466	reduced virulence	LonA	Lon proteases	Lung infections	Actinobacillus pleuropneumoniae	Actinobacillus	LD20	Mus musculus (related: house mouse)	Pubmed	26796296	0	0	0	0	0	0
JIDOPIBF_06027	PHI:5466	reduced virulence	LonA	Lon proteases	Lung infections	Actinobacillus pleuropneumoniae	Actinobacillus	LD20	Mus musculus (related: house mouse)	Pubmed	26796296	2	13	8	0	0	0
JIDOPIBF_12474	PHI:5466	reduced virulence	LonA	Lon proteases	Lung infections	Actinobacillus pleuropneumoniae	Actinobacillus	LD20	Mus musculus (related: house mouse)	Pubmed	26796296	1	1	2	1	0	0
JJHANOCM_04423	PHI:5466	reduced virulence	LonA	Lon proteases	Lung infections	Actinobacillus pleuropneumoniae	Actinobacillus	LD20	Mus musculus (related: house mouse)	Pubmed	26796296	0	0	0	2	0	0
JJHANOCM_07040	PHI:5466	reduced virulence	LonA	Lon proteases	Lung infections	Actinobacillus pleuropneumoniae	Actinobacillus	LD20	Mus musculus (related: house mouse)	Pubmed	26796296	0	0	0	1	19	1
JJHANOCM_10216	PHI:5466	reduced virulence	LonA	Lon proteases	Lung infections	Actinobacillus pleuropneumoniae	Actinobacillus	LD20	Mus musculus (related: house mouse)	Pubmed	26796296	6	17	11	29	5	18
JJHANOCM_13530	PHI:5466	reduced virulence	LonA	Lon proteases	Lung infections	Actinobacillus pleuropneumoniae	Actinobacillus	LD20	Mus musculus (related: house mouse)	Pubmed	26796296	4	1	4	0	0	0
JJHANOCM_14502	PHI:5466	reduced virulence	LonA	Lon proteases	Lung infections	Actinobacillus pleuropneumoniae	Actinobacillus	LD20	Mus musculus (related: house mouse)	Pubmed	26796296	17	7	17	0	0	1
JKDAHKBK_00821	PHI:5466	reduced virulence	LonA	Lon proteases	Lung infections	Actinobacillus pleuropneumoniae	Actinobacillus	LD20	Mus musculus (related: house mouse)	Pubmed	26796296	2	6	2	0	0	0
JKDAHKBK_06306	PHI:5466	reduced virulence	LonA	Lon proteases	Lung infections	Actinobacillus pleuropneumoniae	Actinobacillus	LD20	Mus musculus (related: house mouse)	Pubmed	26796296	12	10	8	0	0	0
JKMJJJFB_04054	PHI:5466	reduced virulence	LonA	Lon proteases	Lung infections	Actinobacillus pleuropneumoniae	Actinobacillus	LD20	Mus musculus (related: house mouse)	Pubmed	26796296	0	0	4	0	0	0
JKMJJJFB_11018	PHI:5466	reduced virulence	LonA	Lon proteases	Lung infections	Actinobacillus pleuropneumoniae	Actinobacillus	LD20	Mus musculus (related: house mouse)	Pubmed	26796296	0	0	0	17	4	14
JKMJJJFB_13499	PHI:5466	reduced virulence	LonA	Lon proteases	Lung infections	Actinobacillus pleuropneumoniae	Actinobacillus	LD20	Mus musculus (related: house mouse)	Pubmed	26796296	0	5	1	0	0	0
JKNKACFN_01085	PHI:5466	reduced virulence	LonA	Lon proteases	Lung infections	Actinobacillus pleuropneumoniae	Actinobacillus	LD20	Mus musculus (related: house mouse)	Pubmed	26796296	0	14	8	0	0	0
JLNNCNCJ_08839	PHI:5466	reduced virulence	LonA	Lon proteases	Lung infections	Actinobacillus pleuropneumoniae	Actinobacillus	LD20	Mus musculus (related: house mouse)	Pubmed	26796296	4	2	1	0	0	0
JLNNCNCJ_13975	PHI:5466	reduced virulence	LonA	Lon proteases	Lung infections	Actinobacillus pleuropneumoniae	Actinobacillus	LD20	Mus musculus (related: house mouse)	Pubmed	26796296	0	0	0	10	1	8
JLNNCNCJ_15592	PHI:5466	reduced virulence	LonA	Lon proteases	Lung infections	Actinobacillus pleuropneumoniae	Actinobacillus	LD20	Mus musculus (related: house mouse)	Pubmed	26796296	5	17	10	0	0	0
JLOEHEKM_09025	PHI:5466	reduced virulence	LonA	Lon proteases	Lung infections	Actinobacillus pleuropneumoniae	Actinobacillus	LD20	Mus musculus (related: house mouse)	Pubmed	26796296	1	2	7	0	0	0
JLOEHEKM_15901	PHI:5466	reduced virulence	LonA	Lon proteases	Lung infections	Actinobacillus pleuropneumoniae	Actinobacillus	LD20	Mus musculus (related: house mouse)	Pubmed	26796296	0	0	0	0	0	0
JLOEHEKM_20458	PHI:5466	reduced virulence	LonA	Lon proteases	Lung infections	Actinobacillus pleuropneumoniae	Actinobacillus	LD20	Mus musculus (related: house mouse)	Pubmed	26796296	0	0	0	16	1	0
JLOEHEKM_21387	PHI:5466	reduced virulence	LonA	Lon proteases	Lung infections	Actinobacillus pleuropneumoniae	Actinobacillus	LD20	Mus musculus (related: house mouse)	Pubmed	26796296	0	0	0	0	4	1
JMLDGEGM_21442	PHI:5466	reduced virulence	LonA	Lon proteases	Lung infections	Actinobacillus pleuropneumoniae	Actinobacillus	LD20	Mus musculus (related: house mouse)	Pubmed	26796296	0	0	0	0	1	0
JMLDGEGM_24059	PHI:5466	reduced virulence	LonA	Lon proteases	Lung infections	Actinobacillus pleuropneumoniae	Actinobacillus	LD20	Mus musculus (related: house mouse)	Pubmed	26796296	0	0	1	0	4	124
JNLMIGCD_01391	PHI:5466	reduced virulence	LonA	Lon proteases	Lung infections	Actinobacillus pleuropneumoniae	Actinobacillus	LD20	Mus musculus (related: house mouse)	Pubmed	26796296	0	0	0	13	1	0
JNLMIGCD_02748	PHI:5466	reduced virulence	LonA	Lon proteases	Lung infections	Actinobacillus pleuropneumoniae	Actinobacillus	LD20	Mus musculus (related: house mouse)	Pubmed	26796296	3	6	4	0	0	0
JNLMIGCD_04823	PHI:5466	reduced virulence	LonA	Lon proteases	Lung infections	Actinobacillus pleuropneumoniae	Actinobacillus	LD20	Mus musculus (related: house mouse)	Pubmed	26796296	2	5	6	0	0	0
JNLMIGCD_07659	PHI:5466	reduced virulence	LonA	Lon proteases	Lung infections	Actinobacillus pleuropneumoniae	Actinobacillus	LD20	Mus musculus (related: house mouse)	Pubmed	26796296	16	7	12	0	0	0
JNLMIGCD_07992	PHI:5466	reduced virulence	LonA	Lon proteases	Lung infections	Actinobacillus pleuropneumoniae	Actinobacillus	LD20	Mus musculus (related: house mouse)	Pubmed	26796296	0	0	0	0	5	9
JNLMIGCD_08403	PHI:5466	reduced virulence	LonA	Lon proteases	Lung infections	Actinobacillus pleuropneumoniae	Actinobacillus	LD20	Mus musculus (related: house mouse)	Pubmed	26796296	8	24	14	0	0	1
JNLMIGCD_08844	PHI:5466	reduced virulence	LonA	Lon proteases	Lung infections	Actinobacillus pleuropneumoniae	Actinobacillus	LD20	Mus musculus (related: house mouse)	Pubmed	26796296	9	1	1	0	0	0
JNLMIGCD_13552	PHI:5466	reduced virulence	LonA	Lon proteases	Lung infections	Actinobacillus pleuropneumoniae	Actinobacillus	LD20	Mus musculus (related: house mouse)	Pubmed	26796296	0	0	1	0	0	1
JNLMIGCD_14421	PHI:5466	reduced virulence	LonA	Lon proteases	Lung infections	Actinobacillus pleuropneumoniae	Actinobacillus	LD20	Mus musculus (related: house mouse)	Pubmed	26796296	1	0	0	0	0	0
JONCOLCM_02472	PHI:5466	reduced virulence	LonA	Lon proteases	Lung infections	Actinobacillus pleuropneumoniae	Actinobacillus	LD20	Mus musculus (related: house mouse)	Pubmed	26796296	0	0	0	0	5	0
JONCOLCM_07309	PHI:5466	reduced virulence	LonA	Lon proteases	Lung infections	Actinobacillus pleuropneumoniae	Actinobacillus	LD20	Mus musculus (related: house mouse)	Pubmed	26796296	13	10	9	0	0	0
JONCOLCM_11952	PHI:5466	reduced virulence	LonA	Lon proteases	Lung infections	Actinobacillus pleuropneumoniae	Actinobacillus	LD20	Mus musculus (related: house mouse)	Pubmed	26796296	8	5	13	0	0	0
JPJHLBGE_04005	PHI:5466	reduced virulence	LonA	Lon proteases	Lung infections	Actinobacillus pleuropneumoniae	Actinobacillus	LD20	Mus musculus (related: house mouse)	Pubmed	26796296	0	0	0	0	0	0
JPJHLBGE_07444	PHI:5466	reduced virulence	LonA	Lon proteases	Lung infections	Actinobacillus pleuropneumoniae	Actinobacillus	LD20	Mus musculus (related: house mouse)	Pubmed	26796296	0	0	1	0	2	194
JPJHLBGE_15977	PHI:5466	reduced virulence	LonA	Lon proteases	Lung infections	Actinobacillus pleuropneumoniae	Actinobacillus	LD20	Mus musculus (related: house mouse)	Pubmed	26796296	0	0	11	0	30	206
JPJHLBGE_19127	PHI:5466	reduced virulence	LonA	Lon proteases	Lung infections	Actinobacillus pleuropneumoniae	Actinobacillus	LD20	Mus musculus (related: house mouse)	Pubmed	26796296	0	0	0	46	24	7
JPKMLKCK_01782	PHI:5466	reduced virulence	LonA	Lon proteases	Lung infections	Actinobacillus pleuropneumoniae	Actinobacillus	LD20	Mus musculus (related: house mouse)	Pubmed	26796296	3	5	5	0	0	0
JPKMLKCK_04824	PHI:5466	reduced virulence	LonA	Lon proteases	Lung infections	Actinobacillus pleuropneumoniae	Actinobacillus	LD20	Mus musculus (related: house mouse)	Pubmed	26796296	5	16	10	0	0	1
JPKMLKCK_15872	PHI:5466	reduced virulence	LonA	Lon proteases	Lung infections	Actinobacillus pleuropneumoniae	Actinobacillus	LD20	Mus musculus (related: house mouse)	Pubmed	26796296	13	9	15	0	0	1
KADJJJDD_05809	PHI:5466	reduced virulence	LonA	Lon proteases	Lung infections	Actinobacillus pleuropneumoniae	Actinobacillus	LD20	Mus musculus (related: house mouse)	Pubmed	26796296	0	0	0	10	2	1
KADJJJDD_09607	PHI:5466	reduced virulence	LonA	Lon proteases	Lung infections	Actinobacillus pleuropneumoniae	Actinobacillus	LD20	Mus musculus (related: house mouse)	Pubmed	26796296	0	0	0	21	13	9
KADJJJDD_10424	PHI:5466	reduced virulence	LonA	Lon proteases	Lung infections	Actinobacillus pleuropneumoniae	Actinobacillus	LD20	Mus musculus (related: house mouse)	Pubmed	26796296	0	0	0	19	4	0
KADJJJDD_10425	PHI:5466	reduced virulence	LonA	Lon proteases	Lung infections	Actinobacillus pleuropneumoniae	Actinobacillus	LD20	Mus musculus (related: house mouse)	Pubmed	26796296	0	0	0	7	0	0
KAEBHOBA_01257	PHI:5466	reduced virulence	LonA	Lon proteases	Lung infections	Actinobacillus pleuropneumoniae	Actinobacillus	LD20	Mus musculus (related: house mouse)	Pubmed	26796296	0	2	2	0	0	0
KAEBHOBA_10525	PHI:5466	reduced virulence	LonA	Lon proteases	Lung infections	Actinobacillus pleuropneumoniae	Actinobacillus	LD20	Mus musculus (related: house mouse)	Pubmed	26796296	3	8	7	0	0	0
KAEBHOBA_15417	PHI:5466	reduced virulence	LonA	Lon proteases	Lung infections	Actinobacillus pleuropneumoniae	Actinobacillus	LD20	Mus musculus (related: house mouse)	Pubmed	26796296	0	0	0	3	3	1
KAKGPMAC_00779	PHI:5466	reduced virulence	LonA	Lon proteases	Lung infections	Actinobacillus pleuropneumoniae	Actinobacillus	LD20	Mus musculus (related: house mouse)	Pubmed	26796296	4	3	1	0	0	0
KAKGPMAC_01067	PHI:5466	reduced virulence	LonA	Lon proteases	Lung infections	Actinobacillus pleuropneumoniae	Actinobacillus	LD20	Mus musculus (related: house mouse)	Pubmed	26796296	0	0	0	1	1	0
KAKGPMAC_13313	PHI:5466	reduced virulence	LonA	Lon proteases	Lung infections	Actinobacillus pleuropneumoniae	Actinobacillus	LD20	Mus musculus (related: house mouse)	Pubmed	26796296	0	0	0	2	14	29
KAKGPMAC_14468	PHI:5466	reduced virulence	LonA	Lon proteases	Lung infections	Actinobacillus pleuropneumoniae	Actinobacillus	LD20	Mus musculus (related: house mouse)	Pubmed	26796296	0	0	0	0	1	15
KBGIKMCO_00600	PHI:5466	reduced virulence	LonA	Lon proteases	Lung infections	Actinobacillus pleuropneumoniae	Actinobacillus	LD20	Mus musculus (related: house mouse)	Pubmed	26796296	1	0	0	0	0	0
KBGIKMCO_09558	PHI:5466	reduced virulence	LonA	Lon proteases	Lung infections	Actinobacillus pleuropneumoniae	Actinobacillus	LD20	Mus musculus (related: house mouse)	Pubmed	26796296	0	0	0	2	7	0
KBGIKMCO_17743	PHI:5466	reduced virulence	LonA	Lon proteases	Lung infections	Actinobacillus pleuropneumoniae	Actinobacillus	LD20	Mus musculus (related: house mouse)	Pubmed	26796296	2	1	1	0	0	0
KBGIKMCO_19606	PHI:5466	reduced virulence	LonA	Lon proteases	Lung infections	Actinobacillus pleuropneumoniae	Actinobacillus	LD20	Mus musculus (related: house mouse)	Pubmed	26796296	0	0	0	0	90	44
KBGIKMCO_20215	PHI:5466	reduced virulence	LonA	Lon proteases	Lung infections	Actinobacillus pleuropneumoniae	Actinobacillus	LD20	Mus musculus (related: house mouse)	Pubmed	26796296	0	0	3	43	26	177
KBGIKMCO_20809	PHI:5466	reduced virulence	LonA	Lon proteases	Lung infections	Actinobacillus pleuropneumoniae	Actinobacillus	LD20	Mus musculus (related: house mouse)	Pubmed	26796296	0	0	0	1	9	7
KBHCBKGJ_01598	PHI:5466	reduced virulence	LonA	Lon proteases	Lung infections	Actinobacillus pleuropneumoniae	Actinobacillus	LD20	Mus musculus (related: house mouse)	Pubmed	26796296	0	2	3	0	0	0
KBHCBKGJ_06021	PHI:5466	reduced virulence	LonA	Lon proteases	Lung infections	Actinobacillus pleuropneumoniae	Actinobacillus	LD20	Mus musculus (related: house mouse)	Pubmed	26796296	0	0	0	0	0	0
KBHCBKGJ_12441	PHI:5466	reduced virulence	LonA	Lon proteases	Lung infections	Actinobacillus pleuropneumoniae	Actinobacillus	LD20	Mus musculus (related: house mouse)	Pubmed	26796296	0	0	0	3	1	0
KBLMPJJF_00811	PHI:5466	reduced virulence	LonA	Lon proteases	Lung infections	Actinobacillus pleuropneumoniae	Actinobacillus	LD20	Mus musculus (related: house mouse)	Pubmed	26796296	1	0	4	0	0	0
KBLMPJJF_00828	PHI:5466	reduced virulence	LonA	Lon proteases	Lung infections	Actinobacillus pleuropneumoniae	Actinobacillus	LD20	Mus musculus (related: house mouse)	Pubmed	26796296	4	3	0	0	0	0
KCBNIODD_01790	PHI:5466	reduced virulence	LonA	Lon proteases	Lung infections	Actinobacillus pleuropneumoniae	Actinobacillus	LD20	Mus musculus (related: house mouse)	Pubmed	26796296	0	0	0	0	0	0
KCBNIODD_03077	PHI:5466	reduced virulence	LonA	Lon proteases	Lung infections	Actinobacillus pleuropneumoniae	Actinobacillus	LD20	Mus musculus (related: house mouse)	Pubmed	26796296	3	4	3	0	0	0
KCBNIODD_06969	PHI:5466	reduced virulence	LonA	Lon proteases	Lung infections	Actinobacillus pleuropneumoniae	Actinobacillus	LD20	Mus musculus (related: house mouse)	Pubmed	26796296	0	0	0	0	2	0
KCBNIODD_08364	PHI:5466	reduced virulence	LonA	Lon proteases	Lung infections	Actinobacillus pleuropneumoniae	Actinobacillus	LD20	Mus musculus (related: house mouse)	Pubmed	26796296	16	11	8	0	0	0
KCJBAJAL_01942	PHI:5466	reduced virulence	LonA	Lon proteases	Lung infections	Actinobacillus pleuropneumoniae	Actinobacillus	LD20	Mus musculus (related: house mouse)	Pubmed	26796296	0	0	0	0	2	0
KCJBAJAL_07590	PHI:5466	reduced virulence	LonA	Lon proteases	Lung infections	Actinobacillus pleuropneumoniae	Actinobacillus	LD20	Mus musculus (related: house mouse)	Pubmed	26796296	0	0	0	0	2	27
KCJBAJAL_14510	PHI:5466	reduced virulence	LonA	Lon proteases	Lung infections	Actinobacillus pleuropneumoniae	Actinobacillus	LD20	Mus musculus (related: house mouse)	Pubmed	26796296	7	26	2	0	0	0
KCJBAJAL_21221	PHI:5466	reduced virulence	LonA	Lon proteases	Lung infections	Actinobacillus pleuropneumoniae	Actinobacillus	LD20	Mus musculus (related: house mouse)	Pubmed	26796296	0	0	0	25	11	45
KCJBAJAL_24060	PHI:5466	reduced virulence	LonA	Lon proteases	Lung infections	Actinobacillus pleuropneumoniae	Actinobacillus	LD20	Mus musculus (related: house mouse)	Pubmed	26796296	0	0	0	0	0	0
KDCDGDLD_10877	PHI:5466	reduced virulence	LonA	Lon proteases	Lung infections	Actinobacillus pleuropneumoniae	Actinobacillus	LD20	Mus musculus (related: house mouse)	Pubmed	26796296	0	0	0	48	5	0
KDCDGDLD_18361	PHI:5466	reduced virulence	LonA	Lon proteases	Lung infections	Actinobacillus pleuropneumoniae	Actinobacillus	LD20	Mus musculus (related: house mouse)	Pubmed	26796296	1	2	1	0	0	0
KDCDGDLD_23360	PHI:5466	reduced virulence	LonA	Lon proteases	Lung infections	Actinobacillus pleuropneumoniae	Actinobacillus	LD20	Mus musculus (related: house mouse)	Pubmed	26796296	4	4	1	0	0	1
KDJFIIIF_12529	PHI:5466	reduced virulence	LonA	Lon proteases	Lung infections	Actinobacillus pleuropneumoniae	Actinobacillus	LD20	Mus musculus (related: house mouse)	Pubmed	26796296	0	0	0	3	4	0
KDJFIIIF_14599	PHI:5466	reduced virulence	LonA	Lon proteases	Lung infections	Actinobacillus pleuropneumoniae	Actinobacillus	LD20	Mus musculus (related: house mouse)	Pubmed	26796296	6	9	10	0	0	0
KEAFBKIG_04362	PHI:5466	reduced virulence	LonA	Lon proteases	Lung infections	Actinobacillus pleuropneumoniae	Actinobacillus	LD20	Mus musculus (related: house mouse)	Pubmed	26796296	0	0	0	0	0	0
KEAFBKIG_13430	PHI:5466	reduced virulence	LonA	Lon proteases	Lung infections	Actinobacillus pleuropneumoniae	Actinobacillus	LD20	Mus musculus (related: house mouse)	Pubmed	26796296	4	2	4	0	0	0
KEAFBKIG_20213	PHI:5466	reduced virulence	LonA	Lon proteases	Lung infections	Actinobacillus pleuropneumoniae	Actinobacillus	LD20	Mus musculus (related: house mouse)	Pubmed	26796296	5	10	6	0	0	0
KEAFBKIG_20888	PHI:5466	reduced virulence	LonA	Lon proteases	Lung infections	Actinobacillus pleuropneumoniae	Actinobacillus	LD20	Mus musculus (related: house mouse)	Pubmed	26796296	0	0	0	13	107	1
KEAFBKIG_23716	PHI:5466	reduced virulence	LonA	Lon proteases	Lung infections	Actinobacillus pleuropneumoniae	Actinobacillus	LD20	Mus musculus (related: house mouse)	Pubmed	26796296	13	44	16	0	0	0
KFFKKFNJ_00412	PHI:5466	reduced virulence	LonA	Lon proteases	Lung infections	Actinobacillus pleuropneumoniae	Actinobacillus	LD20	Mus musculus (related: house mouse)	Pubmed	26796296	0	0	0	0	338	68
KFFKKFNJ_06642	PHI:5466	reduced virulence	LonA	Lon proteases	Lung infections	Actinobacillus pleuropneumoniae	Actinobacillus	LD20	Mus musculus (related: house mouse)	Pubmed	26796296	0	0	0	1	5	0
KFFKKFNJ_07455	PHI:5466	reduced virulence	LonA	Lon proteases	Lung infections	Actinobacillus pleuropneumoniae	Actinobacillus	LD20	Mus musculus (related: house mouse)	Pubmed	26796296	21	6	8	0	0	0
KFFKKFNJ_09370	PHI:5466	reduced virulence	LonA	Lon proteases	Lung infections	Actinobacillus pleuropneumoniae	Actinobacillus	LD20	Mus musculus (related: house mouse)	Pubmed	26796296	2	2	1	0	0	0
KFFKKFNJ_13085	PHI:5466	reduced virulence	LonA	Lon proteases	Lung infections	Actinobacillus pleuropneumoniae	Actinobacillus	LD20	Mus musculus (related: house mouse)	Pubmed	26796296	0	0	0	2	5	0
KFIACBBF_01914	PHI:5466	reduced virulence	LonA	Lon proteases	Lung infections	Actinobacillus pleuropneumoniae	Actinobacillus	LD20	Mus musculus (related: house mouse)	Pubmed	26796296	0	0	0	5	2	0
KFIACBBF_06799	PHI:5466	reduced virulence	LonA	Lon proteases	Lung infections	Actinobacillus pleuropneumoniae	Actinobacillus	LD20	Mus musculus (related: house mouse)	Pubmed	26796296	1	2	0	0	0	0
KFIACBBF_10471	PHI:5466	reduced virulence	LonA	Lon proteases	Lung infections	Actinobacillus pleuropneumoniae	Actinobacillus	LD20	Mus musculus (related: house mouse)	Pubmed	26796296	0	1	0	4	1	12
KHCNGOMG_15750	PHI:5466	reduced virulence	LonA	Lon proteases	Lung infections	Actinobacillus pleuropneumoniae	Actinobacillus	LD20	Mus musculus (related: house mouse)	Pubmed	26796296	2	2	1	0	0	0
KHIMJMGG_09020	PHI:5466	reduced virulence	LonA	Lon proteases	Lung infections	Actinobacillus pleuropneumoniae	Actinobacillus	LD20	Mus musculus (related: house mouse)	Pubmed	26796296	12	2	0	0	0	0
KKLJAPNO_05524	PHI:5466	reduced virulence	LonA	Lon proteases	Lung infections	Actinobacillus pleuropneumoniae	Actinobacillus	LD20	Mus musculus (related: house mouse)	Pubmed	26796296	2	6	2	0	0	0
KKLJAPNO_07045	PHI:5466	reduced virulence	LonA	Lon proteases	Lung infections	Actinobacillus pleuropneumoniae	Actinobacillus	LD20	Mus musculus (related: house mouse)	Pubmed	26796296	1	7	9	0	0	0
KKLJAPNO_13186	PHI:5466	reduced virulence	LonA	Lon proteases	Lung infections	Actinobacillus pleuropneumoniae	Actinobacillus	LD20	Mus musculus (related: house mouse)	Pubmed	26796296	0	0	0	0	0	0
KKMFEJNP_23264	PHI:5466	reduced virulence	LonA	Lon proteases	Lung infections	Actinobacillus pleuropneumoniae	Actinobacillus	LD20	Mus musculus (related: house mouse)	Pubmed	26796296	0	0	0	9	2	0
KLBJKFED_05991	PHI:5466	reduced virulence	LonA	Lon proteases	Lung infections	Actinobacillus pleuropneumoniae	Actinobacillus	LD20	Mus musculus (related: house mouse)	Pubmed	26796296	1	0	0	22	16	109
KLBJKFED_07036	PHI:5466	reduced virulence	LonA	Lon proteases	Lung infections	Actinobacillus pleuropneumoniae	Actinobacillus	LD20	Mus musculus (related: house mouse)	Pubmed	26796296	0	1	4	0	0	0
KLBJKFED_20898	PHI:5466	reduced virulence	LonA	Lon proteases	Lung infections	Actinobacillus pleuropneumoniae	Actinobacillus	LD20	Mus musculus (related: house mouse)	Pubmed	26796296	0	0	0	0	0	0
KLBJKFED_21962	PHI:5466	reduced virulence	LonA	Lon proteases	Lung infections	Actinobacillus pleuropneumoniae	Actinobacillus	LD20	Mus musculus (related: house mouse)	Pubmed	26796296	0	0	3	0	4	290
KLBJKFED_22477	PHI:5466	reduced virulence	LonA	Lon proteases	Lung infections	Actinobacillus pleuropneumoniae	Actinobacillus	LD20	Mus musculus (related: house mouse)	Pubmed	26796296	0	0	2	1	34	88
[truncated: 66,233 more rows]
