# Supplementary material for: Shifts in microbial community, pathogenicity‐related genes and antibiotic resistance genes during dairy manure piled up
Source: Microb Biotechnol. 2020 Mar 23;13(4):1039–53. doi: 10.1111/1751-7915.13551 (PMC7264890; doi:10.1111/1751-7915.13551)
Supplement: Supplementary file 13 — Data S3. Original RAs of resistance gene type, resistance profile and resistance drug type in fresh faeces (F) and manure (M) samples. [file MBT2-13-1039-s013.xlsx]

## Sheet: ARDB.resistType
resistance_type	F1	F2	F3	M1	M2	M3	FC	P-value	resistance_class	F1	F2	F3	M1	M2	M3		取log2（X）
lsa	7	7	6	0	0	0	0	3.68831e-05	lsa	0.00306078	0.00235929	0.00245399	0	0	0		2.80735	2.80735	2.58496	0	0	0
vanrg	40	42	49	1	2	2	0.0378788	0.000107001	vanrg	0.0174902	0.0141557	0.0200409	0.000207943	0.000412201	0.000227144		5.32193	5.39232	5.61471	0	1	1
aph33ia	1	0	0	23	28	23	37	0.000138296	aph33ia	0.000437254	0	0	0.0047827	0.00577082	0.00261215		0	0	0	4.52356	4.80735	4.52356
vanug	675	827	671	34	49	134	0.099816	0.000408336	vanug	0.295146	0.278733	0.274438	0.00707008	0.0100989	0.0152186		9.39874	9.69174	9.39017	5.08746	5.61471	7.06609
vatb	141	157	158	495	427	536	3.19037	0.000491192	vatb	0.0616528	0.0529154	0.0646217	0.102932	0.0880049	0.0608745		7.13955	7.29462	7.30378	8.95128	8.73809	9.06609
vantg	6	6	4	0	0	0	0	0.0013239	vantg	0.00262352	0.00202224	0.00163599	0	0	0		2.58496	2.58496	2	0	0	0
mexy	20	14	23	0	0	2	0.0344828	0.00255445	mexy	0.00874508	0.00471857	0.00940695	0	0	0.000227144		4.32193	3.80735	4.52356	0	0	1
rosa	1	0	1	46	52	76	58	0.0033385	rosa	0.000437254	0	0.000408998	0.0095654	0.0107172	0.00863146		0	0	0	5.52356	5.70044	6.24793
tet37	465	545	567	252	67	149	0.296578	0.00393677	tet37	0.203323	0.183687	0.231902	0.0524017	0.0138087	0.0169222		8.86109	9.09011	9.1472	7.97728	6.06609	7.21917
aac2ib	0	0	0	9	8	14	31	0.00509754	aac2ib	0	0	0	0.00187149	0.0016488	0.00159001		0	0	0	3.16993	3	3.80735
smef	1	0	1	45	28	54	42.3333	0.00546789	smef	0.000437254	0	0.000408998	0.00935745	0.00577082	0.00613288		0	0	0	5.49185	4.80735	5.75489
vana	4	2	3	0	0	0	0	0.00653338	vana	0.00174902	0.000674082	0.00122699	0	0	0		2	1	1.58496	0	0	0
tlrc	39	156	85	898	742	1495	11.1566	0.0148227	tlrc	0.0170529	0.0525784	0.0347648	0.186733	0.152927	0.16979		5.2854	7.2854	6.40939	9.81057	9.53528	10.5459
smed	0	1	0	291	190	120	300.5	0.0157404	smed	0	0.000337041	0	0.0605115	0.0391591	0.0136286		0	0	0	8.18488	7.56986	6.90689
tetw	50	109	65	1	1	14	0.0711111	0.0190399	tetw	0.0218627	0.0367374	0.0265849	0.000207943	0.000206101	0.00159001		5.64386	6.76818	6.02237	0	0	3.80735
cara	124	152	99	460	564	937	5.21543	0.0221509	cara	0.0542195	0.0512302	0.0404908	0.095654	0.116241	0.106417		6.9542	7.24793	6.62936	8.84549	9.13955	9.87191
vang	18	28	10	0	0	0	0	0.0230638	vang	0.00787057	0.00943714	0.00408998	0	0	0		4.16993	4.80735	3.32193	0	0	0
aac6ic	0	0	0	10	17	6	33	0.0267325	aac6ic	0	0	0	0.00207943	0.00350371	0.000681431		0	0	0	3.32193	4.08746	2.58496
aac3iib	0	0	0	34	23	63	120	0.0284948	aac3iib	0	0	0	0.00707008	0.00474031	0.00715503		0	0	0	5.08746	4.52356	5.97728
cml_e3	0	0	0	16	7	6	29	0.0384013	cml_e3	0	0	0	0.0033271	0.0014427	0.000681431		0	0	0	4	2.80735	2.58496
vansd	7	28	20	0	1	0	0.0178571	0.042507	vansd	0.00306078	0.00943714	0.00817996	0	0.000206101	0		2.80735	4.80735	4.32193	0	0	0
bl2b_tle	0	0	0	17	6	7	30	0.0465145	bl2b_tle	0	0	0	0.00353504	0.0012366	0.000795003		0	0	0	4.08746	2.58496	2.80735
vanxyc	8	20	7	0	0	0	0	0.049146	vanxyc	0.00349803	0.00674082	0.00286299	0	0	0		3	4.32193	2.80735	0	0	0
srmb	69	54	58	434	410	1054	10.4286	0.0532783	srmb	0.0301705	0.0182002	0.0237219	0.0902475	0.0845012	0.119705		6.10852	5.75489	5.85798	8.76155	8.67948	10.0417
ant2ib	0	1	0	165	35	107	153.5	0.0533912	ant2ib	0	0.000337041	0	0.0343107	0.00721352	0.0121522		0	0	0	7.36632	5.12928	6.74147
ant2ia	0	0	0	18	3	18	39	0.0600481	ant2ia	0	0	0	0.00374298	0.000618302	0.00204429		0	0	0	4.16993	1.58496	4.16993
ykkd	0	0	0	23	4	27	54	0.0641755	ykkd	0	0	0	0.0047827	0.000824402	0.00306644		0	0	0	4.52356	2	4.75489
smee	0	1	0	113	16	107	118	0.0670492	smee	0	0.000337041	0	0.0234976	0.00329761	0.0121522		0	0	0	6.82018	4	6.74147
ermx	0	0	1	14	10	37	30.5	0.0763687	ermx	0	0	0.000408998	0.00291121	0.00206101	0.00420216		0	0	0	3.80735	3.32193	5.20945
aac3iia	16	6	4	0	0	0	0	0.0798253	aac3iia	0.00699606	0.00202224	0.00163599	0	0	0		4	2.58496	2	0	0	0
tetm	0	0	0	4	1	7	12	0.0820863	tetm	0	0	0	0.000831774	0.000206101	0.000795003		0	0	0	2	0	2.80735
oleb	244	469	347	577	443	655	1.5787	0.0844832	oleb	0.10669	0.158072	0.141922	0.119983	0.0913026	0.0743896		7.93074	8.87344	8.43879	9.17243	8.79116	9.35535
ant4iia	0	0	0	96	12	127	235	0.0847619	ant4iia	0	0	0	0.0199626	0.00247321	0.0144236		0	0	0	6.58496	3.58496	6.98868
tetv	0	0	0	38	12	10	60	0.090848	tetv	0	0	0	0.00790185	0.00247321	0.00113572		0	0	0	5.24793	3.58496	3.32193
bcra	0	0	0	8	5	23	36	0.0974049	bcra	0	0	0	0.00166355	0.0010305	0.00261215		0	0	0	3	2.32193	4.52356
bl2c_bro	0	0	0	16	3	29	48	0.10001	bl2c_bro	0	0	0	0.0033271	0.000618302	0.00329358		0	0	0	4	1.58496	4.85798
ceob	0	0	0	3	3	11	17	0.100773	ceob	0	0	0	0.00062383	0.000618302	0.00124929		0	0	0	1.58496	1.58496	3.45943
ereb	0	0	0	1	22	15	38	0.109465	ereb	0	0	0	0.000207943	0.00453421	0.00170358		0	0	0	0	4.45943	3.90689
ermf	0	0	0	1	1	0	2	0.116117	ermf	0	0	0	0.000207943	0.000206101	0		0	0	0	0	0	0
vgbb	0	0	0	6	0	7	13	0.118465	vgbb	0	0	0	0.00124766	0	0.000795003		0	0	0	2.58496	0	2.80735
ermg	0	0	0	26	0	35	61	0.124702	ermg	0	0	0	0.00540653	0	0.00397501		0	0	0	4.70044	0	5.12928
vanyb	0	3	2	0	0	0	0	0.131778	vanyb	0	0.00101112	0.000817996	0	0	0		0	1.58496	1	0	0	0
tetz	0	0	0	2	0	3	5	0.131778	tetz	0	0	0	0.000415887	0	0.000340716		0	0	0	1	0	1.58496
erma	0	0	1	4	1	9	7	0.139845	erma	0	0	0.000408998	0.000831774	0.000206101	0.00102215		0	0	0	2	0	3.16993
tet	1	0	3	20	280	581	176.2	0.145646	tet	0.000437254	0	0.00122699	0.00415887	0.0577082	0.0659852		0	0	1.58496	4.32193	8.12928	9.18239
bl2d_lcr1	0	0	0	1	2	7	10	0.146912	bl2d_lcr1	0	0	0	0.000207943	0.000412201	0.000795003		0	0	0	0	1	2.80735
dfra20	0	0	0	0	6	11	17	0.149321	dfra20	0	0	0	0	0.0012366	0.00124929		0	0	0	0	2.58496	3.45943
vgaa	1	1	2	5	19	5	5.8	0.149479	vgaa	0.000437254	0.000337041	0.000817996	0.00103972	0.00391591	0.000567859		0	0	1	2.32193	4.24793	2.32193
aph6ia	0	0	0	16	21	94	131	0.158265	aph6ia	0	0	0	0.0033271	0.00432811	0.0106758		0	0	0	4	4.39232	6.55459
vand	0	4	2	0	0	0	0	0.158302	vand	0	0.00134816	0.000817996	0	0	0		0	2	1	0	0	0
dfra26	0	3	3	16	130	319	66.4286	0.158405	dfra26	0	0.00101112	0.00122699	0.0033271	0.0267931	0.0362294		0	1.58496	1.58496	4	7.02237	8.31741
ykkc	0	0	0	68	6	21	95	0.165201	ykkc	0	0	0	0.0141402	0.0012366	0.00238501		0	0	0	6.08746	2.58496	4.39232
tetq	0	0	0	25	6	3	34	0.175238	tetq	0	0	0	0.00519859	0.0012366	0.000340716		0	0	0	4.64386	2.58496	1.58496
mexw	0	0	0	34	24	182	240	0.192381	mexw	0	0	0	0.00707008	0.00494641	0.0206701		0	0	0	5.08746	4.58496	7.50779
tet34	0	0	1	3	8	35	23	0.205945	tet34	0	0	0.000408998	0.00062383	0.0016488	0.00397501		0	0	0	1.58496	3	5.12928
lnub	0	0	0	1	6	28	35	0.232235	lnub	0	0	0	0.000207943	0.0012366	0.00318001		0	0	0	0	2.58496	4.80735
tet36	0	0	0	0	19	78	97	0.240584	tet36	0	0	0	0	0.00391591	0.0088586		0	0	0	0	4.24793	6.2854
bl1_pse	1	0	3	1	5	13	3.8	0.241108	bl1_pse	0.000437254	0	0.00122699	0.000207943	0.0010305	0.00147643		0	0	1.58496	0	2.32193	3.70044
otra	18	93	49	36	360	160	3.45342	0.244626	otra	0.00787057	0.0313448	0.0200409	0.00748596	0.0741962	0.0181715		4.16993	6.53916	5.61471	5.16993	8.49185	7.32193
ermw	0	0	0	4	4	42	50	0.258589	ermw	0	0	0	0.000831774	0.000824402	0.00477002		0	0	0	2	2	5.39232
mexd	1	0	0	2	3	23	14	0.259032	mexd	0.000437254	0	0	0.000415887	0.000618302	0.00261215		0	0	0	1	1.58496	4.52356
ant3ia	0	0	1	2	0	6	4	0.263493	ant3ia	0	0	0.000408998	0.000415887	0	0.000681431		0	0	0	1	0	2.58496
lmrb	0	0	0	1	11	69	81	0.271737	lmrb	0	0	0	0.000207943	0.00226711	0.00783646		0	0	0	0	3.45943	6.10852
mdte	0	0	0	1	6	0	7	0.277069	mdte	0	0	0	0.000207943	0.0012366	0		0	0	0	0	2.58496	0
msra	0	0	0	0	4	24	28	0.277069	msra	0	0	0	0	0.000824402	0.00272572		0	0	0	0	2	4.58496
mexa	0	0	0	0	4	28	32	0.289477	mexa	0	0	0	0	0.000824402	0.00318001		0	0	0	0	2	4.80735
smeb	0	0	0	7	0	1	8	0.289477	smeb	0	0	0	0.0014556	0	0.000113572		0	0	0	2.80735	0	0
adec	0	0	1	0	18	127	72.5	0.292967	adec	0	0	0.000408998	0	0.00370981	0.0144236		0	0	0	0	4.16993	6.98868
bl2be_per	0	0	0	1	0	8	9	0.299118	bl2be_per	0	0	0	0.000207943	0	0.000908575		0	0	0	0	0	3
tett	0	0	1	11	34	377	211	0.301358	tett	0	0	0.000408998	0.00228738	0.00700742	0.0428166		0	0	0	3.45943	5.08746	8.55842
vgba	0	0	0	0	1	11	12	0.318289	vgba	0	0	0	0	0.000206101	0.00124929		0	0	0	0	0	3.45943
mexe	0	0	1	4	123	6	66.5	0.325993	mexe	0	0	0.000408998	0.000831774	0.0253504	0.000681431		0	0	0	2	6.94251	2.58496
bl2d_r39	0	0	0	5	4	134	143	0.331452	bl2d_r39	0	0	0	0.00103972	0.000824402	0.0152186		0	0	0	2.32193	2	7.06609
vatd	3	2	2	21	1	5	3.375	0.337186	vatd	0.00131176	0.000674082	0.000817996	0.00436681	0.000206101	0.000567859		1.58496	1	1	4.39232	0	2.32193
vgab	48	2	13	1	58	171	3.59375	0.343398	vgab	0.0209882	0.000674082	0.00531697	0.000207943	0.0119538	0.0194208		5.58496	1	3.70044	0	5.85798	7.41785
vanre	12	24	11	19	17	26	1.29167	0.372945	vanre	0.00524705	0.00808898	0.00449898	0.00395093	0.00350371	0.00295287		3.58496	4.58496	3.45943	4.24793	4.08746	4.70044
adeb	0	0	0	0	0	86	86	0.373901	adeb	0	0	0	0	0	0.00976718		0	0	0	0	0	6.42626
aph6ib	0	0	0	0	1	0	1	0.373901	aph6ib	0	0	0	0	0.000206101	0		0	0	0	0	0	0
aph6ic	0	0	0	0	79	0	79	0.373901	aph6ic	0	0	0	0	0.0162819	0		0	0	0	0	6.30378	0
arna	0	1	2	0	0	1	0.25	0.373901	arna	0	0.000337041	0.000817996	0	0	0.000113572		0	0	1	0	0	0
bl2a_nps	0	0	0	0	1	0	1	0.373901	bl2a_nps	0	0	0	0	0.000206101	0		0	0	0	0	0	0
dfra13	0	0	0	0	0	24	24	0.373901	dfra13	0	0	0	0	0	0.00272572		0	0	0	0	0	4.58496
fosa	0	0	0	0	0	3	3	0.373901	fosa	0	0	0	0	0	0.000340716		0	0	0	0	0	1.58496
mphb	0	0	0	7	0	0	7	0.373901	mphb	0	0	0	0.0014556	0	0		0	0	0	2.80735	0	0
qac	0	0	0	0	0	15	15	0.373901	qac	0	0	0	0	0	0.00170358		0	0	0	0	0	3.90689
tet30	0	0	0	3	0	0	3	0.373901	tet30	0	0	0	0.00062383	0	0		0	0	0	1.58496	0	0
tete	0	0	0	0	0	1	1	0.373901	tete	0	0	0	0	0	0.000113572		0	0	0	0	0	0
vansg	0	38	2	3	2	0	0.121951	0.399297	vansg	0	0.0128075	0.000817996	0.00062383	0.000412201	0		0	5.24793	1	1.58496	1	0
vata	129	40	48	75	32	44	0.692661	0.519378	vata	0.0564058	0.0134816	0.0196319	0.0155958	0.00659522	0.00499716		7.01123	5.32193	5.58496	6.22882	5	5.45943
vanrc	3	0	0	0	8	0	2	0.589832	vanrc	0.00131176	0	0	0	0.0016488	0		1.58496	0	0	0	3	0
vate	83	113	89	196	57	93	1.20979	0.658397	vate	0.0362921	0.0380856	0.0364008	0.0407569	0.0117477	0.0105622		6.37504	6.82018	6.47573	7.61471	5.83289	6.53916
tetx	0	0	1	0	0	2	1	0.677869	tetx	0	0	0.000408998	0	0	0.000227144		0	0	0	0	0	1
vanse	5	2	4	1	0	7	0.666667	0.693197	vanse	0.00218627	0.000674082	0.00163599	0.000207943	0	0.000795003		2.32193	1	2	0	0	2.80735
vane	2	5	0	4	2	0	0.75	0.866194	vane	0.000874508	0.0016852	0	0.000831774	0.000412201	0		1	2.32193	0	2	1	0
vatc	36	10	16	32	26	1	0.936508	0.939228	vatc	0.0157411	0.00337041	0.00654397	0.00665419	0.00535862	0.000113572		5.16993	3.32193	4	5	4.70044	0
catb5	8	1	8	2	1	14	0.944444	1	catb5	0.00349803	0.000337041	0.00327198	0.000415887	0.000206101	0.00159001		3	0	3	1	0	3.80735
aac6ia	0	0	0	0	0	0	0	#DIV/0!	aac6ia	0	0	0	0	0	0		#NUM!			#NUM!
bl2c_pse3	0	0	0	0	0	0	0	#DIV/0!	bl2c_pse3	0	0	0	0	0	0		#NUM!			#NUM!
bl3_ccra	0	0	0	0	0	0	0	#DIV/0!	bl3_ccra	0	0	0	0	0	0		#NUM!			#NUM!
dfrb6	0	0	0	0	0	0	0	#DIV/0!	dfrb6	0	0	0	0	0	0		#NUM!			#NUM!
mexi	0	0	0	0	0	0	0	#DIV/0!	mexi	0	0	0	0	0	0		#NUM!			#NUM!
oprj	0	0	0	0	0	0	0	#DIV/0!	oprj	0	0	0	0	0	0		#NUM!			#NUM!
tet39	0	0	0	0	0	0	0	#DIV/0!	tet39	0	0	0	0	0	0		#NUM!			#NUM!
relative abundance	2287	2967	2445	4809	4582	8805
relative abundance	2287	4809
	2967	4582
	2445	8805

## Sheet: ARDB.resistClass
resistance_class	F1	F2	F3	M1	M2	M3	FC	P-value	resistance_class	F1	F2	F3	M1	M2	M3	phenotype	2287	2967	2445	4809	4582	8805	log
lsa	7	7	6	0	0	0	0	3.68831e-05	lsa	0.00306078	0.00235929	0.00245399	0	0	0	ATP-binding cassette(ABC) family	2.80735							新鲜粪便	堆积粪便
vang	739	941	736	38	53	136	0.093957	0.000604991	vang	0.323131	0.317155	0.301022	0.00790185	0.0109233	0.0154458	VanG type vancomycin resistance operon genes								19	36
mexxy	20	14	23	0	0	2	0.0350877	0.00255445	mexxy	0.00874508	0.00471857	0.00940695	0	0	0.000227144	Resistance-nodulation-cell division transporter system								7	13
rosab	1	0	1	46	52	76	87	0.0033385	rosab	0.000437254	0	0.000408998	0.0095654	0.0107172	0.00863146	Efflux pump/potassium antiporter system. RosA: Major facilitator superfamily transporter. RosB: Potassium antiporter.
tet_flavo	465	545	567	252	67	149	0.296766	0.00393677	tet_flavo	0.203323	0.183687	0.231902	0.0524017	0.0138087	0.0169222	Flavoproteins. Mechanism detail unknown. Only one such protein found in oral metagenome.
vana	4	2	3	0	0	0	0	0.00653338	vana	0.00174902	0.000674082	0.00122699	0	0	0	VanA type vancomycin resistance operon genes
smedef	1	2	1	449	234	281	241	0.00802408	smedef	0.000437254	0.000674082	0.000408998	0.0933666	0.0482275	0.0319137	Resistance-nodulation-cell division transporter system
aac	16	6	4	53	48	83	7.07692	0.0103156	aac	0.00699606	0.00202224	0.00163599	0.011021	0.00989283	0.00942646	Aminoglycoside N-acetyltransferase
vat	392	322	313	819	543	679	1.98734	0.0155012	vat	0.171404	0.108527	0.128016	0.170306	0.111913	0.0771153	Virginiamycin A acetyltransferase
mls_abc	525	834	604	2375	2240	4341	4.5624	0.0272351	mls_abc	0.229558	0.281092	0.247035	0.493866	0.461665	0.493015	ABC transporter system
aph	1	0	0	39	129	117	285	0.0284329	aph	0.000437254	0	0	0.00810979	0.026587	0.0132879	Aminoglycoside O-phosphotransferase
cml	0	0	0	16	7	6	29	0.0384013	cml	0	0	0	0.0033271	0.0014427	0.000681431	Major facilitator superfamily transporter, chloramphenicol efflux pump.
bla_a	0	0	0	34	10	44	88	0.0437832	bla_a	0	0	0	0.00707008	0.00206101	0.00499716	Class A beta-lactamase
vand	7	32	22	0	1	0	0.0163934	0.0513694	vand	0.00306078	0.0107853	0.00899796	0	0.000206101	0	VanD type vancomycin resistance operon genes
ant	0	1	1	281	50	258	294.5	0.0561974	ant	0	0.000337041	0.000408998	0.0584321	0.010305	0.0293015	Aminoglycoside O-nucleotidylyltransferase
tet_efflux	0	0	0	43	12	14	69	0.0832887	tet_efflux	0	0	0	0.00894157	0.00247321	0.00159001	Major facilitator superfamily transporter, tetracycline efflux pump.
bcr	0	0	0	8	5	23	36	0.0974049	bcr	0	0	0	0.00166355	0.0010305	0.00261215	ABC transporter system
vanc	11	20	7	0	8	0	0.210526	0.0993764	vanc	0.00480979	0.00674082	0.00286299	0	0.0016488	0	VanC type vancomycin resistance operon genes
ceo	0	0	0	3	3	11	17	0.100773	ceo	0	0	0	0.00062383	0.000618302	0.00124929	Resistance-nodulation-cell division transporter system
ykk	0	0	0	91	10	48	149	0.101031	ykk	0	0	0	0.0189229	0.00206101	0.00545145	Small Multidrug Resistance (SMR) protein family
ere	0	0	0	1	22	15	38	0.109465	ere	0	0	0	0.000207943	0.00453421	0.00170358	Erythromycin esterase
erm	0	0	2	49	16	123	94	0.121636	erm	0	0	0.000817996	0.0101892	0.00329761	0.0139693	rRNA adenine N-6-methyltransferase
vanb	0	3	2	0	0	0	0	0.131778	vanb	0	0.00101112	0.000817996	0	0	0	VanB type vancomycin resistance operon genes
dfra	0	3	3	16	136	354	84.3333	0.167347	dfra	0	0.00101112	0.00122699	0.0033271	0.0280297	0.0402044	Group A drug-insensitive dihydrofolate reductase
tet_rpp	69	202	118	97	701	1220	5.18766	0.171943	tet_rpp	0.0301705	0.0680822	0.0482618	0.0201705	0.144477	0.138558	Ribosomal protection protein
mls_hdr	0	0	0	6	1	18	25	0.173869	mls_hdr	0	0	0	0.00124766	0.000206101	0.00204429	Streptogramin B Lyase
mexvw	0	0	0	34	24	182	240	0.192381	mexvw	0	0	0	0.00707008	0.00494641	0.0206701	Resistance-nodulation-cell division transporter system
tet_xprt	0	0	1	3	8	35	46	0.205945	tet_xprt	0	0	0.000408998	0.00062383	0.0016488	0.00397501	Xanthine-guanine phosphoribosyltransferase
lnu	0	0	0	1	6	28	35	0.232235	lnu	0	0	0	0.000207943	0.0012366	0.00318001	Lincosamide nucleotidyltransferase.
bla_c	1	0	3	1	5	13	4.75	0.241108	bla_c	0.000437254	0	0.00122699	0.000207943	0.0010305	0.00147643	Class C beta-lactamase
mexcd	1	0	0	2	3	23	28	0.259032	mexcd	0.000437254	0	0	0.000415887	0.000618302	0.00261215	Resistance-nodulation-cell division transporter system
mls_mfs	0	0	0	1	11	69	81	0.271737	mls_mfs	0	0	0	0.000207943	0.00226711	0.00783646	Major facilitator superfamily transporter, Macrolide-Lincosamide-Streptogramin B efflux pump.
mdtef	0	0	0	1	6	0	7	0.277069	mdtef	0	0	0	0.000207943	0.0012366	0	Resistance-nodulation-cell division transporter system
mexab	0	0	0	0	4	28	32	0.289477	mexab	0	0	0	0	0.000824402	0.00318001	Resistance-nodulation-cell division transporter system
smeabc	0	0	0	7	0	1	8	0.289477	smeabc	0	0	0	0.0014556	0	0.000113572	Resistance-nodulation-cell division transporter system
bla_d	0	0	0	6	6	141	153	0.320397	bla_d	0	0	0	0.00124766	0.0012366	0.0160136	Class D beta-lactamase
adeabc	0	0	1	0	18	213	231	0.323844	adeabc	0	0	0.000408998	0	0.00370981	0.0241908	Resistance-nodulation-cell division transporter system
mexef	0	0	1	4	123	6	133	0.325993	mexef	0	0	0.000408998	0.000831774	0.0253504	0.000681431	Resistance-nodulation-cell division transporter system
arna	0	1	2	0	0	1	0.333333	0.373901	arna	0	0.000337041	0.000817996	0	0	0.000113572	Bifunctional enzyme that catalyzes the oxidative decarboxylation of UDP-glucuronic acid (UDP-GlcUA) to UDP-4-keto-arabinose (UDP-Ara4O) and the addition of a formyl group to UDP-4-amino-4-deoxy-L-arabinose (UDP-L-Ara4N) to form UDP-L-4-formamido-arabinose (UDP-L-Ara4FN). The modified arabinose is attached to lipid A and is required for resistance to polymyxin and cationic antimicrobial peptides.
fos	0	0	0	0	0	3	3	0.373901	fos	0	0	0	0	0	0.000340716	Glutathione transferase
mph	0	0	0	7	0	0	7	0.373901	mph	0	0	0	0.0014556	0	0	Macrolide phosphotransferase
qac	0	0	0	0	0	15	15	0.373901	qac	0	0	0	0	0	0.00170358	Small Multidrug Resistance (SMR) protein family
vane	19	31	15	24	19	33	1.16923	0.592675	vane	0.00830783	0.0104483	0.00613497	0.00499064	0.00391591	0.00374787	VanE type vancomycin resistance operon genes
tet_mod	0	0	1	0	0	2	2	0.677869	tet_mod	0	0	0.000408998	0	0	0.000227144	NADP-requiring oxidoreductase
catb	8	1	8	2	1	14	1	1	catb	0.00349803	0.000337041	0.00327198	0.000415887	0.000206101	0.00159001	Group B chloramphenicol acetyltransferase
bla_b	0	0	0	0	0	0	0	#DIV/0!	bla_b	0	0	0	0	0	0	Class B beta-lactamase
dfrb	0	0	0	0	0	0	0	#DIV/0!	dfrb	0	0	0	0	0	0	Group B drug-insensitive R67 dihydrofolate reductase
mexhi	0	0	0	0	0	0	0	#DIV/0!	mexhi	0	0	0	0	0	0	Resistance-nodulation-cell division transporter system
	2287	2967	2445	4809	4582	8805				1	1	1	1	0.944353	1

## Sheet: resistance_profile
resistance_profile	F1	F2	F3	M1	M2	M3	FC	P-value	resistance_class	F1	F2	F3	M1	M2	M3
aminoglycoside || glycylcycline	20	14	23	0	0	2	0.0344828	0.00255445	aminoglycoside || glycylcycline	0.00874508	0.00471857	0.00940695	0	0	0.000227144
6_n_netilmicin || dibekacin || gentamicin || netilmicin || tobramycin	0	0	0	9	8	14	31	0.00509754	6_n_netilmicin || dibekacin || gentamicin || netilmicin || tobramycin	0	0	0	0.00187149	0.0016488	0.00159001
lincosamide || macrolide || streptogramin_b	483	838	597	2418	2179	4288	4.63002	0.0262705	lincosamide || macrolide || streptogramin_b	0.211194	0.28244	0.244172	0.502807	0.449093	0.486996
teicoplanin || vancomycin	11	34	25	0	1	0	0.0140845	0.0264657	teicoplanin || vancomycin	0.00480979	0.0114594	0.0102249	0	0.000206101	0
amikacin || dibekacin || isepamicin || netilmicin || sisomicin || tobramycin	0	0	0	10	17	6	33	0.0267325	amikacin || dibekacin || isepamicin || netilmicin || sisomicin || tobramycin	0	0	0	0.00207943	0.00350371	0.000681431
cephalosproin || penicillin	0	0	0	17	6	7	30	0.0465145	cephalosproin || penicillin	0	0	0	0.00353504	0.0012366	0.000795003
dibekacin || gentamicin || kanamycin || sisomicin || tobramycin	0	1	0	183	38	125	173	0.0524878	dibekacin || gentamicin || kanamycin || sisomicin || tobramycin	0	0.000337041	0	0.0380536	0.00783182	0.0141965
dibekacin || gentamicin || netilmicin || sisomicin || tobramycin	16	6	4	34	23	63	4.44444	0.066214	dibekacin || gentamicin || netilmicin || sisomicin || tobramycin	0.00699606	0.00202224	0.00163599	0.00707008	0.00474031	0.00715503
amikacin || isepamicin || tobramycin	0	0	0	96	12	127	235	0.0847619	amikacin || isepamicin || tobramycin	0	0	0	0.0199626	0.00247321	0.0144236
carbenicillin || penicillin	0	0	0	16	3	29	48	0.10001	carbenicillin || penicillin	0	0	0	0.0033271	0.000618302	0.00329358
erythromycin || fluoroquinolone || glycylcycline || roxithromycin	1	0	0	2	3	23	14	0.259032	erythromycin || fluoroquinolone || glycylcycline || roxithromycin	0.000437254	0	0	0.000415887	0.000618302	0.00261215
spectinomycin || streptomycin	0	0	1	2	0	6	4	0.263493	spectinomycin || streptomycin	0	0	0.000408998	0.000415887	0	0.000681431
doxorubicin || erythromycin	0	0	0	1	6	0	7	0.277069	doxorubicin || erythromycin	0	0	0	0.000207943	0.0012366	0
aminoglycoside || beta_lactam || fluoroquinolone || tetracycline || tigecycline	0	0	0	0	4	28	32	0.289477	aminoglycoside || beta_lactam || fluoroquinolone || tetracycline || tigecycline	0	0	0	0	0.000824402	0.00318001
e_cephalosproin || monobactam || n_cephalosproin || penicillin	0	0	0	1	0	8	9	0.299118	e_cephalosproin || monobactam || n_cephalosproin || penicillin	0	0	0	0.000207943	0	0.000908575
cloxacillin || penicillin	0	0	0	6	6	141	153	0.320397	cloxacillin || penicillin	0	0	0	0.00124766	0.0012366	0.0160136
aminoglycoside || chloramphenicol	0	0	1	0	18	213	115.5	0.323844	aminoglycoside || chloramphenicol	0	0	0.000408998	0	0.00370981	0.0241908
chloramphenicol || fluoroquinolone	0	0	1	4	123	6	66.5	0.325993	chloramphenicol || fluoroquinolone	0	0	0.000408998	0.000831774	0.0253504	0.000681431
carbapenem || cephalosproin || cephamycin || penicillin	0	0	0	0	0	0	0	#DIV/0!	carbapenem || cephalosproin || cephamycin || penicillin	0	0	0	0	0	0
	531	893	652	2799	2447	5086
	新鲜粪便	堆积粪便
二耐	1	3
三耐	1	2
四耐	0	1
五耐	0	4

## Sheet: ARDB.eachDrug
drug	F1	F2	F3	M1	M2	M3	FC	P-value	resistance_class	F1	F2	F3	M1	M2	M3		3351	4719	3706	10812	9489	18900
amikacin	0	0	0	106	29	133	268	0.0455984	amikacin	0	0	0	0.00980392	0.00305617	0.00703704	amikacin	0	0	0	6.72792	4.85798	7.05528
isepamicin	0	0	0	106	29	133	268	0.0455984	isepamicin	0	0	0	0.00980392	0.00305617	0.00703704	isepamicin	0	0	0	6.72792	4.85798	7.05528
penicillin	0	0	0	40	16	185	241	0.202723	penicillin	0	0	0	0.00369959	0.00168616	0.00978836	penicillin	0	0	0	5.32193	4	7.53138
kanamycin	0	1	0	183	38	125	173	0.0524878	kanamycin	0	0.000211909	0	0.0169256	0.00400464	0.00661376	kanamycin	0	0	0	7.5157	5.24793	6.96578
fluoroquinolone	2	2	2	462	364	339	166.429	0.000502507	fluoroquinolone	0.000596837	0.000423819	0.000539665	0.0427303	0.0383602	0.0179365	fluoroquinolone	1	1	1	8.85175	8.50779	8.40514
cloxacillin	0	0	0	6	6	141	153	0.320397	cloxacillin	0	0	0	0.000554939	0.000632311	0.00746032	cloxacillin	0	0	0	2.58496	2.58496	7.13955
na_antimicrobials	0	0	0	91	10	48	149	0.101031	na_antimicrobials	0	0	0	0.00841657	0.00105385	0.00253968	na_antimicrobials	0	0	0	6.50779	3.32193	5.58496
lincomycin	0	0	0	2	17	97	116	0.25995	lincomycin	0	0	0	0.00018498	0.00179155	0.00513228	lincomycin	0	0	0	1	4.08746	6.59991
streptomycin	1	0	1	41	129	123	97.6667	0.0268562	streptomycin	0.000298418	0	0.000269833	0.00379208	0.0135947	0.00650794	streptomycin	0	0	0	5.35755	7.01123	6.94251
trimethoprim	0	3	3	16	136	354	72.2857	0.167347	trimethoprim	0	0.000635728	0.000809498	0.00147984	0.0143324	0.0187302	trimethoprim	0	1.58496	1.58496	4	7.08746	8.46761
fosmidomycin	1	0	1	46	52	76	58	0.0033385	fosmidomycin	0.000298418	0	0.000269833	0.00425453	0.00548003	0.00402116	fosmidomycin	0	0	0	5.52356	5.70044	6.24793
carbenicillin	0	0	0	16	3	29	48	0.10001	carbenicillin	0	0	0	0.00147984	0.000316156	0.00153439	carbenicillin	0	0	0	4	1.58496	4.85798
erythromycin	1	0	0	4	31	38	36.5	0.0816577	erythromycin	0.000298418	0	0	0.000369959	0.00326694	0.00201058	erythromycin	0	0	0	2	4.9542	5.24793
bacitracin	0	0	0	8	5	23	36	0.0974049	bacitracin	0	0	0	0.000739919	0.000526926	0.00121693	bacitracin	0	0	0	3	2.32193	4.52356
beta_lactam	0	0	0	0	4	28	32	0.289477	beta_lactam	0	0	0	0	0.000421541	0.00148148	beta_lactam	0	0	0	0	2	4.80735
tigecycline	0	0	0	0	4	28	32	0.289477	tigecycline	0	0	0	0	0.000421541	0.00148148	tigecycline	0	0	0	0	2	4.80735
6_n_netilmicin	0	0	0	9	8	14	31	0.00509754	6_n_netilmicin	0	0	0	0.000832408	0.000843081	0.000740741	6_n_netilmicin	0	0	0	3.16993	3	3.80735
cephalosproin	0	0	0	17	6	7	30	0.0465145	cephalosproin	0	0	0	0.00157233	0.000632311	0.00037037	cephalosproin	0	0	0	4.08746	2.58496	2.80735
tobramycin	16	7	4	332	98	335	27.3214	0.0351762	tobramycin	0.00477469	0.00148337	0.00107933	0.0307066	0.0103277	0.0177249	tobramycin	4	2.80735	2	8.37504	6.61471	8.38802
chloramphenicol	8	1	10	25	152	250	21.35	0.105276	chloramphenicol	0.00238735	0.000211909	0.00269833	0.00231225	0.0160185	0.0132275	chloramphenicol	3	0	3.32193	4.64386	7.24793	7.96578
dibekacin	16	7	4	236	86	208	18.9286	0.02216	dibekacin	0.00477469	0.00148337	0.00107933	0.0218276	0.00906313	0.0110053	dibekacin	4	2.80735	2	7.88264	6.42626	7.70044
sisomicin	16	7	4	227	78	194	17.8214	0.0255568	sisomicin	0.00477469	0.00148337	0.00107933	0.0209952	0.00822004	0.0102646	sisomicin	4	2.80735	2	7.82655	6.2854	7.59991
gentamicin	16	7	4	226	69	202	17.75	0.0329048	gentamicin	0.00477469	0.00148337	0.00107933	0.0209027	0.00727158	0.0106878	gentamicin	4	2.80735	2	7.82018	6.10852	7.65821
qa_compound	0	0	0	0	0	15	15	0.373901	qa_compound	0	0	0	0	0	0.000793651	qa_compound	0	0	0	0	0	3.90689
roxithromycin	1	0	0	2	3	23	14	0.259032	roxithromycin	0.000298418	0	0	0.00018498	0.000316156	0.00121693	roxithromycin	0	0	0	1	1.58496	4.52356
e_cephalosproin	0	0	0	1	0	8	9	0.299118	e_cephalosproin	0	0	0	9.24898e-05	0	0.00042328	e_cephalosproin	0	0	0	0	0	3
monobactam	0	0	0	1	0	8	9	0.299118	monobactam	0	0	0	9.24898e-05	0	0.00042328	monobactam	0	0	0	0	0	3
n_cephalosproin	0	0	0	1	0	8	9	0.299118	n_cephalosproin	0	0	0	9.24898e-05	0	0.00042328	n_cephalosproin	0	0	0	0	0	3
doxorubicin	0	0	0	1	6	0	7	0.277069	doxorubicin	0	0	0	9.24898e-05	0.000632311	0	doxorubicin	0	0	0	0	2.58496	0
netilmicin	16	6	4	53	48	83	6.81481	0.0103156	netilmicin	0.00477469	0.00127146	0.00107933	0.00490196	0.00505849	0.00439153	netilmicin	4	2.58496	2	5.72792	5.58496	6.37504
streptogramin_b	483	838	597	2424	2180	4306	4.64304	0.0265738	streptogramin_b	0.144136	0.17758	0.16109	0.224195	0.22974	0.227831	streptogramin_b	8.91588	9.71081	9.22159	11.2432	11.0901	12.0721
macrolide	483	838	597	2425	2179	4288	4.63366	0.0260733	macrolide	0.144136	0.17758	0.16109	0.224288	0.229634	0.226878	macrolide	8.91588	9.71081	9.22159	11.2438	11.0895	12.0661
lincosamide	483	838	597	2418	2179	4288	4.63002	0.0262705	lincosamide	0.144136	0.17758	0.16109	0.22364	0.229634	0.226878	lincosamide	8.91588	9.71081	9.22159	11.2396	11.0895	12.0661
aminoglycoside	20	14	24	0	22	243	4.49153	0.424414	aminoglycoside	0.00596837	0.00296673	0.00647598	0	0.00231847	0.0128571	aminoglycoside	4.32193	3.80735	4.58496	0	4.45943	7.92481
spectinomycin	0	0	1	2	0	6	4	0.263493	spectinomycin	0	0	0.000269833	0.00018498	0	0.00031746	spectinomycin	0	0	0	1	0	2.58496
cephalosporin	1	0	3	1	5	13	3.8	0.241108	cephalosporin	0.000298418	0	0.000809498	9.24898e-05	0.000526926	0.000687831	cephalosporin	0	0	1.58496	0	2.32193	3.70044
fosfomycin	0	0	0	0	0	3	3	0.373901	fosfomycin	0	0	0	0	0	0.00015873	fosfomycin	0	0	0	0	0	1.58496
streptogramin_a	441	325	328	825	620	855	2.10046	0.00842492	streptogramin_a	0.131603	0.0688705	0.0885051	0.0763041	0.0653388	0.0452381	streptogramin_a	8.78463	8.3443	8.35755	9.68825	9.27612	9.73978
tetracycline	534	747	687	395	792	1448	1.33824	0.517357	tetracycline	0.159355	0.158296	0.185375	0.0365335	0.0834651	0.0766138	tetracycline	9.0607	9.54496	9.42417	8.62571	9.62936	10.4998
glycylcycline	21	14	23	2	3	25	0.508475	0.307425	glycylcycline	0.00626679	0.00296673	0.00620615	0.00018498	0.000316156	0.00132275	glycylcycline	4.39232	3.80735	4.52356	1	1.58496	4.64386
polymyxin	0	1	2	0	0	1	0.25	0.373901	polymyxin	0	0.000211909	0.000539665	0	0	5.29101e-05	polymyxin	0	0	1	0	0	0
vancomycin	780	1029	785	62	81	169	0.120231	0.00100864	vancomycin	0.232766	0.218055	0.211819	0.00573437	0.0085362	0.0089418	vancomycin	9.60733	10.007	9.61655	5.9542	6.33985	7.40088
teicoplanin	11	34	25	0	1	0	0.0140845	0.0264657	teicoplanin	0.0032826	0.00720492	0.00674582	0	0.000105385	0	teicoplanin	3.45943	5.08746	4.64386	0	0	0
	3351	4719	3706	10812	9489	18900											11.7104	12.2043	11.8556	13.4003	13.212	14.2061
