# Supplementary material for: Shifts in microbial community, pathogenicity‐related genes and antibiotic resistance genes during dairy manure piled up
Source: Microb Biotechnol. 2020 Mar 23;13(4):1039–53. doi: 10.1111/1751-7915.13551 (PMC7264890; doi:10.1111/1751-7915.13551)
Supplement: Supplementary file 14 — Data S4. Annotation information of ARDB analysis in fresh faeces (F) and manure (M) samples. [file MBT2-13-1039-s014.xlsx]

## Sheet: SG.ARDB
#query	target	resistance_type	resistance_class	description	resistance_profile	references
ABJCHPFC_03536	Q49157	aac2ib	aac	Aminoglycoside N-acetyltransferase, which modifies aminoglycosides by acetylation.	6_n_netilmicin || dibekacin || gentamicin || netilmicin || tobramycin	Aminoglycosides: perspectives on mechanisms of action and resistance and strategies to counter resistance. || Characterization of the chromosomal aminoglycoside 2'-N-acetyltransferase gene from Mycobacterium fortuitum. || Molecular genetics of aminoglycoside resistance genes and familial relationships of the aminoglycoside-modifying enzymes.
MPNAGKCD_16052	AAA26549	aac6ic	aac	Aminoglycoside N-acetyltransferase, which modifies aminoglycosides by acetylation.	amikacin || dibekacin || isepamicin || netilmicin || sisomicin || tobramycin	Characterization of the chromosomal aac(6')-Ic gene from Serratia marcescens. || Aminoglycosides: perspectives on mechanisms of action and resistance and strategies to counter resistance. || Molecular genetics of aminoglycoside resistance genes and familial relationships of the aminoglycoside-modifying enzymes.
JMLDGEGM_09559	P13246	aac3iia	aac	Aminoglycoside N-acetyltransferase, which modifies aminoglycosides by acetylation.	dibekacin || gentamicin || netilmicin || sisomicin || tobramycin	Aminoglycosides: perspectives on mechanisms of action and resistance and strategies to counter resistance. || Genes for gentamicin-(3)-N-acetyl-transferases III and IV. II. Nucleotide sequences of three AAC(3)-III genes and evolutionary aspects. || Molecular genetics of aminoglycoside resistance genes and familial relationships of the aminoglycoside-modifying enzymes.
LJBDJAGE_07181	Q49157	aac2ib	aac	Aminoglycoside N-acetyltransferase, which modifies aminoglycosides by acetylation.	6_n_netilmicin || dibekacin || gentamicin || netilmicin || tobramycin	Aminoglycosides: perspectives on mechanisms of action and resistance and strategies to counter resistance. || Characterization of the chromosomal aminoglycoside 2'-N-acetyltransferase gene from Mycobacterium fortuitum. || Molecular genetics of aminoglycoside resistance genes and familial relationships of the aminoglycoside-modifying enzymes.
BLLBHLBK_08741	Q49157	aac2ib	aac	Aminoglycoside N-acetyltransferase, which modifies aminoglycosides by acetylation.	6_n_netilmicin || dibekacin || gentamicin || netilmicin || tobramycin	Aminoglycosides: perspectives on mechanisms of action and resistance and strategies to counter resistance. || Characterization of the chromosomal aminoglycoside 2'-N-acetyltransferase gene from Mycobacterium fortuitum. || Molecular genetics of aminoglycoside resistance genes and familial relationships of the aminoglycoside-modifying enzymes.
OEKOFINM_03732	Q01515	aac3iib	aac	Aminoglycoside N-acetyltransferase, which modifies aminoglycosides by acetylation.	dibekacin || gentamicin || netilmicin || sisomicin || tobramycin	Aminoglycosides: perspectives on mechanisms of action and resistance and strategies to counter resistance. || Cloning and DNA sequence analysis of an aac(3)-Vb gene from Serratia marcescens. || Molecular genetics of aminoglycoside resistance genes and familial relationships of the aminoglycoside-modifying enzymes.
ABDEMOMI_10742	AAA26549	aac6ic	aac	Aminoglycoside N-acetyltransferase, which modifies aminoglycosides by acetylation.	amikacin || dibekacin || isepamicin || netilmicin || sisomicin || tobramycin	Characterization of the chromosomal aac(6')-Ic gene from Serratia marcescens. || Aminoglycosides: perspectives on mechanisms of action and resistance and strategies to counter resistance. || Molecular genetics of aminoglycoside resistance genes and familial relationships of the aminoglycoside-modifying enzymes.
EGNPMFAG_12300	P10051	aac6ia	aac	Aminoglycoside N-acetyltransferase, which modifies aminoglycosides by acetylation.	amikacin || dibekacin || isepamicin || netilmicin || sisomicin || tobramycin	Aminoglycosides: perspectives on mechanisms of action and resistance and strategies to counter resistance. || Molecular genetics of aminoglycoside resistance genes and familial relationships of the aminoglycoside-modifying enzymes. || Nucleotide sequence of the transposon Tn7 gene encoding an aminoglycoside-modifying enzyme, 3"(9)-O-nucleotidyltransferase.
KMMJADHC_20194	Q01515	aac3iib	aac	Aminoglycoside N-acetyltransferase, which modifies aminoglycosides by acetylation.	dibekacin || gentamicin || netilmicin || sisomicin || tobramycin	Aminoglycosides: perspectives on mechanisms of action and resistance and strategies to counter resistance. || Cloning and DNA sequence analysis of an aac(3)-Vb gene from Serratia marcescens. || Molecular genetics of aminoglycoside resistance genes and familial relationships of the aminoglycoside-modifying enzymes.
AHGKCAAA_11206	AAA26549	aac6ic	aac	Aminoglycoside N-acetyltransferase, which modifies aminoglycosides by acetylation.	amikacin || dibekacin || isepamicin || netilmicin || sisomicin || tobramycin	Characterization of the chromosomal aac(6')-Ic gene from Serratia marcescens. || Aminoglycosides: perspectives on mechanisms of action and resistance and strategies to counter resistance. || Molecular genetics of aminoglycoside resistance genes and familial relationships of the aminoglycoside-modifying enzymes.
PFBAMKDA_13164	CAJ77843	adec	adeabc	Resistance-nodulation-cell division transporter system. Multidrug resistance efflux pump.	aminoglycoside || chloramphenicol	Resistance-nodulation-cell division-type efflux pump involved in aminoglycoside resistance in Acinetobacter baumannii strain BM4454.
DJEKJFBD_20531	CAJ77843	adec	adeabc	Resistance-nodulation-cell division transporter system. Multidrug resistance efflux pump.	aminoglycoside || chloramphenicol	Resistance-nodulation-cell division-type efflux pump involved in aminoglycoside resistance in Acinetobacter baumannii strain BM4454.
FECPHINE_12876	CAJ77843	adec	adeabc	Resistance-nodulation-cell division transporter system. Multidrug resistance efflux pump.	aminoglycoside || chloramphenicol	Resistance-nodulation-cell division-type efflux pump involved in aminoglycoside resistance in Acinetobacter baumannii strain BM4454.
JPJHLBGE_15030	CAJ77843	adec	adeabc	Resistance-nodulation-cell division transporter system. Multidrug resistance efflux pump.	aminoglycoside || chloramphenicol	Resistance-nodulation-cell division-type efflux pump involved in aminoglycoside resistance in Acinetobacter baumannii strain BM4454.
AAACMAHF_08231	CAJ77843	adec	adeabc	Resistance-nodulation-cell division transporter system. Multidrug resistance efflux pump.	aminoglycoside || chloramphenicol	Resistance-nodulation-cell division-type efflux pump involved in aminoglycoside resistance in Acinetobacter baumannii strain BM4454.
LABBJMPI_16201	CAJ77843	adec	adeabc	Resistance-nodulation-cell division transporter system. Multidrug resistance efflux pump.	aminoglycoside || chloramphenicol	Resistance-nodulation-cell division-type efflux pump involved in aminoglycoside resistance in Acinetobacter baumannii strain BM4454.
IHOADBDP_10613	CAJ77844	adeb	adeabc	Resistance-nodulation-cell division transporter system. Multidrug resistance efflux pump.	aminoglycoside || chloramphenicol	Resistance-nodulation-cell division-type efflux pump involved in aminoglycoside resistance in Acinetobacter baumannii strain BM4454.
IPIADMJA_19669	CAJ77843	adec	adeabc	Resistance-nodulation-cell division transporter system. Multidrug resistance efflux pump.	aminoglycoside || chloramphenicol	Resistance-nodulation-cell division-type efflux pump involved in aminoglycoside resistance in Acinetobacter baumannii strain BM4454.
FDILKLME_23163	AAA25683	ant2ib	ant	Aminoglycoside O-nucleotidylyltransferase, which modifies aminoglycosides by adenylylation.	dibekacin || gentamicin || kanamycin || sisomicin || tobramycin	Aminoglycosides: perspectives on mechanisms of action and resistance and strategies to counter resistance. || Molecular genetics of aminoglycoside resistance genes and familial relationships of the aminoglycoside-modifying enzymes.
JKDAHKBK_08635	AAA25683	ant2ib	ant	Aminoglycoside O-nucleotidylyltransferase, which modifies aminoglycosides by adenylylation.	dibekacin || gentamicin || kanamycin || sisomicin || tobramycin	Aminoglycosides: perspectives on mechanisms of action and resistance and strategies to counter resistance. || Molecular genetics of aminoglycoside resistance genes and familial relationships of the aminoglycoside-modifying enzymes.
FLDHLAFO_20626	AAA25683	ant2ib	ant	Aminoglycoside O-nucleotidylyltransferase, which modifies aminoglycosides by adenylylation.	dibekacin || gentamicin || kanamycin || sisomicin || tobramycin	Aminoglycosides: perspectives on mechanisms of action and resistance and strategies to counter resistance. || Molecular genetics of aminoglycoside resistance genes and familial relationships of the aminoglycoside-modifying enzymes.
DMCPDLLJ_11657	AAA25683	ant2ib	ant	Aminoglycoside O-nucleotidylyltransferase, which modifies aminoglycosides by adenylylation.	dibekacin || gentamicin || kanamycin || sisomicin || tobramycin	Aminoglycosides: perspectives on mechanisms of action and resistance and strategies to counter resistance. || Molecular genetics of aminoglycoside resistance genes and familial relationships of the aminoglycoside-modifying enzymes.
IKGCLEML_12332	AAA25683	ant2ib	ant	Aminoglycoside O-nucleotidylyltransferase, which modifies aminoglycosides by adenylylation.	dibekacin || gentamicin || kanamycin || sisomicin || tobramycin	Aminoglycosides: perspectives on mechanisms of action and resistance and strategies to counter resistance. || Molecular genetics of aminoglycoside resistance genes and familial relationships of the aminoglycoside-modifying enzymes.
KBLMPJJF_07506	AAA25683	ant2ib	ant	Aminoglycoside O-nucleotidylyltransferase, which modifies aminoglycosides by adenylylation.	dibekacin || gentamicin || kanamycin || sisomicin || tobramycin	Aminoglycosides: perspectives on mechanisms of action and resistance and strategies to counter resistance. || Molecular genetics of aminoglycoside resistance genes and familial relationships of the aminoglycoside-modifying enzymes.
JGBADCPH_23904	AAA25717	ant4iia	ant	Aminoglycoside O-nucleotidylyltransferase, which modifies aminoglycosides by adenylylation.	amikacin || isepamicin || tobramycin	Aminoglycosides: perspectives on mechanisms of action and resistance and strategies to counter resistance. || Nucleotide sequence analysis and DNA hybridization studies of the ant(4')-IIa gene from Pseudomonas aeruginosa. || Molecular genetics of aminoglycoside resistance genes and familial relationships of the aminoglycoside-modifying enzymes.
NNNINPEJ_09901	AAA25683	ant2ib	ant	Aminoglycoside O-nucleotidylyltransferase, which modifies aminoglycosides by adenylylation.	dibekacin || gentamicin || kanamycin || sisomicin || tobramycin	Aminoglycosides: perspectives on mechanisms of action and resistance and strategies to counter resistance. || Molecular genetics of aminoglycoside resistance genes and familial relationships of the aminoglycoside-modifying enzymes.
NNNINPEJ_15397	AAA25683	ant2ib	ant	Aminoglycoside O-nucleotidylyltransferase, which modifies aminoglycosides by adenylylation.	dibekacin || gentamicin || kanamycin || sisomicin || tobramycin	Aminoglycosides: perspectives on mechanisms of action and resistance and strategies to counter resistance. || Molecular genetics of aminoglycoside resistance genes and familial relationships of the aminoglycoside-modifying enzymes.
FFFODECD_01635	AAA25683	ant2ib	ant	Aminoglycoside O-nucleotidylyltransferase, which modifies aminoglycosides by adenylylation.	dibekacin || gentamicin || kanamycin || sisomicin || tobramycin	Aminoglycosides: perspectives on mechanisms of action and resistance and strategies to counter resistance. || Molecular genetics of aminoglycoside resistance genes and familial relationships of the aminoglycoside-modifying enzymes.
LBBKAENA_08930	AAA25717	ant4iia	ant	Aminoglycoside O-nucleotidylyltransferase, which modifies aminoglycosides by adenylylation.	amikacin || isepamicin || tobramycin	Aminoglycosides: perspectives on mechanisms of action and resistance and strategies to counter resistance. || Nucleotide sequence analysis and DNA hybridization studies of the ant(4')-IIa gene from Pseudomonas aeruginosa. || Molecular genetics of aminoglycoside resistance genes and familial relationships of the aminoglycoside-modifying enzymes.
AFHDHIDB_09431	CAA28209	ant2ia	ant	Aminoglycoside O-nucleotidylyltransferase, which modifies aminoglycosides by adenylylation.	dibekacin || gentamicin || kanamycin || sisomicin || tobramycin	Aminoglycosides: perspectives on mechanisms of action and resistance and strategies to counter resistance. || Nucleotide sequence of the AAD(2'') aminoglycoside adenylyltransferase determinant aadB. Evolutionary relationship of this region with those surrounding aadA in R538-1 and dhfrII in R388. || Molecular genetics of aminoglycoside resistance genes and familial relationships of the aminoglyco…
MCCHKKOL_11970	AAA25717	ant4iia	ant	Aminoglycoside O-nucleotidylyltransferase, which modifies aminoglycosides by adenylylation.	amikacin || isepamicin || tobramycin	Aminoglycosides: perspectives on mechanisms of action and resistance and strategies to counter resistance. || Nucleotide sequence analysis and DNA hybridization studies of the ant(4')-IIa gene from Pseudomonas aeruginosa. || Molecular genetics of aminoglycoside resistance genes and familial relationships of the aminoglycoside-modifying enzymes.
AAACMAHF_18005	AAA25717	ant4iia	ant	Aminoglycoside O-nucleotidylyltransferase, which modifies aminoglycosides by adenylylation.	amikacin || isepamicin || tobramycin	Aminoglycosides: perspectives on mechanisms of action and resistance and strategies to counter resistance. || Nucleotide sequence analysis and DNA hybridization studies of the ant(4')-IIa gene from Pseudomonas aeruginosa. || Molecular genetics of aminoglycoside resistance genes and familial relationships of the aminoglycoside-modifying enzymes.
JIDOPIBF_11271	AAA25717	ant4iia	ant	Aminoglycoside O-nucleotidylyltransferase, which modifies aminoglycosides by adenylylation.	amikacin || isepamicin || tobramycin	Aminoglycosides: perspectives on mechanisms of action and resistance and strategies to counter resistance. || Nucleotide sequence analysis and DNA hybridization studies of the ant(4')-IIa gene from Pseudomonas aeruginosa. || Molecular genetics of aminoglycoside resistance genes and familial relationships of the aminoglycoside-modifying enzymes.
PPHCFDHI_21181	CAA28209	ant2ia	ant	Aminoglycoside O-nucleotidylyltransferase, which modifies aminoglycosides by adenylylation.	dibekacin || gentamicin || kanamycin || sisomicin || tobramycin	Aminoglycosides: perspectives on mechanisms of action and resistance and strategies to counter resistance. || Nucleotide sequence of the AAD(2'') aminoglycoside adenylyltransferase determinant aadB. Evolutionary relationship of this region with those surrounding aadA in R538-1 and dhfrII in R388. || Molecular genetics of aminoglycoside resistance genes and familial relationships of the aminoglyco…
JEFEPLOO_18081	AAA25683	ant2ib	ant	Aminoglycoside O-nucleotidylyltransferase, which modifies aminoglycosides by adenylylation.	dibekacin || gentamicin || kanamycin || sisomicin || tobramycin	Aminoglycosides: perspectives on mechanisms of action and resistance and strategies to counter resistance. || Molecular genetics of aminoglycoside resistance genes and familial relationships of the aminoglycoside-modifying enzymes.
GNIGKHEF_01142	AAA25683	ant2ib	ant	Aminoglycoside O-nucleotidylyltransferase, which modifies aminoglycosides by adenylylation.	dibekacin || gentamicin || kanamycin || sisomicin || tobramycin	Aminoglycosides: perspectives on mechanisms of action and resistance and strategies to counter resistance. || Molecular genetics of aminoglycoside resistance genes and familial relationships of the aminoglycoside-modifying enzymes.
OEPELMNO_05593	AAA25717	ant4iia	ant	Aminoglycoside O-nucleotidylyltransferase, which modifies aminoglycosides by adenylylation.	amikacin || isepamicin || tobramycin	Aminoglycosides: perspectives on mechanisms of action and resistance and strategies to counter resistance. || Nucleotide sequence analysis and DNA hybridization studies of the ant(4')-IIa gene from Pseudomonas aeruginosa. || Molecular genetics of aminoglycoside resistance genes and familial relationships of the aminoglycoside-modifying enzymes.
KLEBGKOI_16132	CAA26199	ant3ia	ant	Aminoglycoside O-nucleotidylyltransferase, which modifies aminoglycosides by adenylylation.	spectinomycin || streptomycin	Aminoglycosides: perspectives on mechanisms of action and resistance and strategies to counter resistance. || Nucleotide sequence analysis of a gene encoding a streptomycin/spectinomycin adenylyltransferase. || Molecular genetics of aminoglycoside resistance genes and familial relationships of the aminoglycoside-modifying enzymes.
BMIOKJIN_07015	AAA25717	ant4iia	ant	Aminoglycoside O-nucleotidylyltransferase, which modifies aminoglycosides by adenylylation.	amikacin || isepamicin || tobramycin	Aminoglycosides: perspectives on mechanisms of action and resistance and strategies to counter resistance. || Nucleotide sequence analysis and DNA hybridization studies of the ant(4')-IIa gene from Pseudomonas aeruginosa. || Molecular genetics of aminoglycoside resistance genes and familial relationships of the aminoglycoside-modifying enzymes.
FDILKLME_08039	CAH94334	aph6ia	aph	Aminoglycoside O-phosphotransferase, which modifies aminoglycosides by phosphorylation.	streptomycin	Aminoglycosides: perspectives on mechanisms of action and resistance and strategies to counter resistance. || Molecular genetics of aminoglycoside resistance genes and familial relationships of the aminoglycoside-modifying enzymes.
BIELPEML_12553	CAH94334	aph6ia	aph	Aminoglycoside O-phosphotransferase, which modifies aminoglycosides by phosphorylation.	streptomycin	Aminoglycosides: perspectives on mechanisms of action and resistance and strategies to counter resistance. || Molecular genetics of aminoglycoside resistance genes and familial relationships of the aminoglycoside-modifying enzymes.
GPAFLDOA_04296	CAH94334	aph6ia	aph	Aminoglycoside O-phosphotransferase, which modifies aminoglycosides by phosphorylation.	streptomycin	Aminoglycosides: perspectives on mechanisms of action and resistance and strategies to counter resistance. || Molecular genetics of aminoglycoside resistance genes and familial relationships of the aminoglycoside-modifying enzymes.
NNNINPEJ_10712	P18150	aph33ia	aph	Aminoglycoside O-phosphotransferase, which modifies aminoglycosides by phosphorylation.	streptomycin	Aminoglycosides: perspectives on mechanisms of action and resistance and strategies to counter resistance. || The nucleotide sequence of a streptomycin streptomycin phosphotransferase (streptomycin kinase) [corrected] gene from a streptomycin producer. || Molecular genetics of aminoglycoside resistance genes and familial relationships of the aminoglycoside-modifying enzymes.
NMENMJPM_03766	AAB00446	aph6ic	aph	Aminoglycoside O-phosphotransferase, which modifies aminoglycosides by phosphorylation.	streptomycin	Aminoglycosides: perspectives on mechanisms of action and resistance and strategies to counter resistance. || Genetic organization of Tn5. || Molecular genetics of aminoglycoside resistance genes and familial relationships of the aminoglycoside-modifying enzymes.
HHBIKKMN_14028	P18622	aph6ib	aph	Aminoglycoside O-phosphotransferase, which modifies aminoglycosides by phosphorylation.	streptomycin	Aminoglycosides: perspectives on mechanisms of action and resistance and strategies to counter resistance. || Molecular genetics of aminoglycoside resistance genes and familial relationships of the aminoglycoside-modifying enzymes. || Characterisation of the hydroxystreptomycin phosphotransferase gene (sph) of Streptomyces glaucescens: nucleotide sequence and promoter analysis.
FPPIFNDF_14538	P18150	aph33ia	aph	Aminoglycoside O-phosphotransferase, which modifies aminoglycosides by phosphorylation.	streptomycin	Aminoglycosides: perspectives on mechanisms of action and resistance and strategies to counter resistance. || The nucleotide sequence of a streptomycin streptomycin phosphotransferase (streptomycin kinase) [corrected] gene from a streptomycin producer. || Molecular genetics of aminoglycoside resistance genes and familial relationships of the aminoglycoside-modifying enzymes.
PNMKMEKM_09588	AAB00446	aph6ic	aph	Aminoglycoside O-phosphotransferase, which modifies aminoglycosides by phosphorylation.	streptomycin	Aminoglycosides: perspectives on mechanisms of action and resistance and strategies to counter resistance. || Genetic organization of Tn5. || Molecular genetics of aminoglycoside resistance genes and familial relationships of the aminoglycoside-modifying enzymes.
PEMGLNPG_16383	NP_416758	arna	arna	Bifunctional enzyme that catalyzes the oxidative decarboxylation of UDP-glucuronic acid (UDP-GlcUA) to UDP-4-keto-arabinose (UDP-Ara4O) and the addition of a formyl group to UDP-4-amino-4-deoxy-L-arabinose (UDP-L-Ara4N) to form UDP-L-4-formamido-arabinose (UDP-L-Ara4FN). The modified arabinose is attached to lipid A and is required for resistance to polymyxin and cationic antimicrobial peptides.	polymyxin	Nucleotide sequence of the operator-promoter region of the galactose operon of Escherichia coli.
OEKOFINM_11763	AAD21213	bcra	bcr	ABC transporter system, bacitracin efflux pump.	bacitracin	Bacillus licheniformis bacitracin-resistance ABC transporter: relationship to mammalian multidrug resistance.
BNLDBCJG_20065	AAD21213	bcra	bcr	ABC transporter system, bacitracin efflux pump.	bacitracin	Bacillus licheniformis bacitracin-resistance ABC transporter: relationship to mammalian multidrug resistance.
BABMFNBL_12579	AAD21213	bcra	bcr	ABC transporter system, bacitracin efflux pump.	bacitracin	Bacillus licheniformis bacitracin-resistance ABC transporter: relationship to mammalian multidrug resistance.
DKGHADEA_17136	AAD21213	bcra	bcr	ABC transporter system, bacitracin efflux pump.	bacitracin	Bacillus licheniformis bacitracin-resistance ABC transporter: relationship to mammalian multidrug resistance.
FDILKLME_06225	P30897	bl2c_bro	bla_a	Class A beta-lactamase. This enzyme breaks the beta-lactam antibiotic ring open and deactivates the molecule's antibacterial properites.	carbenicillin || penicillin	Novel carbenicillin-hydrolyzing beta-lactamase (CARB-5) from Acinetobacter calcoaceticus var. anitratus.
ICBBAEHM_11011	P14171	bl2a_nps	bla_a	Class A beta-lactamase. This enzyme breaks the beta-lactam antibiotic ring open and deactivates the molecule's antibacterial properites.	penicillin	The phototrophic bacterium Rhodopseudomonas capsulata sp108 encodes an indigenous class A beta-lactamase.
NGBNLKIC_11223	Q59517	bl2b_tle	bla_a	Class A beta-lactamase. This enzyme breaks the beta-lactam antibiotic ring open and deactivates the molecule's antibacterial properites.	cephalosproin || penicillin	Transcription and expression analysis, using lacZ and phoA gene fusions, of Mycobacterium fortuitum beta-lactamase genes cloned from a natural isolate and a high-level beta-lactamase producer.
JLOEHEKM_17991	YP_245472	bl2c_pse3	bla_a	Class A beta-lactamase. This enzyme breaks the beta-lactam antibiotic ring open and deactivates the molecule's antibacterial properites.	carbenicillin || penicillin	The IncP-6 plasmid Rms149 consists of a small mobilizable backbone with multiple large insertions.
HOHEAMIL_21365	P37321	bl2be_per	bla_a	Class A beta-lactamase. This enzyme breaks the beta-lactam antibiotic ring open and deactivates the molecule's antibacterial properites.	e_cephalosproin || monobactam || n_cephalosproin || penicillin	Sequence analysis of PER-1 extended-spectrum beta-lactamase from Pseudomonas aeruginosa and comparison with class A beta-lactamases.
MFMJNAAK_23997	P30897	bl2c_bro	bla_a	Class A beta-lactamase. This enzyme breaks the beta-lactam antibiotic ring open and deactivates the molecule's antibacterial properites.	carbenicillin || penicillin	Novel carbenicillin-hydrolyzing beta-lactamase (CARB-5) from Acinetobacter calcoaceticus var. anitratus.
PAPNJBHM_05589	P25910	bl3_ccra	bla_b	Class B beta-lactamase. This enzyme breaks the beta-lactam antibiotic ring open and deactivates the molecule's antibacterial properites.	carbapenem || cephalosproin || cephamycin || penicillin	Cloning and sequencing of the class B beta-lactamase gene (ccrA) from Bacteroides fragilis TAL3636.
ONAFOKJG_16141	YP_261151	bl1_pse	bla_c	Class C beta-lactamase. This enzyme breaks the beta-lactam antibiotic ring open and deactivates the molecule's antibacterial properites.	cephalosporin	Complete genome sequence of the plant commensal Pseudomonas fluorescens Pf-5.
CNPMEBEK_05124	YP_261151	bl1_pse	bla_c	Class C beta-lactamase. This enzyme breaks the beta-lactam antibiotic ring open and deactivates the molecule's antibacterial properites.	cephalosporin	Complete genome sequence of the plant commensal Pseudomonas fluorescens Pf-5.
AGKFMBEB_11786	Q00983	bl2d_lcr1	bla_d	Class D beta-lactamase. This enzyme breaks the beta-lactam antibiotic ring open and deactivates the molecule's antibacterial properites.	cloxacillin || penicillin	Phylogeny of LCR-1 and OXA-5 with class A and class D beta-lactamases.
JEEDAMHF_11314	CAA37699	bl2d_r39	bla_d	Class D beta-lactamase. This enzyme breaks the beta-lactam antibiotic ring open and deactivates the molecule's antibacterial properites.	cloxacillin || penicillin	-
GDLADJDC_01234	CAA37699	bl2d_r39	bla_d	Class D beta-lactamase. This enzyme breaks the beta-lactam antibiotic ring open and deactivates the molecule's antibacterial properites.	cloxacillin || penicillin	-
DPGMEJGB_17222	AAL68645	catb5	catb	Group B chloramphenicol acetyltransferase, which can inactivate chloramphenicol. Also referred to as xenobiotic acetyltransferase.	chloramphenicol	DNA sequence of both chromosomes of the cholera pathogen Vibrio cholerae.
DBIFNPHD_12658	AAL68645	catb5	catb	Group B chloramphenicol acetyltransferase, which can inactivate chloramphenicol. Also referred to as xenobiotic acetyltransferase.	chloramphenicol	DNA sequence of both chromosomes of the cholera pathogen Vibrio cholerae.
NGBNLKIC_00115	AAB58161	ceob	ceo	Resistance-nodulation-cell division transporter system. Multidrug resistance efflux pump.	chloramphenicol	Structural flexibility in the Burkholderia mallei genome.
EKHIKDOC_09358	AAB58161	ceob	ceo	Resistance-nodulation-cell division transporter system. Multidrug resistance efflux pump.	chloramphenicol	Structural flexibility in the Burkholderia mallei genome.
PLHOJDNN_06319	AAK02049	cml_e3	cml	Major facilitator superfamily transporter, chloramphenicol efflux pump.	chloramphenicol	A new chloramphenicol and florfenicol resistance gene flanked by two integron structures in Salmonella typhimurium DT104.
GOFGKOHC_21673	CAE53424	dfra20	dfra	Group A drug-insensitive dihydrofolate reductase, which can not be inhibited by trimethoprim.	trimethoprim	Resistance to trimethoprim and sulfonamides. || dfrA20, A novel trimethoprim resistance gene from Pasteurella multocida.
KLFGPFLN_13913	CAL48457	dfra26	dfra	Group A drug-insensitive dihydrofolate reductase, which can not be inhibited by trimethoprim.	trimethoprim	Two new dfr genes in trimethoprim-resistant integron-negative Escherichia coli isolates. || Resistance to trimethoprim and sulfonamides.
CGNJMNMP_09391	CAL48457	dfra26	dfra	Group A drug-insensitive dihydrofolate reductase, which can not be inhibited by trimethoprim.	trimethoprim	Two new dfr genes in trimethoprim-resistant integron-negative Escherichia coli isolates. || Resistance to trimethoprim and sulfonamides.
EOHGLGHO_22102	CAL48457	dfra26	dfra	Group A drug-insensitive dihydrofolate reductase, which can not be inhibited by trimethoprim.	trimethoprim	Two new dfr genes in trimethoprim-resistant integron-negative Escherichia coli isolates. || Resistance to trimethoprim and sulfonamides.
KOCFKFCG_01797	CAL48457	dfra26	dfra	Group A drug-insensitive dihydrofolate reductase, which can not be inhibited by trimethoprim.	trimethoprim	Two new dfr genes in trimethoprim-resistant integron-negative Escherichia coli isolates. || Resistance to trimethoprim and sulfonamides.
LLNOEOPN_01567	CAL48457	dfra26	dfra	Group A drug-insensitive dihydrofolate reductase, which can not be inhibited by trimethoprim.	trimethoprim	Two new dfr genes in trimethoprim-resistant integron-negative Escherichia coli isolates. || Resistance to trimethoprim and sulfonamides.
JHNHICMG_13835	CAL48457	dfra26	dfra	Group A drug-insensitive dihydrofolate reductase, which can not be inhibited by trimethoprim.	trimethoprim	Two new dfr genes in trimethoprim-resistant integron-negative Escherichia coli isolates. || Resistance to trimethoprim and sulfonamides.
ONEPCEOD_22404	CAL48457	dfra26	dfra	Group A drug-insensitive dihydrofolate reductase, which can not be inhibited by trimethoprim.	trimethoprim	Two new dfr genes in trimethoprim-resistant integron-negative Escherichia coli isolates. || Resistance to trimethoprim and sulfonamides.
JPJHLBGE_09084	CAL48457	dfra26	dfra	Group A drug-insensitive dihydrofolate reductase, which can not be inhibited by trimethoprim.	trimethoprim	Two new dfr genes in trimethoprim-resistant integron-negative Escherichia coli isolates. || Resistance to trimethoprim and sulfonamides.
HBNPKBKA_02614	CAL48457	dfra26	dfra	Group A drug-insensitive dihydrofolate reductase, which can not be inhibited by trimethoprim.	trimethoprim	Two new dfr genes in trimethoprim-resistant integron-negative Escherichia coli isolates. || Resistance to trimethoprim and sulfonamides.
LELDIFEM_09446	CAL48457	dfra26	dfra	Group A drug-insensitive dihydrofolate reductase, which can not be inhibited by trimethoprim.	trimethoprim	Two new dfr genes in trimethoprim-resistant integron-negative Escherichia coli isolates. || Resistance to trimethoprim and sulfonamides.
FNDCEHDB_11400	Q59408	dfra13	dfra	Group A drug-insensitive dihydrofolate reductase, which can not be inhibited by trimethoprim.	trimethoprim	New gene cassettes for trimethoprim resistance, dfr13, and Streptomycin-spectinomycin resistance, aadA4, inserted on a class 1 integron. || Resistance to trimethoprim and sulfonamides.
LJLJILDI_03790	CAL48457	dfra26	dfra	Group A drug-insensitive dihydrofolate reductase, which can not be inhibited by trimethoprim.	trimethoprim	Two new dfr genes in trimethoprim-resistant integron-negative Escherichia coli isolates. || Resistance to trimethoprim and sulfonamides.
EPKLCLAN_08892	CAL48457	dfra26	dfra	Group A drug-insensitive dihydrofolate reductase, which can not be inhibited by trimethoprim.	trimethoprim	Two new dfr genes in trimethoprim-resistant integron-negative Escherichia coli isolates. || Resistance to trimethoprim and sulfonamides.
JGAIINID_06205	CAL48457	dfra26	dfra	Group A drug-insensitive dihydrofolate reductase, which can not be inhibited by trimethoprim.	trimethoprim	Two new dfr genes in trimethoprim-resistant integron-negative Escherichia coli isolates. || Resistance to trimethoprim and sulfonamides.
FEOFOONP_21438	CAL48457	dfra26	dfra	Group A drug-insensitive dihydrofolate reductase, which can not be inhibited by trimethoprim.	trimethoprim	Two new dfr genes in trimethoprim-resistant integron-negative Escherichia coli isolates. || Resistance to trimethoprim and sulfonamides.
EDLHCPPD_02473	CAL48457	dfra26	dfra	Group A drug-insensitive dihydrofolate reductase, which can not be inhibited by trimethoprim.	trimethoprim	Two new dfr genes in trimethoprim-resistant integron-negative Escherichia coli isolates. || Resistance to trimethoprim and sulfonamides.
ECLAEJNG_05800	CAL48457	dfra26	dfra	Group A drug-insensitive dihydrofolate reductase, which can not be inhibited by trimethoprim.	trimethoprim	Two new dfr genes in trimethoprim-resistant integron-negative Escherichia coli isolates. || Resistance to trimethoprim and sulfonamides.
LNFNBCHM_18907	CAL48457	dfra26	dfra	Group A drug-insensitive dihydrofolate reductase, which can not be inhibited by trimethoprim.	trimethoprim	Two new dfr genes in trimethoprim-resistant integron-negative Escherichia coli isolates. || Resistance to trimethoprim and sulfonamides.
PDKOAMBK_03673	CAL48457	dfra26	dfra	Group A drug-insensitive dihydrofolate reductase, which can not be inhibited by trimethoprim.	trimethoprim	Two new dfr genes in trimethoprim-resistant integron-negative Escherichia coli isolates. || Resistance to trimethoprim and sulfonamides.
EMGFDPID_07085	CAL48457	dfra26	dfra	Group A drug-insensitive dihydrofolate reductase, which can not be inhibited by trimethoprim.	trimethoprim	Two new dfr genes in trimethoprim-resistant integron-negative Escherichia coli isolates. || Resistance to trimethoprim and sulfonamides.
OMIDOIIL_19318	CAL48457	dfra26	dfra	Group A drug-insensitive dihydrofolate reductase, which can not be inhibited by trimethoprim.	trimethoprim	Two new dfr genes in trimethoprim-resistant integron-negative Escherichia coli isolates. || Resistance to trimethoprim and sulfonamides.
MFMJNAAK_22087	CAL48457	dfra26	dfra	Group A drug-insensitive dihydrofolate reductase, which can not be inhibited by trimethoprim.	trimethoprim	Two new dfr genes in trimethoprim-resistant integron-negative Escherichia coli isolates. || Resistance to trimethoprim and sulfonamides.
IOEPBNLG_01255	CAE53424	dfra20	dfra	Group A drug-insensitive dihydrofolate reductase, which can not be inhibited by trimethoprim.	trimethoprim	Resistance to trimethoprim and sulfonamides. || dfrA20, A novel trimethoprim resistance gene from Pasteurella multocida.
LABBJMPI_15322	CAL48457	dfra26	dfra	Group A drug-insensitive dihydrofolate reductase, which can not be inhibited by trimethoprim.	trimethoprim	Two new dfr genes in trimethoprim-resistant integron-negative Escherichia coli isolates. || Resistance to trimethoprim and sulfonamides.
IDPCJEPJ_12220	CAL48457	dfra26	dfra	Group A drug-insensitive dihydrofolate reductase, which can not be inhibited by trimethoprim.	trimethoprim	Two new dfr genes in trimethoprim-resistant integron-negative Escherichia coli isolates. || Resistance to trimethoprim and sulfonamides.
KDCDGDLD_09569	CAL48457	dfra26	dfra	Group A drug-insensitive dihydrofolate reductase, which can not be inhibited by trimethoprim.	trimethoprim	Two new dfr genes in trimethoprim-resistant integron-negative Escherichia coli isolates. || Resistance to trimethoprim and sulfonamides.
GALHODDL_17135	CAL48457	dfra26	dfra	Group A drug-insensitive dihydrofolate reductase, which can not be inhibited by trimethoprim.	trimethoprim	Two new dfr genes in trimethoprim-resistant integron-negative Escherichia coli isolates. || Resistance to trimethoprim and sulfonamides.
LFKAMIDL_09677	CAL48457	dfra26	dfra	Group A drug-insensitive dihydrofolate reductase, which can not be inhibited by trimethoprim.	trimethoprim	Two new dfr genes in trimethoprim-resistant integron-negative Escherichia coli isolates. || Resistance to trimethoprim and sulfonamides.
KBGIKMCO_09865	CAL48457	dfra26	dfra	Group A drug-insensitive dihydrofolate reductase, which can not be inhibited by trimethoprim.	trimethoprim	Two new dfr genes in trimethoprim-resistant integron-negative Escherichia coli isolates. || Resistance to trimethoprim and sulfonamides.
FFFODECD_05212	ABB72057	dfrb6	dfrb	Group B drug-insensitive R67 dihydrofolate reductase, which can not be inhibited by trimethoprim.	trimethoprim	Resistance to trimethoprim and sulfonamides. || Expression of antibiotic resistance genes in the integrated cassettes of integrons.
HBHDLPGO_02461	P05789	ereb	ere	Erythromycin esterase, which can inactivate erythromycin by lactone ring cleavage.	erythromycin	Tn2610, a transposon involved in the spread of the carbenicillin-hydrolyzing beta-lactamase gene. || Nomenclature for macrolide and macrolide-lincosamide-streptogramin B resistance determinants.
OHNAPLHP_20413	P05789	ereb	ere	Erythromycin esterase, which can inactivate erythromycin by lactone ring cleavage.	erythromycin	Tn2610, a transposon involved in the spread of the carbenicillin-hydrolyzing beta-lactamase gene. || Nomenclature for macrolide and macrolide-lincosamide-streptogramin B resistance determinants.
HCFAGKPE_06084	P05789	ereb	ere	Erythromycin esterase, which can inactivate erythromycin by lactone ring cleavage.	erythromycin	Tn2610, a transposon involved in the spread of the carbenicillin-hydrolyzing beta-lactamase gene. || Nomenclature for macrolide and macrolide-lincosamide-streptogramin B resistance determinants.
HFGHINOO_03353	P05789	ereb	ere	Erythromycin esterase, which can inactivate erythromycin by lactone ring cleavage.	erythromycin	Tn2610, a transposon involved in the spread of the carbenicillin-hydrolyzing beta-lactamase gene. || Nomenclature for macrolide and macrolide-lincosamide-streptogramin B resistance determinants.
HLADGGLL_05975	P05789	ereb	ere	Erythromycin esterase, which can inactivate erythromycin by lactone ring cleavage.	erythromycin	Tn2610, a transposon involved in the spread of the carbenicillin-hydrolyzing beta-lactamase gene. || Nomenclature for macrolide and macrolide-lincosamide-streptogramin B resistance determinants.
PFBAMKDA_04303	P10337	ermf	erm	rRNA adenine N-6-methyltransferase, which can methylate adenine at position 2058 of 23S rRNA, conferring resistance to erythromycin.	lincosamide || macrolide || streptogramin_b	Complete nucleotide sequence and transcription of ermF, a macrolide-lincosamide-streptogramin B resistance determinant from Bacteroides fragilis.
AKDNHFID_01705	P06571	ermg	erm	rRNA adenine N-6-methyltransferase, which can methylate adenine at position 2058 of 23S rRNA, conferring resistance to erythromycin.	lincosamide || macrolide || streptogramin_b	Cloning and analysis of ermG, a new macrolide-lincosamide-streptogramin B resistance element from Bacillus sphaericus.
PLHOJDNN_01880	AAA98484	ermx	erm	rRNA adenine N-6-methyltransferase, which can methylate adenine at position 2058 of 23S rRNA, conferring resistance to erythromycin.	lincosamide || macrolide || streptogramin_b	Inducible macrolide resistance in Corynebacterium jeikeium.
JFFOCKKO_03818	P06571	ermg	erm	rRNA adenine N-6-methyltransferase, which can methylate adenine at position 2058 of 23S rRNA, conferring resistance to erythromycin.	lincosamide || macrolide || streptogramin_b	Cloning and analysis of ermG, a new macrolide-lincosamide-streptogramin B resistance element from Bacillus sphaericus.
NBIOPGLE_07402	NP_370576	erma	erm	rRNA adenine N-6-methyltransferase, which can methylate adenine at position 2058 of 23S rRNA, conferring resistance to erythromycin.	lincosamide || macrolide || streptogramin_b	Transposon Tn554: complete nucleotide sequence and isolation of transposition-defective and antibiotic-sensitive mutants.
DHBPEGBM_05523	AAA98484	ermx	erm	rRNA adenine N-6-methyltransferase, which can methylate adenine at position 2058 of 23S rRNA, conferring resistance to erythromycin.	lincosamide || macrolide || streptogramin_b	Inducible macrolide resistance in Corynebacterium jeikeium.
PPHCFDHI_13724	P06571	ermg	erm	rRNA adenine N-6-methyltransferase, which can methylate adenine at position 2058 of 23S rRNA, conferring resistance to erythromycin.	lincosamide || macrolide || streptogramin_b	Cloning and analysis of ermG, a new macrolide-lincosamide-streptogramin B resistance element from Bacillus sphaericus.
LBKFMHBK_04500	P43433	ermw	erm	rRNA adenine N-6-methyltransferase, which can methylate adenine at position 2058 of 23S rRNA, conferring resistance to erythromycin.	lincosamide || macrolide || streptogramin_b	Cloning and sequences of two macrolide-resistance-encoding genes from mycinamicin-producing Micromonospora griseorubida.
EELAMEII_07903	P43433	ermw	erm	rRNA adenine N-6-methyltransferase, which can methylate adenine at position 2058 of 23S rRNA, conferring resistance to erythromycin.	lincosamide || macrolide || streptogramin_b	Cloning and sequences of two macrolide-resistance-encoding genes from mycinamicin-producing Micromonospora griseorubida.
NEEGLOLN_18331	Q56415	fosa	fos	Glutathione transferase, metalloglutathione transferase which confers resistance to fosfomycin by catalyzing the addition of glutathione to fosfomycin	fosfomycin	Nucleotide sequence and intracellular location of the product of the fosfomycin resistance gene from transposon Tn2921.
NMENMJPM_16871	AAD26631	lnub	lnu	Lincosamide nucleotidyltransferase.	lincomycin	Nomenclature for macrolide and macrolide-lincosamide-streptogramin B resistance determinants. || A new resistance gene, linB, conferring resistance to lincosamides by nucleotidylation in Enterococcus faecium HM1025.
LIFPDKPH_18434	AAD26631	lnub	lnu	Lincosamide nucleotidyltransferase.	lincomycin	Nomenclature for macrolide and macrolide-lincosamide-streptogramin B resistance determinants. || A new resistance gene, linB, conferring resistance to lincosamides by nucleotidylation in Enterococcus faecium HM1025.
FBBOGJDF_10537	AAD26631	lnub	lnu	Lincosamide nucleotidyltransferase.	lincomycin	Nomenclature for macrolide and macrolide-lincosamide-streptogramin B resistance determinants. || A new resistance gene, linB, conferring resistance to lincosamides by nucleotidylation in Enterococcus faecium HM1025.
JHPBDKIK_00822	AAD26631	lnub	lnu	Lincosamide nucleotidyltransferase.	lincomycin	Nomenclature for macrolide and macrolide-lincosamide-streptogramin B resistance determinants. || A new resistance gene, linB, conferring resistance to lincosamides by nucleotidylation in Enterococcus faecium HM1025.
KADJJJDD_12774	AAW30456	lsa	lsa	ABC efflux family that is resistant to MLS antibiotics	lincosamide || macrolide || streptogramin_b	Nomenclature for macrolide and macrolide-lincosamide-streptogramin B resistance determinants. || Nonsense mutations in the lsa-like gene in Enterococcus faecalis isolates susceptible to lincosamides and Streptogramins A.
JJHANOCM_10971	AAW30456	lsa	lsa	ABC efflux family that is resistant to MLS antibiotics	lincosamide || macrolide || streptogramin_b	Nomenclature for macrolide and macrolide-lincosamide-streptogramin B resistance determinants. || Nonsense mutations in the lsa-like gene in Enterococcus faecalis isolates susceptible to lincosamides and Streptogramins A.
EHNCNLEP_17992	NP_417970	mdte	mdtef	Resistance-nodulation-cell division transporter system. Multidrug resistance efflux pump.	doxorubicin || erythromycin	Nucleotide sequence of the operator-promoter region of the galactose operon of Escherichia coli.
HKDKCDCC_02308	AAG03814	mexa	mexab	Resistance-nodulation-cell division transporter system. Multidrug resistance efflux pump.	aminoglycoside || beta_lactam || fluoroquinolone || tetracycline || tigecycline	Multiple antibiotic resistance in Pseudomonas aeruginosa: evidence for involvement of an efflux operon. || Cloning and sequence analysis of an EnvCD homologue in Pseudomonas aeruginosa: regulation by iron and possible involvement in the secretion of the siderophore pyoverdine. || Role of the multidrug efflux systems of Pseudomonas aeruginosa in organic solvent tolerance. || Role of mexA-mexB-oprM…
AHDOFKJL_12098	AAG03814	mexa	mexab	Resistance-nodulation-cell division transporter system. Multidrug resistance efflux pump.	aminoglycoside || beta_lactam || fluoroquinolone || tetracycline || tigecycline	Multiple antibiotic resistance in Pseudomonas aeruginosa: evidence for involvement of an efflux operon. || Cloning and sequence analysis of an EnvCD homologue in Pseudomonas aeruginosa: regulation by iron and possible involvement in the secretion of the siderophore pyoverdine. || Role of the multidrug efflux systems of Pseudomonas aeruginosa in organic solvent tolerance. || Role of mexA-mexB-oprM…
GABHAKJJ_13573	AAG07985	oprj	mexcd	Resistance-nodulation-cell division transporter system. Multidrug resistance efflux pump.	erythromycin || fluoroquinolone || glycylcycline || roxithromycin	-
PCHAHAAD_05906	AAG07986	mexd	mexcd	Resistance-nodulation-cell division transporter system. Multidrug resistance efflux pump.	erythromycin || fluoroquinolone || glycylcycline || roxithromycin	Overexpression of the mexC-mexD-oprJ efflux operon in nfxB-type multidrug-resistant strains of Pseudomonas aeruginosa.
HJFENILP_04838	AAG05881	mexe	mexef	Resistance-nodulation-cell division transporter system. Multidrug resistance efflux pump.	chloramphenicol || fluoroquinolone	Characterization of MexE-MexF-OprN, a positively regulated multidrug efflux system of Pseudomonas aeruginosa.
NEEGLOLN_07833	AAG05881	mexe	mexef	Resistance-nodulation-cell division transporter system. Multidrug resistance efflux pump.	chloramphenicol || fluoroquinolone	Characterization of MexE-MexF-OprN, a positively regulated multidrug efflux system of Pseudomonas aeruginosa.
PPJODAEL_04232	AAG05881	mexe	mexef	Resistance-nodulation-cell division transporter system. Multidrug resistance efflux pump.	chloramphenicol || fluoroquinolone	Characterization of MexE-MexF-OprN, a positively regulated multidrug efflux system of Pseudomonas aeruginosa.
IPIADMJA_24393	AAG07594	mexi	mexhi	Resistance-nodulation-cell division transporter system. Multidrug resistance efflux pump.	-	Complete genome sequence of Pseudomonas aeruginosa PA01, an opportunistic pathogen.
FLDHLAFO_23584	NP_253065	mexw	mexvw	Resistance-nodulation-cell division transporter system. Multidrug resistance efflux pump.	-	Complete genome sequence of Pseudomonas aeruginosa PA01, an opportunistic pathogen.
PNLMMCCM_17028	NP_253065	mexw	mexvw	Resistance-nodulation-cell division transporter system. Multidrug resistance efflux pump.	-	Complete genome sequence of Pseudomonas aeruginosa PA01, an opportunistic pathogen.
DPGMEJGB_15241	NP_253065	mexw	mexvw	Resistance-nodulation-cell division transporter system. Multidrug resistance efflux pump.	-	Complete genome sequence of Pseudomonas aeruginosa PA01, an opportunistic pathogen.
HLMHLHKP_07136	NP_253065	mexw	mexvw	Resistance-nodulation-cell division transporter system. Multidrug resistance efflux pump.	-	Complete genome sequence of Pseudomonas aeruginosa PA01, an opportunistic pathogen.
LBBKAENA_12840	NP_253065	mexw	mexvw	Resistance-nodulation-cell division transporter system. Multidrug resistance efflux pump.	-	Complete genome sequence of Pseudomonas aeruginosa PA01, an opportunistic pathogen.
JHPBDKIK_10416	NP_253065	mexw	mexvw	Resistance-nodulation-cell division transporter system. Multidrug resistance efflux pump.	-	Complete genome sequence of Pseudomonas aeruginosa PA01, an opportunistic pathogen.
FBCBINIF_01683	NP_253065	mexw	mexvw	Resistance-nodulation-cell division transporter system. Multidrug resistance efflux pump.	-	Complete genome sequence of Pseudomonas aeruginosa PA01, an opportunistic pathogen.
HAIAEDIB_11199	BAA34300	mexy	mexxy	Resistance-nodulation-cell division transporter system. Multidrug resistance efflux pump.	aminoglycoside || glycylcycline	Expression in Escherichia coli of a new multidrug efflux pump, MexXY, from Pseudomonas aeruginosa.
KNPHCJHF_06167	BAA34300	mexy	mexxy	Resistance-nodulation-cell division transporter system. Multidrug resistance efflux pump.	aminoglycoside || glycylcycline	Expression in Escherichia coli of a new multidrug efflux pump, MexXY, from Pseudomonas aeruginosa.
LNBADFKJ_12642	BAA34300	mexy	mexxy	Resistance-nodulation-cell division transporter system. Multidrug resistance efflux pump.	aminoglycoside || glycylcycline	Expression in Escherichia coli of a new multidrug efflux pump, MexXY, from Pseudomonas aeruginosa.
EEBPHODF_10152	BAA34300	mexy	mexxy	Resistance-nodulation-cell division transporter system. Multidrug resistance efflux pump.	aminoglycoside || glycylcycline	Expression in Escherichia coli of a new multidrug efflux pump, MexXY, from Pseudomonas aeruginosa.
FDILKLME_05473	AAB95639	vgab	mls_abc	ABC transporter system, Macrolide-Lincosamide-Streptogramin B efflux pump.	streptogramin_a	Nomenclature for macrolide and macrolide-lincosamide-streptogramin B resistance determinants. || Characterization of a new staphylococcal gene, vgaB, encoding a putative ABC transporter conferring resistance to streptogramin A and related compounds.
FDILKLME_16392	AAA50325	oleb	mls_abc	ABC transporter system, Macrolide-Lincosamide-Streptogramin B efflux pump.	lincosamide || macrolide || streptogramin_b	Nomenclature for macrolide and macrolide-lincosamide-streptogramin B resistance determinants.
LPEDCJIL_04630	AAA50325	oleb	mls_abc	ABC transporter system, Macrolide-Lincosamide-Streptogramin B efflux pump.	lincosamide || macrolide || streptogramin_b	Nomenclature for macrolide and macrolide-lincosamide-streptogramin B resistance determinants.
LPEDCJIL_17476	CAA45050	srmb	mls_abc	ABC transporter system, Macrolide-Lincosamide-Streptogramin B efflux pump.	lincosamide || macrolide || streptogramin_b	Characterization of a novel regulatory gene governing the expression of a polyketide synthase gene in Streptomyces ambofaciens. || Nomenclature for macrolide and macrolide-lincosamide-streptogramin B resistance determinants.
LPEDCJIL_18208	AAA50325	oleb	mls_abc	ABC transporter system, Macrolide-Lincosamide-Streptogramin B efflux pump.	lincosamide || macrolide || streptogramin_b	Nomenclature for macrolide and macrolide-lincosamide-streptogramin B resistance determinants.
NPGPFOJH_14531	P25256	tlrc	mls_abc	ABC transporter system, Macrolide-Lincosamide-Streptogramin B efflux pump.	lincosamide || macrolide || streptogramin_b	Nomenclature for macrolide and macrolide-lincosamide-streptogramin B resistance determinants. || Homology between proteins controlling Streptomyces fradiae tylosin resistance and ATP-binding transport.
NPGPFOJH_19238	P25256	tlrc	mls_abc	ABC transporter system, Macrolide-Lincosamide-Streptogramin B efflux pump.	lincosamide || macrolide || streptogramin_b	Nomenclature for macrolide and macrolide-lincosamide-streptogramin B resistance determinants. || Homology between proteins controlling Streptomyces fradiae tylosin resistance and ATP-binding transport.
NPGPFOJH_23463	CAA45050	srmb	mls_abc	ABC transporter system, Macrolide-Lincosamide-Streptogramin B efflux pump.	lincosamide || macrolide || streptogramin_b	Characterization of a novel regulatory gene governing the expression of a polyketide synthase gene in Streptomyces ambofaciens. || Nomenclature for macrolide and macrolide-lincosamide-streptogramin B resistance determinants.
BIELPEML_00398	AAC32027	cara	mls_abc	ABC transporter system, Macrolide-Lincosamide-Streptogramin B efflux pump.	lincosamide || macrolide || streptogramin_b	Nomenclature for macrolide and macrolide-lincosamide-streptogramin B resistance determinants. || Sequence similarity between macrolide-resistance determinants and ATP-binding transport proteins.
ABJCHPFC_05480	AAA50325	oleb	mls_abc	ABC transporter system, Macrolide-Lincosamide-Streptogramin B efflux pump.	lincosamide || macrolide || streptogramin_b	Nomenclature for macrolide and macrolide-lincosamide-streptogramin B resistance determinants.
ABJCHPFC_14546	AAF24091	vgaa	mls_abc	ABC transporter system, Macrolide-Lincosamide-Streptogramin B efflux pump.	streptogramin_a	Nomenclature for macrolide and macrolide-lincosamide-streptogramin B resistance determinants. || Sequence of a staphylococcal plasmid gene, vga, encoding a putative ATP-binding protein involved in resistance to virginiamycin A-like antibiotics.
OIBALNDL_06833	AAA50325	oleb	mls_abc	ABC transporter system, Macrolide-Lincosamide-Streptogramin B efflux pump.	lincosamide || macrolide || streptogramin_b	Nomenclature for macrolide and macrolide-lincosamide-streptogramin B resistance determinants.
IFGJPHGI_10517	AAA50325	oleb	mls_abc	ABC transporter system, Macrolide-Lincosamide-Streptogramin B efflux pump.	lincosamide || macrolide || streptogramin_b	Nomenclature for macrolide and macrolide-lincosamide-streptogramin B resistance determinants.
MFDJMCLI_10402	P25256	tlrc	mls_abc	ABC transporter system, Macrolide-Lincosamide-Streptogramin B efflux pump.	lincosamide || macrolide || streptogramin_b	Nomenclature for macrolide and macrolide-lincosamide-streptogramin B resistance determinants. || Homology between proteins controlling Streptomyces fradiae tylosin resistance and ATP-binding transport.
ICACAOGN_08866	P25256	tlrc	mls_abc	ABC transporter system, Macrolide-Lincosamide-Streptogramin B efflux pump.	lincosamide || macrolide || streptogramin_b	Nomenclature for macrolide and macrolide-lincosamide-streptogramin B resistance determinants. || Homology between proteins controlling Streptomyces fradiae tylosin resistance and ATP-binding transport.
ICACAOGN_09800	AAA50325	oleb	mls_abc	ABC transporter system, Macrolide-Lincosamide-Streptogramin B efflux pump.	lincosamide || macrolide || streptogramin_b	Nomenclature for macrolide and macrolide-lincosamide-streptogramin B resistance determinants.
ICACAOGN_10565	AAB95639	vgab	mls_abc	ABC transporter system, Macrolide-Lincosamide-Streptogramin B efflux pump.	streptogramin_a	Nomenclature for macrolide and macrolide-lincosamide-streptogramin B resistance determinants. || Characterization of a new staphylococcal gene, vgaB, encoding a putative ABC transporter conferring resistance to streptogramin A and related compounds.
ICACAOGN_11893	AAC32027	cara	mls_abc	ABC transporter system, Macrolide-Lincosamide-Streptogramin B efflux pump.	lincosamide || macrolide || streptogramin_b	Nomenclature for macrolide and macrolide-lincosamide-streptogramin B resistance determinants. || Sequence similarity between macrolide-resistance determinants and ATP-binding transport proteins.
PFBAMKDA_03457	CAA45050	srmb	mls_abc	ABC transporter system, Macrolide-Lincosamide-Streptogramin B efflux pump.	lincosamide || macrolide || streptogramin_b	Characterization of a novel regulatory gene governing the expression of a polyketide synthase gene in Streptomyces ambofaciens. || Nomenclature for macrolide and macrolide-lincosamide-streptogramin B resistance determinants.
ICBBAEHM_06479	AAA50325	oleb	mls_abc	ABC transporter system, Macrolide-Lincosamide-Streptogramin B efflux pump.	lincosamide || macrolide || streptogramin_b	Nomenclature for macrolide and macrolide-lincosamide-streptogramin B resistance determinants.
ICBBAEHM_11880	P25256	tlrc	mls_abc	ABC transporter system, Macrolide-Lincosamide-Streptogramin B efflux pump.	lincosamide || macrolide || streptogramin_b	Nomenclature for macrolide and macrolide-lincosamide-streptogramin B resistance determinants. || Homology between proteins controlling Streptomyces fradiae tylosin resistance and ATP-binding transport.
GHIPDJOF_17712	AAC32027	cara	mls_abc	ABC transporter system, Macrolide-Lincosamide-Streptogramin B efflux pump.	lincosamide || macrolide || streptogramin_b	Nomenclature for macrolide and macrolide-lincosamide-streptogramin B resistance determinants. || Sequence similarity between macrolide-resistance determinants and ATP-binding transport proteins.
JCBGBFEE_01729	AAA50325	oleb	mls_abc	ABC transporter system, Macrolide-Lincosamide-Streptogramin B efflux pump.	lincosamide || macrolide || streptogramin_b	Nomenclature for macrolide and macrolide-lincosamide-streptogramin B resistance determinants.
BKGCALCK_00530	P25256	tlrc	mls_abc	ABC transporter system, Macrolide-Lincosamide-Streptogramin B efflux pump.	lincosamide || macrolide || streptogramin_b	Nomenclature for macrolide and macrolide-lincosamide-streptogramin B resistance determinants. || Homology between proteins controlling Streptomyces fradiae tylosin resistance and ATP-binding transport.
BKGCALCK_05847	AAC32027	cara	mls_abc	ABC transporter system, Macrolide-Lincosamide-Streptogramin B efflux pump.	lincosamide || macrolide || streptogramin_b	Nomenclature for macrolide and macrolide-lincosamide-streptogramin B resistance determinants. || Sequence similarity between macrolide-resistance determinants and ATP-binding transport proteins.
GOFGKOHC_03502	P25256	tlrc	mls_abc	ABC transporter system, Macrolide-Lincosamide-Streptogramin B efflux pump.	lincosamide || macrolide || streptogramin_b	Nomenclature for macrolide and macrolide-lincosamide-streptogramin B resistance determinants. || Homology between proteins controlling Streptomyces fradiae tylosin resistance and ATP-binding transport.
GOFGKOHC_10318	P25256	tlrc	mls_abc	ABC transporter system, Macrolide-Lincosamide-Streptogramin B efflux pump.	lincosamide || macrolide || streptogramin_b	Nomenclature for macrolide and macrolide-lincosamide-streptogramin B resistance determinants. || Homology between proteins controlling Streptomyces fradiae tylosin resistance and ATP-binding transport.
GOFGKOHC_15231	CAA36304	msra	mls_abc	ABC transporter system, Macrolide-Lincosamide-Streptogramin B efflux pump.	lincosamide || macrolide || streptogramin_b	Nomenclature for macrolide and macrolide-lincosamide-streptogramin B resistance determinants. || Inducible erythromycin resistance in staphylococci is encoded by a member of the ATP-binding transport super-gene family.
KLFGPFLN_00419	CAA45050	srmb	mls_abc	ABC transporter system, Macrolide-Lincosamide-Streptogramin B efflux pump.	lincosamide || macrolide || streptogramin_b	Characterization of a novel regulatory gene governing the expression of a polyketide synthase gene in Streptomyces ambofaciens. || Nomenclature for macrolide and macrolide-lincosamide-streptogramin B resistance determinants.
KLFGPFLN_19090	AAC32027	cara	mls_abc	ABC transporter system, Macrolide-Lincosamide-Streptogramin B efflux pump.	lincosamide || macrolide || streptogramin_b	Nomenclature for macrolide and macrolide-lincosamide-streptogramin B resistance determinants. || Sequence similarity between macrolide-resistance determinants and ATP-binding transport proteins.
CGNJMNMP_13450	AAA50325	oleb	mls_abc	ABC transporter system, Macrolide-Lincosamide-Streptogramin B efflux pump.	lincosamide || macrolide || streptogramin_b	Nomenclature for macrolide and macrolide-lincosamide-streptogramin B resistance determinants.
CGNJMNMP_15280	CAA45050	srmb	mls_abc	ABC transporter system, Macrolide-Lincosamide-Streptogramin B efflux pump.	lincosamide || macrolide || streptogramin_b	Characterization of a novel regulatory gene governing the expression of a polyketide synthase gene in Streptomyces ambofaciens. || Nomenclature for macrolide and macrolide-lincosamide-streptogramin B resistance determinants.
CGNJMNMP_21159	AAC32027	cara	mls_abc	ABC transporter system, Macrolide-Lincosamide-Streptogramin B efflux pump.	lincosamide || macrolide || streptogramin_b	Nomenclature for macrolide and macrolide-lincosamide-streptogramin B resistance determinants. || Sequence similarity between macrolide-resistance determinants and ATP-binding transport proteins.
HPFKIIPL_04242	P25256	tlrc	mls_abc	ABC transporter system, Macrolide-Lincosamide-Streptogramin B efflux pump.	lincosamide || macrolide || streptogramin_b	Nomenclature for macrolide and macrolide-lincosamide-streptogramin B resistance determinants. || Homology between proteins controlling Streptomyces fradiae tylosin resistance and ATP-binding transport.
HPFKIIPL_16332	AAC32027	cara	mls_abc	ABC transporter system, Macrolide-Lincosamide-Streptogramin B efflux pump.	lincosamide || macrolide || streptogramin_b	Nomenclature for macrolide and macrolide-lincosamide-streptogramin B resistance determinants. || Sequence similarity between macrolide-resistance determinants and ATP-binding transport proteins.
GFMGDADG_04100	AAC32027	cara	mls_abc	ABC transporter system, Macrolide-Lincosamide-Streptogramin B efflux pump.	lincosamide || macrolide || streptogramin_b	Nomenclature for macrolide and macrolide-lincosamide-streptogramin B resistance determinants. || Sequence similarity between macrolide-resistance determinants and ATP-binding transport proteins.
CGMANKCH_04177	CAA45050	srmb	mls_abc	ABC transporter system, Macrolide-Lincosamide-Streptogramin B efflux pump.	lincosamide || macrolide || streptogramin_b	Characterization of a novel regulatory gene governing the expression of a polyketide synthase gene in Streptomyces ambofaciens. || Nomenclature for macrolide and macrolide-lincosamide-streptogramin B resistance determinants.
CGMANKCH_16202	AAA50325	oleb	mls_abc	ABC transporter system, Macrolide-Lincosamide-Streptogramin B efflux pump.	lincosamide || macrolide || streptogramin_b	Nomenclature for macrolide and macrolide-lincosamide-streptogramin B resistance determinants.
HDGKFCDL_12108	AAC32027	cara	mls_abc	ABC transporter system, Macrolide-Lincosamide-Streptogramin B efflux pump.	lincosamide || macrolide || streptogramin_b	Nomenclature for macrolide and macrolide-lincosamide-streptogramin B resistance determinants. || Sequence similarity between macrolide-resistance determinants and ATP-binding transport proteins.
AJGCOHHA_11303	AAC32027	cara	mls_abc	ABC transporter system, Macrolide-Lincosamide-Streptogramin B efflux pump.	lincosamide || macrolide || streptogramin_b	Nomenclature for macrolide and macrolide-lincosamide-streptogramin B resistance determinants. || Sequence similarity between macrolide-resistance determinants and ATP-binding transport proteins.
HKDKCDCC_19816	P25256	tlrc	mls_abc	ABC transporter system, Macrolide-Lincosamide-Streptogramin B efflux pump.	lincosamide || macrolide || streptogramin_b	Nomenclature for macrolide and macrolide-lincosamide-streptogramin B resistance determinants. || Homology between proteins controlling Streptomyces fradiae tylosin resistance and ATP-binding transport.
DFNAOAGE_08495	AAC32027	cara	mls_abc	ABC transporter system, Macrolide-Lincosamide-Streptogramin B efflux pump.	lincosamide || macrolide || streptogramin_b	Nomenclature for macrolide and macrolide-lincosamide-streptogramin B resistance determinants. || Sequence similarity between macrolide-resistance determinants and ATP-binding transport proteins.
DJEKJFBD_05642	AAC32027	cara	mls_abc	ABC transporter system, Macrolide-Lincosamide-Streptogramin B efflux pump.	lincosamide || macrolide || streptogramin_b	Nomenclature for macrolide and macrolide-lincosamide-streptogramin B resistance determinants. || Sequence similarity between macrolide-resistance determinants and ATP-binding transport proteins.
DJEKJFBD_16833	AAA50325	oleb	mls_abc	ABC transporter system, Macrolide-Lincosamide-Streptogramin B efflux pump.	lincosamide || macrolide || streptogramin_b	Nomenclature for macrolide and macrolide-lincosamide-streptogramin B resistance determinants.
DJEKJFBD_19456	CAA45050	srmb	mls_abc	ABC transporter system, Macrolide-Lincosamide-Streptogramin B efflux pump.	lincosamide || macrolide || streptogramin_b	Characterization of a novel regulatory gene governing the expression of a polyketide synthase gene in Streptomyces ambofaciens. || Nomenclature for macrolide and macrolide-lincosamide-streptogramin B resistance determinants.
EOHGLGHO_16674	AAC32027	cara	mls_abc	ABC transporter system, Macrolide-Lincosamide-Streptogramin B efflux pump.	lincosamide || macrolide || streptogramin_b	Nomenclature for macrolide and macrolide-lincosamide-streptogramin B resistance determinants. || Sequence similarity between macrolide-resistance determinants and ATP-binding transport proteins.
OHMOIHFI_11228	P25256	tlrc	mls_abc	ABC transporter system, Macrolide-Lincosamide-Streptogramin B efflux pump.	lincosamide || macrolide || streptogramin_b	Nomenclature for macrolide and macrolide-lincosamide-streptogramin B resistance determinants. || Homology between proteins controlling Streptomyces fradiae tylosin resistance and ATP-binding transport.
EOKJOKIG_00033	AAA50325	oleb	mls_abc	ABC transporter system, Macrolide-Lincosamide-Streptogramin B efflux pump.	lincosamide || macrolide || streptogramin_b	Nomenclature for macrolide and macrolide-lincosamide-streptogramin B resistance determinants.
KHIMJMGG_04848	CAA45050	srmb	mls_abc	ABC transporter system, Macrolide-Lincosamide-Streptogramin B efflux pump.	lincosamide || macrolide || streptogramin_b	Characterization of a novel regulatory gene governing the expression of a polyketide synthase gene in Streptomyces ambofaciens. || Nomenclature for macrolide and macrolide-lincosamide-streptogramin B resistance determinants.
GPAFLDOA_10043	P25256	tlrc	mls_abc	ABC transporter system, Macrolide-Lincosamide-Streptogramin B efflux pump.	lincosamide || macrolide || streptogramin_b	Nomenclature for macrolide and macrolide-lincosamide-streptogramin B resistance determinants. || Homology between proteins controlling Streptomyces fradiae tylosin resistance and ATP-binding transport.
FLDHLAFO_03017	AAA50325	oleb	mls_abc	ABC transporter system, Macrolide-Lincosamide-Streptogramin B efflux pump.	lincosamide || macrolide || streptogramin_b	Nomenclature for macrolide and macrolide-lincosamide-streptogramin B resistance determinants.
FLDHLAFO_04374	AAA50325	oleb	mls_abc	ABC transporter system, Macrolide-Lincosamide-Streptogramin B efflux pump.	lincosamide || macrolide || streptogramin_b	Nomenclature for macrolide and macrolide-lincosamide-streptogramin B resistance determinants.
FLDHLAFO_06728	P25256	tlrc	mls_abc	ABC transporter system, Macrolide-Lincosamide-Streptogramin B efflux pump.	lincosamide || macrolide || streptogramin_b	Nomenclature for macrolide and macrolide-lincosamide-streptogramin B resistance determinants. || Homology between proteins controlling Streptomyces fradiae tylosin resistance and ATP-binding transport.
FLDHLAFO_22229	AAA50325	oleb	mls_abc	ABC transporter system, Macrolide-Lincosamide-Streptogramin B efflux pump.	lincosamide || macrolide || streptogramin_b	Nomenclature for macrolide and macrolide-lincosamide-streptogramin B resistance determinants.
DMCPDLLJ_12276	AAA50325	oleb	mls_abc	ABC transporter system, Macrolide-Lincosamide-Streptogramin B efflux pump.	lincosamide || macrolide || streptogramin_b	Nomenclature for macrolide and macrolide-lincosamide-streptogramin B resistance determinants.
DMCPDLLJ_13319	AAC32027	cara	mls_abc	ABC transporter system, Macrolide-Lincosamide-Streptogramin B efflux pump.	lincosamide || macrolide || streptogramin_b	Nomenclature for macrolide and macrolide-lincosamide-streptogramin B resistance determinants. || Sequence similarity between macrolide-resistance determinants and ATP-binding transport proteins.
PNLMMCCM_04300	AAA50325	oleb	mls_abc	ABC transporter system, Macrolide-Lincosamide-Streptogramin B efflux pump.	lincosamide || macrolide || streptogramin_b	Nomenclature for macrolide and macrolide-lincosamide-streptogramin B resistance determinants.
PNLMMCCM_09264	AAA50325	oleb	mls_abc	ABC transporter system, Macrolide-Lincosamide-Streptogramin B efflux pump.	lincosamide || macrolide || streptogramin_b	Nomenclature for macrolide and macrolide-lincosamide-streptogramin B resistance determinants.
IIFKPBDK_11658	AAC32027	cara	mls_abc	ABC transporter system, Macrolide-Lincosamide-Streptogramin B efflux pump.	lincosamide || macrolide || streptogramin_b	Nomenclature for macrolide and macrolide-lincosamide-streptogramin B resistance determinants. || Sequence similarity between macrolide-resistance determinants and ATP-binding transport proteins.
IKGCLEML_11541	AAC32027	cara	mls_abc	ABC transporter system, Macrolide-Lincosamide-Streptogramin B efflux pump.	lincosamide || macrolide || streptogramin_b	Nomenclature for macrolide and macrolide-lincosamide-streptogramin B resistance determinants. || Sequence similarity between macrolide-resistance determinants and ATP-binding transport proteins.
IKGCLEML_14548	AAC32027	cara	mls_abc	ABC transporter system, Macrolide-Lincosamide-Streptogramin B efflux pump.	lincosamide || macrolide || streptogramin_b	Nomenclature for macrolide and macrolide-lincosamide-streptogramin B resistance determinants. || Sequence similarity between macrolide-resistance determinants and ATP-binding transport proteins.
KOCFKFCG_02781	P25256	tlrc	mls_abc	ABC transporter system, Macrolide-Lincosamide-Streptogramin B efflux pump.	lincosamide || macrolide || streptogramin_b	Nomenclature for macrolide and macrolide-lincosamide-streptogramin B resistance determinants. || Homology between proteins controlling Streptomyces fradiae tylosin resistance and ATP-binding transport.
IGIJBLJP_03174	AAC32027	cara	mls_abc	ABC transporter system, Macrolide-Lincosamide-Streptogramin B efflux pump.	lincosamide || macrolide || streptogramin_b	Nomenclature for macrolide and macrolide-lincosamide-streptogramin B resistance determinants. || Sequence similarity between macrolide-resistance determinants and ATP-binding transport proteins.
IGIJBLJP_03963	AAB95639	vgab	mls_abc	ABC transporter system, Macrolide-Lincosamide-Streptogramin B efflux pump.	streptogramin_a	Nomenclature for macrolide and macrolide-lincosamide-streptogramin B resistance determinants. || Characterization of a new staphylococcal gene, vgaB, encoding a putative ABC transporter conferring resistance to streptogramin A and related compounds.
IGIJBLJP_08704	AAC32027	cara	mls_abc	ABC transporter system, Macrolide-Lincosamide-Streptogramin B efflux pump.	lincosamide || macrolide || streptogramin_b	Nomenclature for macrolide and macrolide-lincosamide-streptogramin B resistance determinants. || Sequence similarity between macrolide-resistance determinants and ATP-binding transport proteins.
AKDNHFID_23185	AAF24091	vgaa	mls_abc	ABC transporter system, Macrolide-Lincosamide-Streptogramin B efflux pump.	streptogramin_a	Nomenclature for macrolide and macrolide-lincosamide-streptogramin B resistance determinants. || Sequence of a staphylococcal plasmid gene, vga, encoding a putative ATP-binding protein involved in resistance to virginiamycin A-like antibiotics.
ONEPCEOD_14668	P25256	tlrc	mls_abc	ABC transporter system, Macrolide-Lincosamide-Streptogramin B efflux pump.	lincosamide || macrolide || streptogramin_b	Nomenclature for macrolide and macrolide-lincosamide-streptogramin B resistance determinants. || Homology between proteins controlling Streptomyces fradiae tylosin resistance and ATP-binding transport.
AHIKLMLF_01049	P25256	tlrc	mls_abc	ABC transporter system, Macrolide-Lincosamide-Streptogramin B efflux pump.	lincosamide || macrolide || streptogramin_b	Nomenclature for macrolide and macrolide-lincosamide-streptogramin B resistance determinants. || Homology between proteins controlling Streptomyces fradiae tylosin resistance and ATP-binding transport.
AHIKLMLF_08044	AAC32027	cara	mls_abc	ABC transporter system, Macrolide-Lincosamide-Streptogramin B efflux pump.	lincosamide || macrolide || streptogramin_b	Nomenclature for macrolide and macrolide-lincosamide-streptogramin B resistance determinants. || Sequence similarity between macrolide-resistance determinants and ATP-binding transport proteins.
PEMGLNPG_02823	P25256	tlrc	mls_abc	ABC transporter system, Macrolide-Lincosamide-Streptogramin B efflux pump.	lincosamide || macrolide || streptogramin_b	Nomenclature for macrolide and macrolide-lincosamide-streptogramin B resistance determinants. || Homology between proteins controlling Streptomyces fradiae tylosin resistance and ATP-binding transport.
JPKMLKCK_06622	AAC32027	cara	mls_abc	ABC transporter system, Macrolide-Lincosamide-Streptogramin B efflux pump.	lincosamide || macrolide || streptogramin_b	Nomenclature for macrolide and macrolide-lincosamide-streptogramin B resistance determinants. || Sequence similarity between macrolide-resistance determinants and ATP-binding transport proteins.
JPKMLKCK_07265	AAC32027	cara	mls_abc	ABC transporter system, Macrolide-Lincosamide-Streptogramin B efflux pump.	lincosamide || macrolide || streptogramin_b	Nomenclature for macrolide and macrolide-lincosamide-streptogramin B resistance determinants. || Sequence similarity between macrolide-resistance determinants and ATP-binding transport proteins.
JMLDGEGM_10327	AAC32027	cara	mls_abc	ABC transporter system, Macrolide-Lincosamide-Streptogramin B efflux pump.	lincosamide || macrolide || streptogramin_b	Nomenclature for macrolide and macrolide-lincosamide-streptogramin B resistance determinants. || Sequence similarity between macrolide-resistance determinants and ATP-binding transport proteins.
JMLDGEGM_11148	AAC32027	cara	mls_abc	ABC transporter system, Macrolide-Lincosamide-Streptogramin B efflux pump.	lincosamide || macrolide || streptogramin_b	Nomenclature for macrolide and macrolide-lincosamide-streptogramin B resistance determinants. || Sequence similarity between macrolide-resistance determinants and ATP-binding transport proteins.
JMLDGEGM_24267	AAC32027	cara	mls_abc	ABC transporter system, Macrolide-Lincosamide-Streptogramin B efflux pump.	lincosamide || macrolide || streptogramin_b	Nomenclature for macrolide and macrolide-lincosamide-streptogramin B resistance determinants. || Sequence similarity between macrolide-resistance determinants and ATP-binding transport proteins.
KBLMPJJF_02134	CAA45050	srmb	mls_abc	ABC transporter system, Macrolide-Lincosamide-Streptogramin B efflux pump.	lincosamide || macrolide || streptogramin_b	Characterization of a novel regulatory gene governing the expression of a polyketide synthase gene in Streptomyces ambofaciens. || Nomenclature for macrolide and macrolide-lincosamide-streptogramin B resistance determinants.
PJBHGJNH_03632	AAA50325	oleb	mls_abc	ABC transporter system, Macrolide-Lincosamide-Streptogramin B efflux pump.	lincosamide || macrolide || streptogramin_b	Nomenclature for macrolide and macrolide-lincosamide-streptogramin B resistance determinants.
FECPHINE_00262	P25256	tlrc	mls_abc	ABC transporter system, Macrolide-Lincosamide-Streptogramin B efflux pump.	lincosamide || macrolide || streptogramin_b	Nomenclature for macrolide and macrolide-lincosamide-streptogramin B resistance determinants. || Homology between proteins controlling Streptomyces fradiae tylosin resistance and ATP-binding transport.
FECPHINE_03831	P25256	tlrc	mls_abc	ABC transporter system, Macrolide-Lincosamide-Streptogramin B efflux pump.	lincosamide || macrolide || streptogramin_b	Nomenclature for macrolide and macrolide-lincosamide-streptogramin B resistance determinants. || Homology between proteins controlling Streptomyces fradiae tylosin resistance and ATP-binding transport.
IFOFKMLO_09290	P25256	tlrc	mls_abc	ABC transporter system, Macrolide-Lincosamide-Streptogramin B efflux pump.	lincosamide || macrolide || streptogramin_b	Nomenclature for macrolide and macrolide-lincosamide-streptogramin B resistance determinants. || Homology between proteins controlling Streptomyces fradiae tylosin resistance and ATP-binding transport.
CBLKFGNB_22590	P25256	tlrc	mls_abc	ABC transporter system, Macrolide-Lincosamide-Streptogramin B efflux pump.	lincosamide || macrolide || streptogramin_b	Nomenclature for macrolide and macrolide-lincosamide-streptogramin B resistance determinants. || Homology between proteins controlling Streptomyces fradiae tylosin resistance and ATP-binding transport.
JGBADCPH_04036	AAC32027	cara	mls_abc	ABC transporter system, Macrolide-Lincosamide-Streptogramin B efflux pump.	lincosamide || macrolide || streptogramin_b	Nomenclature for macrolide and macrolide-lincosamide-streptogramin B resistance determinants. || Sequence similarity between macrolide-resistance determinants and ATP-binding transport proteins.
MPCEINFF_02322	AAA50325	oleb	mls_abc	ABC transporter system, Macrolide-Lincosamide-Streptogramin B efflux pump.	lincosamide || macrolide || streptogramin_b	Nomenclature for macrolide and macrolide-lincosamide-streptogramin B resistance determinants.
MPCEINFF_02771	AAC32027	cara	mls_abc	ABC transporter system, Macrolide-Lincosamide-Streptogramin B efflux pump.	lincosamide || macrolide || streptogramin_b	Nomenclature for macrolide and macrolide-lincosamide-streptogramin B resistance determinants. || Sequence similarity between macrolide-resistance determinants and ATP-binding transport proteins.
JPJHLBGE_06818	CAA45050	srmb	mls_abc	ABC transporter system, Macrolide-Lincosamide-Streptogramin B efflux pump.	lincosamide || macrolide || streptogramin_b	Characterization of a novel regulatory gene governing the expression of a polyketide synthase gene in Streptomyces ambofaciens. || Nomenclature for macrolide and macrolide-lincosamide-streptogramin B resistance determinants.
JPJHLBGE_12915	AAA50325	oleb	mls_abc	ABC transporter system, Macrolide-Lincosamide-Streptogramin B efflux pump.	lincosamide || macrolide || streptogramin_b	Nomenclature for macrolide and macrolide-lincosamide-streptogramin B resistance determinants.
JPJHLBGE_12942	AAA50325	oleb	mls_abc	ABC transporter system, Macrolide-Lincosamide-Streptogramin B efflux pump.	lincosamide || macrolide || streptogramin_b	Nomenclature for macrolide and macrolide-lincosamide-streptogramin B resistance determinants.
NNNINPEJ_02473	AAA50325	oleb	mls_abc	ABC transporter system, Macrolide-Lincosamide-Streptogramin B efflux pump.	lincosamide || macrolide || streptogramin_b	Nomenclature for macrolide and macrolide-lincosamide-streptogramin B resistance determinants.
FFFODECD_09743	P25256	tlrc	mls_abc	ABC transporter system, Macrolide-Lincosamide-Streptogramin B efflux pump.	lincosamide || macrolide || streptogramin_b	Nomenclature for macrolide and macrolide-lincosamide-streptogramin B resistance determinants. || Homology between proteins controlling Streptomyces fradiae tylosin resistance and ATP-binding transport.
FFFODECD_15888	AAC32027	cara	mls_abc	ABC transporter system, Macrolide-Lincosamide-Streptogramin B efflux pump.	lincosamide || macrolide || streptogramin_b	Nomenclature for macrolide and macrolide-lincosamide-streptogramin B resistance determinants. || Sequence similarity between macrolide-resistance determinants and ATP-binding transport proteins.
DLJKIDPO_21494	AAB95639	vgab	mls_abc	ABC transporter system, Macrolide-Lincosamide-Streptogramin B efflux pump.	streptogramin_a	Nomenclature for macrolide and macrolide-lincosamide-streptogramin B resistance determinants. || Characterization of a new staphylococcal gene, vgaB, encoding a putative ABC transporter conferring resistance to streptogramin A and related compounds.
HBHHFLHN_09035	AAA50325	oleb	mls_abc	ABC transporter system, Macrolide-Lincosamide-Streptogramin B efflux pump.	lincosamide || macrolide || streptogramin_b	Nomenclature for macrolide and macrolide-lincosamide-streptogramin B resistance determinants.
LELJCLLF_08888	AAA50325	oleb	mls_abc	ABC transporter system, Macrolide-Lincosamide-Streptogramin B efflux pump.	lincosamide || macrolide || streptogramin_b	Nomenclature for macrolide and macrolide-lincosamide-streptogramin B resistance determinants.
LELJCLLF_23088	CAA45050	srmb	mls_abc	ABC transporter system, Macrolide-Lincosamide-Streptogramin B efflux pump.	lincosamide || macrolide || streptogramin_b	Characterization of a novel regulatory gene governing the expression of a polyketide synthase gene in Streptomyces ambofaciens. || Nomenclature for macrolide and macrolide-lincosamide-streptogramin B resistance determinants.
GDDMPOJM_09515	AAA50325	oleb	mls_abc	ABC transporter system, Macrolide-Lincosamide-Streptogramin B efflux pump.	lincosamide || macrolide || streptogramin_b	Nomenclature for macrolide and macrolide-lincosamide-streptogramin B resistance determinants.
PJBDOLMD_14441	P25256	tlrc	mls_abc	ABC transporter system, Macrolide-Lincosamide-Streptogramin B efflux pump.	lincosamide || macrolide || streptogramin_b	Nomenclature for macrolide and macrolide-lincosamide-streptogramin B resistance determinants. || Homology between proteins controlling Streptomyces fradiae tylosin resistance and ATP-binding transport.
PJBDOLMD_16063	AAC32027	cara	mls_abc	ABC transporter system, Macrolide-Lincosamide-Streptogramin B efflux pump.	lincosamide || macrolide || streptogramin_b	Nomenclature for macrolide and macrolide-lincosamide-streptogramin B resistance determinants. || Sequence similarity between macrolide-resistance determinants and ATP-binding transport proteins.
LHAFFPMF_01195	AAA50325	oleb	mls_abc	ABC transporter system, Macrolide-Lincosamide-Streptogramin B efflux pump.	lincosamide || macrolide || streptogramin_b	Nomenclature for macrolide and macrolide-lincosamide-streptogramin B resistance determinants.
MFEDGEIC_12542	P25256	tlrc	mls_abc	ABC transporter system, Macrolide-Lincosamide-Streptogramin B efflux pump.	lincosamide || macrolide || streptogramin_b	Nomenclature for macrolide and macrolide-lincosamide-streptogramin B resistance determinants. || Homology between proteins controlling Streptomyces fradiae tylosin resistance and ATP-binding transport.
FJPIIBEH_07810	AAA50325	oleb	mls_abc	ABC transporter system, Macrolide-Lincosamide-Streptogramin B efflux pump.	lincosamide || macrolide || streptogramin_b	Nomenclature for macrolide and macrolide-lincosamide-streptogramin B resistance determinants.
HBNPKBKA_19853	P25256	tlrc	mls_abc	ABC transporter system, Macrolide-Lincosamide-Streptogramin B efflux pump.	lincosamide || macrolide || streptogramin_b	Nomenclature for macrolide and macrolide-lincosamide-streptogramin B resistance determinants. || Homology between proteins controlling Streptomyces fradiae tylosin resistance and ATP-binding transport.
LMKKDMME_08090	P25256	tlrc	mls_abc	ABC transporter system, Macrolide-Lincosamide-Streptogramin B efflux pump.	lincosamide || macrolide || streptogramin_b	Nomenclature for macrolide and macrolide-lincosamide-streptogramin B resistance determinants. || Homology between proteins controlling Streptomyces fradiae tylosin resistance and ATP-binding transport.
LELDIFEM_17264	AAA50325	oleb	mls_abc	ABC transporter system, Macrolide-Lincosamide-Streptogramin B efflux pump.	lincosamide || macrolide || streptogramin_b	Nomenclature for macrolide and macrolide-lincosamide-streptogramin B resistance determinants.
KNPHCJHF_20247	CAA45050	srmb	mls_abc	ABC transporter system, Macrolide-Lincosamide-Streptogramin B efflux pump.	lincosamide || macrolide || streptogramin_b	Characterization of a novel regulatory gene governing the expression of a polyketide synthase gene in Streptomyces ambofaciens. || Nomenclature for macrolide and macrolide-lincosamide-streptogramin B resistance determinants.
JBEHEGLH_00106	CAA45050	srmb	mls_abc	ABC transporter system, Macrolide-Lincosamide-Streptogramin B efflux pump.	lincosamide || macrolide || streptogramin_b	Characterization of a novel regulatory gene governing the expression of a polyketide synthase gene in Streptomyces ambofaciens. || Nomenclature for macrolide and macrolide-lincosamide-streptogramin B resistance determinants.
GPCOFOFG_05837	AAC32027	cara	mls_abc	ABC transporter system, Macrolide-Lincosamide-Streptogramin B efflux pump.	lincosamide || macrolide || streptogramin_b	Nomenclature for macrolide and macrolide-lincosamide-streptogramin B resistance determinants. || Sequence similarity between macrolide-resistance determinants and ATP-binding transport proteins.
APANHHIC_02727	AAC32027	cara	mls_abc	ABC transporter system, Macrolide-Lincosamide-Streptogramin B efflux pump.	lincosamide || macrolide || streptogramin_b	Nomenclature for macrolide and macrolide-lincosamide-streptogramin B resistance determinants. || Sequence similarity between macrolide-resistance determinants and ATP-binding transport proteins.
LEIPFPDB_10777	CAA45050	srmb	mls_abc	ABC transporter system, Macrolide-Lincosamide-Streptogramin B efflux pump.	lincosamide || macrolide || streptogramin_b	Characterization of a novel regulatory gene governing the expression of a polyketide synthase gene in Streptomyces ambofaciens. || Nomenclature for macrolide and macrolide-lincosamide-streptogramin B resistance determinants.
NKKJNCPL_14088	P25256	tlrc	mls_abc	ABC transporter system, Macrolide-Lincosamide-Streptogramin B efflux pump.	lincosamide || macrolide || streptogramin_b	Nomenclature for macrolide and macrolide-lincosamide-streptogramin B resistance determinants. || Homology between proteins controlling Streptomyces fradiae tylosin resistance and ATP-binding transport.
NKKJNCPL_21857	AAA50325	oleb	mls_abc	ABC transporter system, Macrolide-Lincosamide-Streptogramin B efflux pump.	lincosamide || macrolide || streptogramin_b	Nomenclature for macrolide and macrolide-lincosamide-streptogramin B resistance determinants.
NKKJNCPL_23616	AAA50325	oleb	mls_abc	ABC transporter system, Macrolide-Lincosamide-Streptogramin B efflux pump.	lincosamide || macrolide || streptogramin_b	Nomenclature for macrolide and macrolide-lincosamide-streptogramin B resistance determinants.
LBBKAENA_11898	AAC32027	cara	mls_abc	ABC transporter system, Macrolide-Lincosamide-Streptogramin B efflux pump.	lincosamide || macrolide || streptogramin_b	Nomenclature for macrolide and macrolide-lincosamide-streptogramin B resistance determinants. || Sequence similarity between macrolide-resistance determinants and ATP-binding transport proteins.
KAKGPMAC_00941	P25256	tlrc	mls_abc	ABC transporter system, Macrolide-Lincosamide-Streptogramin B efflux pump.	lincosamide || macrolide || streptogramin_b	Nomenclature for macrolide and macrolide-lincosamide-streptogramin B resistance determinants. || Homology between proteins controlling Streptomyces fradiae tylosin resistance and ATP-binding transport.
KAKGPMAC_08074	P25256	tlrc	mls_abc	ABC transporter system, Macrolide-Lincosamide-Streptogramin B efflux pump.	lincosamide || macrolide || streptogramin_b	Nomenclature for macrolide and macrolide-lincosamide-streptogramin B resistance determinants. || Homology between proteins controlling Streptomyces fradiae tylosin resistance and ATP-binding transport.
KHCNGOMG_05981	P25256	tlrc	mls_abc	ABC transporter system, Macrolide-Lincosamide-Streptogramin B efflux pump.	lincosamide || macrolide || streptogramin_b	Nomenclature for macrolide and macrolide-lincosamide-streptogramin B resistance determinants. || Homology between proteins controlling Streptomyces fradiae tylosin resistance and ATP-binding transport.
AMPJCGAJ_14638	P25256	tlrc	mls_abc	ABC transporter system, Macrolide-Lincosamide-Streptogramin B efflux pump.	lincosamide || macrolide || streptogramin_b	Nomenclature for macrolide and macrolide-lincosamide-streptogramin B resistance determinants. || Homology between proteins controlling Streptomyces fradiae tylosin resistance and ATP-binding transport.
EHNCNLEP_17140	AAB95639	vgab	mls_abc	ABC transporter system, Macrolide-Lincosamide-Streptogramin B efflux pump.	streptogramin_a	Nomenclature for macrolide and macrolide-lincosamide-streptogramin B resistance determinants. || Characterization of a new staphylococcal gene, vgaB, encoding a putative ABC transporter conferring resistance to streptogramin A and related compounds.
EHNCNLEP_18278	P25256	tlrc	mls_abc	ABC transporter system, Macrolide-Lincosamide-Streptogramin B efflux pump.	lincosamide || macrolide || streptogramin_b	Nomenclature for macrolide and macrolide-lincosamide-streptogramin B resistance determinants. || Homology between proteins controlling Streptomyces fradiae tylosin resistance and ATP-binding transport.
AHDOFKJL_07176	AAC32027	cara	mls_abc	ABC transporter system, Macrolide-Lincosamide-Streptogramin B efflux pump.	lincosamide || macrolide || streptogramin_b	Nomenclature for macrolide and macrolide-lincosamide-streptogramin B resistance determinants. || Sequence similarity between macrolide-resistance determinants and ATP-binding transport proteins.
EILCCHBM_12480	P25256	tlrc	mls_abc	ABC transporter system, Macrolide-Lincosamide-Streptogramin B efflux pump.	lincosamide || macrolide || streptogramin_b	Nomenclature for macrolide and macrolide-lincosamide-streptogramin B resistance determinants. || Homology between proteins controlling Streptomyces fradiae tylosin resistance and ATP-binding transport.
GJGFCPIF_17131	P25256	tlrc	mls_abc	ABC transporter system, Macrolide-Lincosamide-Streptogramin B efflux pump.	lincosamide || macrolide || streptogramin_b	Nomenclature for macrolide and macrolide-lincosamide-streptogramin B resistance determinants. || Homology between proteins controlling Streptomyces fradiae tylosin resistance and ATP-binding transport.
IIKNINHN_10532	P25256	tlrc	mls_abc	ABC transporter system, Macrolide-Lincosamide-Streptogramin B efflux pump.	lincosamide || macrolide || streptogramin_b	Nomenclature for macrolide and macrolide-lincosamide-streptogramin B resistance determinants. || Homology between proteins controlling Streptomyces fradiae tylosin resistance and ATP-binding transport.
NKKCOKDM_05603	AAA50325	oleb	mls_abc	ABC transporter system, Macrolide-Lincosamide-Streptogramin B efflux pump.	lincosamide || macrolide || streptogramin_b	Nomenclature for macrolide and macrolide-lincosamide-streptogramin B resistance determinants.
JFFOCKKO_04848	P25256	tlrc	mls_abc	ABC transporter system, Macrolide-Lincosamide-Streptogramin B efflux pump.	lincosamide || macrolide || streptogramin_b	Nomenclature for macrolide and macrolide-lincosamide-streptogramin B resistance determinants. || Homology between proteins controlling Streptomyces fradiae tylosin resistance and ATP-binding transport.
MKAKLFIB_11160	AAA50325	oleb	mls_abc	ABC transporter system, Macrolide-Lincosamide-Streptogramin B efflux pump.	lincosamide || macrolide || streptogramin_b	Nomenclature for macrolide and macrolide-lincosamide-streptogramin B resistance determinants.
AFHDHIDB_05095	CAA45050	srmb	mls_abc	ABC transporter system, Macrolide-Lincosamide-Streptogramin B efflux pump.	lincosamide || macrolide || streptogramin_b	Characterization of a novel regulatory gene governing the expression of a polyketide synthase gene in Streptomyces ambofaciens. || Nomenclature for macrolide and macrolide-lincosamide-streptogramin B resistance determinants.
AFHDHIDB_13602	P25256	tlrc	mls_abc	ABC transporter system, Macrolide-Lincosamide-Streptogramin B efflux pump.	lincosamide || macrolide || streptogramin_b	Nomenclature for macrolide and macrolide-lincosamide-streptogramin B resistance determinants. || Homology between proteins controlling Streptomyces fradiae tylosin resistance and ATP-binding transport.
GENKOOCO_02456	AAC32027	cara	mls_abc	ABC transporter system, Macrolide-Lincosamide-Streptogramin B efflux pump.	lincosamide || macrolide || streptogramin_b	Nomenclature for macrolide and macrolide-lincosamide-streptogramin B resistance determinants. || Sequence similarity between macrolide-resistance determinants and ATP-binding transport proteins.
GENKOOCO_09194	P25256	tlrc	mls_abc	ABC transporter system, Macrolide-Lincosamide-Streptogramin B efflux pump.	lincosamide || macrolide || streptogramin_b	Nomenclature for macrolide and macrolide-lincosamide-streptogramin B resistance determinants. || Homology between proteins controlling Streptomyces fradiae tylosin resistance and ATP-binding transport.
MCHELCIG_12599	AAA50325	oleb	mls_abc	ABC transporter system, Macrolide-Lincosamide-Streptogramin B efflux pump.	lincosamide || macrolide || streptogramin_b	Nomenclature for macrolide and macrolide-lincosamide-streptogramin B resistance determinants.
OOIMLJAM_08804	P25256	tlrc	mls_abc	ABC transporter system, Macrolide-Lincosamide-Streptogramin B efflux pump.	lincosamide || macrolide || streptogramin_b	Nomenclature for macrolide and macrolide-lincosamide-streptogramin B resistance determinants. || Homology between proteins controlling Streptomyces fradiae tylosin resistance and ATP-binding transport.
OOIMLJAM_15608	AAA50325	oleb	mls_abc	ABC transporter system, Macrolide-Lincosamide-Streptogramin B efflux pump.	lincosamide || macrolide || streptogramin_b	Nomenclature for macrolide and macrolide-lincosamide-streptogramin B resistance determinants.
IBBBPICJ_03659	CAA45050	srmb	mls_abc	ABC transporter system, Macrolide-Lincosamide-Streptogramin B efflux pump.	lincosamide || macrolide || streptogramin_b	Characterization of a novel regulatory gene governing the expression of a polyketide synthase gene in Streptomyces ambofaciens. || Nomenclature for macrolide and macrolide-lincosamide-streptogramin B resistance determinants.
GFLCDMGM_11845	CAA45050	srmb	mls_abc	ABC transporter system, Macrolide-Lincosamide-Streptogramin B efflux pump.	lincosamide || macrolide || streptogramin_b	Characterization of a novel regulatory gene governing the expression of a polyketide synthase gene in Streptomyces ambofaciens. || Nomenclature for macrolide and macrolide-lincosamide-streptogramin B resistance determinants.
GFLCDMGM_11895	AAC32027	cara	mls_abc	ABC transporter system, Macrolide-Lincosamide-Streptogramin B efflux pump.	lincosamide || macrolide || streptogramin_b	Nomenclature for macrolide and macrolide-lincosamide-streptogramin B resistance determinants. || Sequence similarity between macrolide-resistance determinants and ATP-binding transport proteins.
GFLCDMGM_14019	P25256	tlrc	mls_abc	ABC transporter system, Macrolide-Lincosamide-Streptogramin B efflux pump.	lincosamide || macrolide || streptogramin_b	Nomenclature for macrolide and macrolide-lincosamide-streptogramin B resistance determinants. || Homology between proteins controlling Streptomyces fradiae tylosin resistance and ATP-binding transport.
JGAIINID_00372	AAC32027	cara	mls_abc	ABC transporter system, Macrolide-Lincosamide-Streptogramin B efflux pump.	lincosamide || macrolide || streptogramin_b	Nomenclature for macrolide and macrolide-lincosamide-streptogramin B resistance determinants. || Sequence similarity between macrolide-resistance determinants and ATP-binding transport proteins.
JGAIINID_13067	AAC32027	cara	mls_abc	ABC transporter system, Macrolide-Lincosamide-Streptogramin B efflux pump.	lincosamide || macrolide || streptogramin_b	Nomenclature for macrolide and macrolide-lincosamide-streptogramin B resistance determinants. || Sequence similarity between macrolide-resistance determinants and ATP-binding transport proteins.
JGAIINID_23525	P25256	tlrc	mls_abc	ABC transporter system, Macrolide-Lincosamide-Streptogramin B efflux pump.	lincosamide || macrolide || streptogramin_b	Nomenclature for macrolide and macrolide-lincosamide-streptogramin B resistance determinants. || Homology between proteins controlling Streptomyces fradiae tylosin resistance and ATP-binding transport.
HKHEGKBL_12890	AAA50325	oleb	mls_abc	ABC transporter system, Macrolide-Lincosamide-Streptogramin B efflux pump.	lincosamide || macrolide || streptogramin_b	Nomenclature for macrolide and macrolide-lincosamide-streptogramin B resistance determinants.
HKHEGKBL_22692	P25256	tlrc	mls_abc	ABC transporter system, Macrolide-Lincosamide-Streptogramin B efflux pump.	lincosamide || macrolide || streptogramin_b	Nomenclature for macrolide and macrolide-lincosamide-streptogramin B resistance determinants. || Homology between proteins controlling Streptomyces fradiae tylosin resistance and ATP-binding transport.
MBOPABNH_13634	AAC32027	cara	mls_abc	ABC transporter system, Macrolide-Lincosamide-Streptogramin B efflux pump.	lincosamide || macrolide || streptogramin_b	Nomenclature for macrolide and macrolide-lincosamide-streptogramin B resistance determinants. || Sequence similarity between macrolide-resistance determinants and ATP-binding transport proteins.
PMNPLCCM_15257	P25256	tlrc	mls_abc	ABC transporter system, Macrolide-Lincosamide-Streptogramin B efflux pump.	lincosamide || macrolide || streptogramin_b	Nomenclature for macrolide and macrolide-lincosamide-streptogramin B resistance determinants. || Homology between proteins controlling Streptomyces fradiae tylosin resistance and ATP-binding transport.
OKGEOHHN_10569	AAC32027	cara	mls_abc	ABC transporter system, Macrolide-Lincosamide-Streptogramin B efflux pump.	lincosamide || macrolide || streptogramin_b	Nomenclature for macrolide and macrolide-lincosamide-streptogramin B resistance determinants. || Sequence similarity between macrolide-resistance determinants and ATP-binding transport proteins.
PKOKIPCP_00888	P25256	tlrc	mls_abc	ABC transporter system, Macrolide-Lincosamide-Streptogramin B efflux pump.	lincosamide || macrolide || streptogramin_b	Nomenclature for macrolide and macrolide-lincosamide-streptogramin B resistance determinants. || Homology between proteins controlling Streptomyces fradiae tylosin resistance and ATP-binding transport.
GGJGEHIK_01888	AAC32027	cara	mls_abc	ABC transporter system, Macrolide-Lincosamide-Streptogramin B efflux pump.	lincosamide || macrolide || streptogramin_b	Nomenclature for macrolide and macrolide-lincosamide-streptogramin B resistance determinants. || Sequence similarity between macrolide-resistance determinants and ATP-binding transport proteins.
DHFHKKOA_20629	P25256	tlrc	mls_abc	ABC transporter system, Macrolide-Lincosamide-Streptogramin B efflux pump.	lincosamide || macrolide || streptogramin_b	Nomenclature for macrolide and macrolide-lincosamide-streptogramin B resistance determinants. || Homology between proteins controlling Streptomyces fradiae tylosin resistance and ATP-binding transport.
JFJGLGOK_12271	P25256	tlrc	mls_abc	ABC transporter system, Macrolide-Lincosamide-Streptogramin B efflux pump.	lincosamide || macrolide || streptogramin_b	Nomenclature for macrolide and macrolide-lincosamide-streptogramin B resistance determinants. || Homology between proteins controlling Streptomyces fradiae tylosin resistance and ATP-binding transport.
JFJGLGOK_12697	AAC32027	cara	mls_abc	ABC transporter system, Macrolide-Lincosamide-Streptogramin B efflux pump.	lincosamide || macrolide || streptogramin_b	Nomenclature for macrolide and macrolide-lincosamide-streptogramin B resistance determinants. || Sequence similarity between macrolide-resistance determinants and ATP-binding transport proteins.
HOAOGEFN_07641	AAA50325	oleb	mls_abc	ABC transporter system, Macrolide-Lincosamide-Streptogramin B efflux pump.	lincosamide || macrolide || streptogramin_b	Nomenclature for macrolide and macrolide-lincosamide-streptogramin B resistance determinants.
KKLJAPNO_00176	AAC32027	cara	mls_abc	ABC transporter system, Macrolide-Lincosamide-Streptogramin B efflux pump.	lincosamide || macrolide || streptogramin_b	Nomenclature for macrolide and macrolide-lincosamide-streptogramin B resistance determinants. || Sequence similarity between macrolide-resistance determinants and ATP-binding transport proteins.
JFIPNEBH_02972	AAA50325	oleb	mls_abc	ABC transporter system, Macrolide-Lincosamide-Streptogramin B efflux pump.	lincosamide || macrolide || streptogramin_b	Nomenclature for macrolide and macrolide-lincosamide-streptogramin B resistance determinants.
JFIPNEBH_08142	AAA50325	oleb	mls_abc	ABC transporter system, Macrolide-Lincosamide-Streptogramin B efflux pump.	lincosamide || macrolide || streptogramin_b	Nomenclature for macrolide and macrolide-lincosamide-streptogramin B resistance determinants.
EIAKICDH_06978	AAA50325	oleb	mls_abc	ABC transporter system, Macrolide-Lincosamide-Streptogramin B efflux pump.	lincosamide || macrolide || streptogramin_b	Nomenclature for macrolide and macrolide-lincosamide-streptogramin B resistance determinants.
GIHDACHC_02231	CAA45050	srmb	mls_abc	ABC transporter system, Macrolide-Lincosamide-Streptogramin B efflux pump.	lincosamide || macrolide || streptogramin_b	Characterization of a novel regulatory gene governing the expression of a polyketide synthase gene in Streptomyces ambofaciens. || Nomenclature for macrolide and macrolide-lincosamide-streptogramin B resistance determinants.
EDLHCPPD_07046	CAA45050	srmb	mls_abc	ABC transporter system, Macrolide-Lincosamide-Streptogramin B efflux pump.	lincosamide || macrolide || streptogramin_b	Characterization of a novel regulatory gene governing the expression of a polyketide synthase gene in Streptomyces ambofaciens. || Nomenclature for macrolide and macrolide-lincosamide-streptogramin B resistance determinants.
EDLHCPPD_23563	CAA45050	srmb	mls_abc	ABC transporter system, Macrolide-Lincosamide-Streptogramin B efflux pump.	lincosamide || macrolide || streptogramin_b	Characterization of a novel regulatory gene governing the expression of a polyketide synthase gene in Streptomyces ambofaciens. || Nomenclature for macrolide and macrolide-lincosamide-streptogramin B resistance determinants.
AGKJFDAI_00388	AAC32027	cara	mls_abc	ABC transporter system, Macrolide-Lincosamide-Streptogramin B efflux pump.	lincosamide || macrolide || streptogramin_b	Nomenclature for macrolide and macrolide-lincosamide-streptogramin B resistance determinants. || Sequence similarity between macrolide-resistance determinants and ATP-binding transport proteins.
PKIILPFC_00860	CAA45050	srmb	mls_abc	ABC transporter system, Macrolide-Lincosamide-Streptogramin B efflux pump.	lincosamide || macrolide || streptogramin_b	Characterization of a novel regulatory gene governing the expression of a polyketide synthase gene in Streptomyces ambofaciens. || Nomenclature for macrolide and macrolide-lincosamide-streptogramin B resistance determinants.
PKIILPFC_08558	AAA50325	oleb	mls_abc	ABC transporter system, Macrolide-Lincosamide-Streptogramin B efflux pump.	lincosamide || macrolide || streptogramin_b	Nomenclature for macrolide and macrolide-lincosamide-streptogramin B resistance determinants.
PKIILPFC_10201	CAA45050	srmb	mls_abc	ABC transporter system, Macrolide-Lincosamide-Streptogramin B efflux pump.	lincosamide || macrolide || streptogramin_b	Characterization of a novel regulatory gene governing the expression of a polyketide synthase gene in Streptomyces ambofaciens. || Nomenclature for macrolide and macrolide-lincosamide-streptogramin B resistance determinants.
DMKBAMAJ_10087	CAA45050	srmb	mls_abc	ABC transporter system, Macrolide-Lincosamide-Streptogramin B efflux pump.	lincosamide || macrolide || streptogramin_b	Characterization of a novel regulatory gene governing the expression of a polyketide synthase gene in Streptomyces ambofaciens. || Nomenclature for macrolide and macrolide-lincosamide-streptogramin B resistance determinants.
DMKBAMAJ_13711	P25256	tlrc	mls_abc	ABC transporter system, Macrolide-Lincosamide-Streptogramin B efflux pump.	lincosamide || macrolide || streptogramin_b	Nomenclature for macrolide and macrolide-lincosamide-streptogramin B resistance determinants. || Homology between proteins controlling Streptomyces fradiae tylosin resistance and ATP-binding transport.
LNDGNNEE_20318	P25256	tlrc	mls_abc	ABC transporter system, Macrolide-Lincosamide-Streptogramin B efflux pump.	lincosamide || macrolide || streptogramin_b	Nomenclature for macrolide and macrolide-lincosamide-streptogramin B resistance determinants. || Homology between proteins controlling Streptomyces fradiae tylosin resistance and ATP-binding transport.
LMDEALAM_00516	AAC32027	cara	mls_abc	ABC transporter system, Macrolide-Lincosamide-Streptogramin B efflux pump.	lincosamide || macrolide || streptogramin_b	Nomenclature for macrolide and macrolide-lincosamide-streptogramin B resistance determinants. || Sequence similarity between macrolide-resistance determinants and ATP-binding transport proteins.
LMDEALAM_01667	AAB95639	vgab	mls_abc	ABC transporter system, Macrolide-Lincosamide-Streptogramin B efflux pump.	streptogramin_a	Nomenclature for macrolide and macrolide-lincosamide-streptogramin B resistance determinants. || Characterization of a new staphylococcal gene, vgaB, encoding a putative ABC transporter conferring resistance to streptogramin A and related compounds.
OEKOFINM_01894	AAA50325	oleb	mls_abc	ABC transporter system, Macrolide-Lincosamide-Streptogramin B efflux pump.	lincosamide || macrolide || streptogramin_b	Nomenclature for macrolide and macrolide-lincosamide-streptogramin B resistance determinants.
OEKOFINM_06038	AAC32027	cara	mls_abc	ABC transporter system, Macrolide-Lincosamide-Streptogramin B efflux pump.	lincosamide || macrolide || streptogramin_b	Nomenclature for macrolide and macrolide-lincosamide-streptogramin B resistance determinants. || Sequence similarity between macrolide-resistance determinants and ATP-binding transport proteins.
MNOEDOFJ_23254	AAA50325	oleb	mls_abc	ABC transporter system, Macrolide-Lincosamide-Streptogramin B efflux pump.	lincosamide || macrolide || streptogramin_b	Nomenclature for macrolide and macrolide-lincosamide-streptogramin B resistance determinants.
MCCHKKOL_08380	AAC32027	cara	mls_abc	ABC transporter system, Macrolide-Lincosamide-Streptogramin B efflux pump.	lincosamide || macrolide || streptogramin_b	Nomenclature for macrolide and macrolide-lincosamide-streptogramin B resistance determinants. || Sequence similarity between macrolide-resistance determinants and ATP-binding transport proteins.
DKPCONML_08774	P25256	tlrc	mls_abc	ABC transporter system, Macrolide-Lincosamide-Streptogramin B efflux pump.	lincosamide || macrolide || streptogramin_b	Nomenclature for macrolide and macrolide-lincosamide-streptogramin B resistance determinants. || Homology between proteins controlling Streptomyces fradiae tylosin resistance and ATP-binding transport.
AKIEIJEC_08224	AAC32027	cara	mls_abc	ABC transporter system, Macrolide-Lincosamide-Streptogramin B efflux pump.	lincosamide || macrolide || streptogramin_b	Nomenclature for macrolide and macrolide-lincosamide-streptogramin B resistance determinants. || Sequence similarity between macrolide-resistance determinants and ATP-binding transport proteins.
AKIEIJEC_09815	AAC32027	cara	mls_abc	ABC transporter system, Macrolide-Lincosamide-Streptogramin B efflux pump.	lincosamide || macrolide || streptogramin_b	Nomenclature for macrolide and macrolide-lincosamide-streptogramin B resistance determinants. || Sequence similarity between macrolide-resistance determinants and ATP-binding transport proteins.
AKIEIJEC_10714	AAC32027	cara	mls_abc	ABC transporter system, Macrolide-Lincosamide-Streptogramin B efflux pump.	lincosamide || macrolide || streptogramin_b	Nomenclature for macrolide and macrolide-lincosamide-streptogramin B resistance determinants. || Sequence similarity between macrolide-resistance determinants and ATP-binding transport proteins.
AKIEIJEC_17093	P25256	tlrc	mls_abc	ABC transporter system, Macrolide-Lincosamide-Streptogramin B efflux pump.	lincosamide || macrolide || streptogramin_b	Nomenclature for macrolide and macrolide-lincosamide-streptogramin B resistance determinants. || Homology between proteins controlling Streptomyces fradiae tylosin resistance and ATP-binding transport.
BNLDBCJG_08573	P25256	tlrc	mls_abc	ABC transporter system, Macrolide-Lincosamide-Streptogramin B efflux pump.	lincosamide || macrolide || streptogramin_b	Nomenclature for macrolide and macrolide-lincosamide-streptogramin B resistance determinants. || Homology between proteins controlling Streptomyces fradiae tylosin resistance and ATP-binding transport.
BNLDBCJG_21044	AAA50325	oleb	mls_abc	ABC transporter system, Macrolide-Lincosamide-Streptogramin B efflux pump.	lincosamide || macrolide || streptogramin_b	Nomenclature for macrolide and macrolide-lincosamide-streptogramin B resistance determinants.
HLHADGNG_01065	AAC32027	cara	mls_abc	ABC transporter system, Macrolide-Lincosamide-Streptogramin B efflux pump.	lincosamide || macrolide || streptogramin_b	Nomenclature for macrolide and macrolide-lincosamide-streptogramin B resistance determinants. || Sequence similarity between macrolide-resistance determinants and ATP-binding transport proteins.
HLHADGNG_18827	AAA50325	oleb	mls_abc	ABC transporter system, Macrolide-Lincosamide-Streptogramin B efflux pump.	lincosamide || macrolide || streptogramin_b	Nomenclature for macrolide and macrolide-lincosamide-streptogramin B resistance determinants.
MHDPDMIJ_01676	CAA45050	srmb	mls_abc	ABC transporter system, Macrolide-Lincosamide-Streptogramin B efflux pump.	lincosamide || macrolide || streptogramin_b	Characterization of a novel regulatory gene governing the expression of a polyketide synthase gene in Streptomyces ambofaciens. || Nomenclature for macrolide and macrolide-lincosamide-streptogramin B resistance determinants.
MHDPDMIJ_04263	CAA45050	srmb	mls_abc	ABC transporter system, Macrolide-Lincosamide-Streptogramin B efflux pump.	lincosamide || macrolide || streptogramin_b	Characterization of a novel regulatory gene governing the expression of a polyketide synthase gene in Streptomyces ambofaciens. || Nomenclature for macrolide and macrolide-lincosamide-streptogramin B resistance determinants.
DHODAAFF_02214	AAC32027	cara	mls_abc	ABC transporter system, Macrolide-Lincosamide-Streptogramin B efflux pump.	lincosamide || macrolide || streptogramin_b	Nomenclature for macrolide and macrolide-lincosamide-streptogramin B resistance determinants. || Sequence similarity between macrolide-resistance determinants and ATP-binding transport proteins.
DHODAAFF_16850	AAC32027	cara	mls_abc	ABC transporter system, Macrolide-Lincosamide-Streptogramin B efflux pump.	lincosamide || macrolide || streptogramin_b	Nomenclature for macrolide and macrolide-lincosamide-streptogramin B resistance determinants. || Sequence similarity between macrolide-resistance determinants and ATP-binding transport proteins.
JEEDAMHF_23617	CAA45050	srmb	mls_abc	ABC transporter system, Macrolide-Lincosamide-Streptogramin B efflux pump.	lincosamide || macrolide || streptogramin_b	Characterization of a novel regulatory gene governing the expression of a polyketide synthase gene in Streptomyces ambofaciens. || Nomenclature for macrolide and macrolide-lincosamide-streptogramin B resistance determinants.
GPPGENFE_01709	CAA45050	srmb	mls_abc	ABC transporter system, Macrolide-Lincosamide-Streptogramin B efflux pump.	lincosamide || macrolide || streptogramin_b	Characterization of a novel regulatory gene governing the expression of a polyketide synthase gene in Streptomyces ambofaciens. || Nomenclature for macrolide and macrolide-lincosamide-streptogramin B resistance determinants.
LNFNBCHM_15259	AAA50325	oleb	mls_abc	ABC transporter system, Macrolide-Lincosamide-Streptogramin B efflux pump.	lincosamide || macrolide || streptogramin_b	Nomenclature for macrolide and macrolide-lincosamide-streptogramin B resistance determinants.
NMENMJPM_07292	AAC32027	cara	mls_abc	ABC transporter system, Macrolide-Lincosamide-Streptogramin B efflux pump.	lincosamide || macrolide || streptogramin_b	Nomenclature for macrolide and macrolide-lincosamide-streptogramin B resistance determinants. || Sequence similarity between macrolide-resistance determinants and ATP-binding transport proteins.
ADPJKKNI_00169	AAA50325	oleb	mls_abc	ABC transporter system, Macrolide-Lincosamide-Streptogramin B efflux pump.	lincosamide || macrolide || streptogramin_b	Nomenclature for macrolide and macrolide-lincosamide-streptogramin B resistance determinants.
ADPJKKNI_12559	AAA50325	oleb	mls_abc	ABC transporter system, Macrolide-Lincosamide-Streptogramin B efflux pump.	lincosamide || macrolide || streptogramin_b	Nomenclature for macrolide and macrolide-lincosamide-streptogramin B resistance determinants.
AAACMAHF_08838	AAA50325	oleb	mls_abc	ABC transporter system, Macrolide-Lincosamide-Streptogramin B efflux pump.	lincosamide || macrolide || streptogramin_b	Nomenclature for macrolide and macrolide-lincosamide-streptogramin B resistance determinants.
FLEGAIJG_09914	CAA36304	msra	mls_abc	ABC transporter system, Macrolide-Lincosamide-Streptogramin B efflux pump.	lincosamide || macrolide || streptogramin_b	Nomenclature for macrolide and macrolide-lincosamide-streptogramin B resistance determinants. || Inducible erythromycin resistance in staphylococci is encoded by a member of the ATP-binding transport super-gene family.
BABMFNBL_11723	AAA50325	oleb	mls_abc	ABC transporter system, Macrolide-Lincosamide-Streptogramin B efflux pump.	lincosamide || macrolide || streptogramin_b	Nomenclature for macrolide and macrolide-lincosamide-streptogramin B resistance determinants.
BABMFNBL_17793	AAC32027	cara	mls_abc	ABC transporter system, Macrolide-Lincosamide-Streptogramin B efflux pump.	lincosamide || macrolide || streptogramin_b	Nomenclature for macrolide and macrolide-lincosamide-streptogramin B resistance determinants. || Sequence similarity between macrolide-resistance determinants and ATP-binding transport proteins.
GGIMIMCE_10932	CAA45050	srmb	mls_abc	ABC transporter system, Macrolide-Lincosamide-Streptogramin B efflux pump.	lincosamide || macrolide || streptogramin_b	Characterization of a novel regulatory gene governing the expression of a polyketide synthase gene in Streptomyces ambofaciens. || Nomenclature for macrolide and macrolide-lincosamide-streptogramin B resistance determinants.
GGIMIMCE_11191	AAC32027	cara	mls_abc	ABC transporter system, Macrolide-Lincosamide-Streptogramin B efflux pump.	lincosamide || macrolide || streptogramin_b	Nomenclature for macrolide and macrolide-lincosamide-streptogramin B resistance determinants. || Sequence similarity between macrolide-resistance determinants and ATP-binding transport proteins.
GGIMIMCE_15650	P25256	tlrc	mls_abc	ABC transporter system, Macrolide-Lincosamide-Streptogramin B efflux pump.	lincosamide || macrolide || streptogramin_b	Nomenclature for macrolide and macrolide-lincosamide-streptogramin B resistance determinants. || Homology between proteins controlling Streptomyces fradiae tylosin resistance and ATP-binding transport.
AJGNPBLB_04400	CAA45050	srmb	mls_abc	ABC transporter system, Macrolide-Lincosamide-Streptogramin B efflux pump.	lincosamide || macrolide || streptogramin_b	Characterization of a novel regulatory gene governing the expression of a polyketide synthase gene in Streptomyces ambofaciens. || Nomenclature for macrolide and macrolide-lincosamide-streptogramin B resistance determinants.
NBIOPGLE_09419	CAA45050	srmb	mls_abc	ABC transporter system, Macrolide-Lincosamide-Streptogramin B efflux pump.	lincosamide || macrolide || streptogramin_b	Characterization of a novel regulatory gene governing the expression of a polyketide synthase gene in Streptomyces ambofaciens. || Nomenclature for macrolide and macrolide-lincosamide-streptogramin B resistance determinants.
GALGHJEB_03436	P25256	tlrc	mls_abc	ABC transporter system, Macrolide-Lincosamide-Streptogramin B efflux pump.	lincosamide || macrolide || streptogramin_b	Nomenclature for macrolide and macrolide-lincosamide-streptogramin B resistance determinants. || Homology between proteins controlling Streptomyces fradiae tylosin resistance and ATP-binding transport.
GALGHJEB_05768	AAC32027	cara	mls_abc	ABC transporter system, Macrolide-Lincosamide-Streptogramin B efflux pump.	lincosamide || macrolide || streptogramin_b	Nomenclature for macrolide and macrolide-lincosamide-streptogramin B resistance determinants. || Sequence similarity between macrolide-resistance determinants and ATP-binding transport proteins.
KKMFEJNP_09887	P25256	tlrc	mls_abc	ABC transporter system, Macrolide-Lincosamide-Streptogramin B efflux pump.	lincosamide || macrolide || streptogramin_b	Nomenclature for macrolide and macrolide-lincosamide-streptogramin B resistance determinants. || Homology between proteins controlling Streptomyces fradiae tylosin resistance and ATP-binding transport.
KKMFEJNP_12571	CAA45050	srmb	mls_abc	ABC transporter system, Macrolide-Lincosamide-Streptogramin B efflux pump.	lincosamide || macrolide || streptogramin_b	Characterization of a novel regulatory gene governing the expression of a polyketide synthase gene in Streptomyces ambofaciens. || Nomenclature for macrolide and macrolide-lincosamide-streptogramin B resistance determinants.
HBHDLPGO_02767	P25256	tlrc	mls_abc	ABC transporter system, Macrolide-Lincosamide-Streptogramin B efflux pump.	lincosamide || macrolide || streptogramin_b	Nomenclature for macrolide and macrolide-lincosamide-streptogramin B resistance determinants. || Homology between proteins controlling Streptomyces fradiae tylosin resistance and ATP-binding transport.
HBHDLPGO_05832	AAC32027	cara	mls_abc	ABC transporter system, Macrolide-Lincosamide-Streptogramin B efflux pump.	lincosamide || macrolide || streptogramin_b	Nomenclature for macrolide and macrolide-lincosamide-streptogramin B resistance determinants. || Sequence similarity between macrolide-resistance determinants and ATP-binding transport proteins.
PDKOAMBK_12343	CAA45050	srmb	mls_abc	ABC transporter system, Macrolide-Lincosamide-Streptogramin B efflux pump.	lincosamide || macrolide || streptogramin_b	Characterization of a novel regulatory gene governing the expression of a polyketide synthase gene in Streptomyces ambofaciens. || Nomenclature for macrolide and macrolide-lincosamide-streptogramin B resistance determinants.
LNBADFKJ_13325	CAA45050	srmb	mls_abc	ABC transporter system, Macrolide-Lincosamide-Streptogramin B efflux pump.	lincosamide || macrolide || streptogramin_b	Characterization of a novel regulatory gene governing the expression of a polyketide synthase gene in Streptomyces ambofaciens. || Nomenclature for macrolide and macrolide-lincosamide-streptogramin B resistance determinants.
EKECMLHL_10288	P25256	tlrc	mls_abc	ABC transporter system, Macrolide-Lincosamide-Streptogramin B efflux pump.	lincosamide || macrolide || streptogramin_b	Nomenclature for macrolide and macrolide-lincosamide-streptogramin B resistance determinants. || Homology between proteins controlling Streptomyces fradiae tylosin resistance and ATP-binding transport.
JIDOPIBF_10488	P25256	tlrc	mls_abc	ABC transporter system, Macrolide-Lincosamide-Streptogramin B efflux pump.	lincosamide || macrolide || streptogramin_b	Nomenclature for macrolide and macrolide-lincosamide-streptogramin B resistance determinants. || Homology between proteins controlling Streptomyces fradiae tylosin resistance and ATP-binding transport.
JIDOPIBF_14585	AAC32027	cara	mls_abc	ABC transporter system, Macrolide-Lincosamide-Streptogramin B efflux pump.	lincosamide || macrolide || streptogramin_b	Nomenclature for macrolide and macrolide-lincosamide-streptogramin B resistance determinants. || Sequence similarity between macrolide-resistance determinants and ATP-binding transport proteins.
GKDDALGI_12696	P25256	tlrc	mls_abc	ABC transporter system, Macrolide-Lincosamide-Streptogramin B efflux pump.	lincosamide || macrolide || streptogramin_b	Nomenclature for macrolide and macrolide-lincosamide-streptogramin B resistance determinants. || Homology between proteins controlling Streptomyces fradiae tylosin resistance and ATP-binding transport.
OMIDOIIL_00965	P25256	tlrc	mls_abc	ABC transporter system, Macrolide-Lincosamide-Streptogramin B efflux pump.	lincosamide || macrolide || streptogramin_b	Nomenclature for macrolide and macrolide-lincosamide-streptogramin B resistance determinants. || Homology between proteins controlling Streptomyces fradiae tylosin resistance and ATP-binding transport.
DHBPEGBM_02162	CAA45050	srmb	mls_abc	ABC transporter system, Macrolide-Lincosamide-Streptogramin B efflux pump.	lincosamide || macrolide || streptogramin_b	Characterization of a novel regulatory gene governing the expression of a polyketide synthase gene in Streptomyces ambofaciens. || Nomenclature for macrolide and macrolide-lincosamide-streptogramin B resistance determinants.
DHBPEGBM_09751	AAB95639	vgab	mls_abc	ABC transporter system, Macrolide-Lincosamide-Streptogramin B efflux pump.	streptogramin_a	Nomenclature for macrolide and macrolide-lincosamide-streptogramin B resistance determinants. || Characterization of a new staphylococcal gene, vgaB, encoding a putative ABC transporter conferring resistance to streptogramin A and related compounds.
DHBPEGBM_13657	P25256	tlrc	mls_abc	ABC transporter system, Macrolide-Lincosamide-Streptogramin B efflux pump.	lincosamide || macrolide || streptogramin_b	Nomenclature for macrolide and macrolide-lincosamide-streptogramin B resistance determinants. || Homology between proteins controlling Streptomyces fradiae tylosin resistance and ATP-binding transport.
PPHCFDHI_00871	CAA45050	srmb	mls_abc	ABC transporter system, Macrolide-Lincosamide-Streptogramin B efflux pump.	lincosamide || macrolide || streptogramin_b	Characterization of a novel regulatory gene governing the expression of a polyketide synthase gene in Streptomyces ambofaciens. || Nomenclature for macrolide and macrolide-lincosamide-streptogramin B resistance determinants.
GLIOKAOO_05982	CAA45050	srmb	mls_abc	ABC transporter system, Macrolide-Lincosamide-Streptogramin B efflux pump.	lincosamide || macrolide || streptogramin_b	Characterization of a novel regulatory gene governing the expression of a polyketide synthase gene in Streptomyces ambofaciens. || Nomenclature for macrolide and macrolide-lincosamide-streptogramin B resistance determinants.
JEFEPLOO_20489	P25256	tlrc	mls_abc	ABC transporter system, Macrolide-Lincosamide-Streptogramin B efflux pump.	lincosamide || macrolide || streptogramin_b	Nomenclature for macrolide and macrolide-lincosamide-streptogramin B resistance determinants. || Homology between proteins controlling Streptomyces fradiae tylosin resistance and ATP-binding transport.
FKCIOLLM_10969	CAA45050	srmb	mls_abc	ABC transporter system, Macrolide-Lincosamide-Streptogramin B efflux pump.	lincosamide || macrolide || streptogramin_b	Characterization of a novel regulatory gene governing the expression of a polyketide synthase gene in Streptomyces ambofaciens. || Nomenclature for macrolide and macrolide-lincosamide-streptogramin B resistance determinants.
FKCIOLLM_23554	AAC32027	cara	mls_abc	ABC transporter system, Macrolide-Lincosamide-Streptogramin B efflux pump.	lincosamide || macrolide || streptogramin_b	Nomenclature for macrolide and macrolide-lincosamide-streptogramin B resistance determinants. || Sequence similarity between macrolide-resistance determinants and ATP-binding transport proteins.
EPEAAPFM_05618	AAC32027	cara	mls_abc	ABC transporter system, Macrolide-Lincosamide-Streptogramin B efflux pump.	lincosamide || macrolide || streptogramin_b	Nomenclature for macrolide and macrolide-lincosamide-streptogramin B resistance determinants. || Sequence similarity between macrolide-resistance determinants and ATP-binding transport proteins.
BEOLBNLB_12374	P25256	tlrc	mls_abc	ABC transporter system, Macrolide-Lincosamide-Streptogramin B efflux pump.	lincosamide || macrolide || streptogramin_b	Nomenclature for macrolide and macrolide-lincosamide-streptogramin B resistance determinants. || Homology between proteins controlling Streptomyces fradiae tylosin resistance and ATP-binding transport.
GNIGKHEF_07127	AAB95639	vgab	mls_abc	ABC transporter system, Macrolide-Lincosamide-Streptogramin B efflux pump.	streptogramin_a	Nomenclature for macrolide and macrolide-lincosamide-streptogramin B resistance determinants. || Characterization of a new staphylococcal gene, vgaB, encoding a putative ABC transporter conferring resistance to streptogramin A and related compounds.
JFNMCFMJ_01819	P25256	tlrc	mls_abc	ABC transporter system, Macrolide-Lincosamide-Streptogramin B efflux pump.	lincosamide || macrolide || streptogramin_b	Nomenclature for macrolide and macrolide-lincosamide-streptogramin B resistance determinants. || Homology between proteins controlling Streptomyces fradiae tylosin resistance and ATP-binding transport.
JFNMCFMJ_24059	P25256	tlrc	mls_abc	ABC transporter system, Macrolide-Lincosamide-Streptogramin B efflux pump.	lincosamide || macrolide || streptogramin_b	Nomenclature for macrolide and macrolide-lincosamide-streptogramin B resistance determinants. || Homology between proteins controlling Streptomyces fradiae tylosin resistance and ATP-binding transport.
MLPNBBCJ_13105	CAA45050	srmb	mls_abc	ABC transporter system, Macrolide-Lincosamide-Streptogramin B efflux pump.	lincosamide || macrolide || streptogramin_b	Characterization of a novel regulatory gene governing the expression of a polyketide synthase gene in Streptomyces ambofaciens. || Nomenclature for macrolide and macrolide-lincosamide-streptogramin B resistance determinants.
MLPNBBCJ_13562	AAA50325	oleb	mls_abc	ABC transporter system, Macrolide-Lincosamide-Streptogramin B efflux pump.	lincosamide || macrolide || streptogramin_b	Nomenclature for macrolide and macrolide-lincosamide-streptogramin B resistance determinants.
MLPNBBCJ_18460	AAC32027	cara	mls_abc	ABC transporter system, Macrolide-Lincosamide-Streptogramin B efflux pump.	lincosamide || macrolide || streptogramin_b	Nomenclature for macrolide and macrolide-lincosamide-streptogramin B resistance determinants. || Sequence similarity between macrolide-resistance determinants and ATP-binding transport proteins.
LGFEPDHB_01844	CAA45050	srmb	mls_abc	ABC transporter system, Macrolide-Lincosamide-Streptogramin B efflux pump.	lincosamide || macrolide || streptogramin_b	Characterization of a novel regulatory gene governing the expression of a polyketide synthase gene in Streptomyces ambofaciens. || Nomenclature for macrolide and macrolide-lincosamide-streptogramin B resistance determinants.
LGFEPDHB_15531	AAC32027	cara	mls_abc	ABC transporter system, Macrolide-Lincosamide-Streptogramin B efflux pump.	lincosamide || macrolide || streptogramin_b	Nomenclature for macrolide and macrolide-lincosamide-streptogramin B resistance determinants. || Sequence similarity between macrolide-resistance determinants and ATP-binding transport proteins.
LIFPDKPH_19846	P25256	tlrc	mls_abc	ABC transporter system, Macrolide-Lincosamide-Streptogramin B efflux pump.	lincosamide || macrolide || streptogramin_b	Nomenclature for macrolide and macrolide-lincosamide-streptogramin B resistance determinants. || Homology between proteins controlling Streptomyces fradiae tylosin resistance and ATP-binding transport.
AMFEFIMN_10657	P25256	tlrc	mls_abc	ABC transporter system, Macrolide-Lincosamide-Streptogramin B efflux pump.	lincosamide || macrolide || streptogramin_b	Nomenclature for macrolide and macrolide-lincosamide-streptogramin B resistance determinants. || Homology between proteins controlling Streptomyces fradiae tylosin resistance and ATP-binding transport.
LABBJMPI_11600	CAA45050	srmb	mls_abc	ABC transporter system, Macrolide-Lincosamide-Streptogramin B efflux pump.	lincosamide || macrolide || streptogramin_b	Characterization of a novel regulatory gene governing the expression of a polyketide synthase gene in Streptomyces ambofaciens. || Nomenclature for macrolide and macrolide-lincosamide-streptogramin B resistance determinants.
IDPCJEPJ_03954	AAA50325	oleb	mls_abc	ABC transporter system, Macrolide-Lincosamide-Streptogramin B efflux pump.	lincosamide || macrolide || streptogramin_b	Nomenclature for macrolide and macrolide-lincosamide-streptogramin B resistance determinants.
IDPCJEPJ_09484	P25256	tlrc	mls_abc	ABC transporter system, Macrolide-Lincosamide-Streptogramin B efflux pump.	lincosamide || macrolide || streptogramin_b	Nomenclature for macrolide and macrolide-lincosamide-streptogramin B resistance determinants. || Homology between proteins controlling Streptomyces fradiae tylosin resistance and ATP-binding transport.
JDPFMLBF_01669	AAA50325	oleb	mls_abc	ABC transporter system, Macrolide-Lincosamide-Streptogramin B efflux pump.	lincosamide || macrolide || streptogramin_b	Nomenclature for macrolide and macrolide-lincosamide-streptogramin B resistance determinants.
JAFGCADK_04644	AAA50325	oleb	mls_abc	ABC transporter system, Macrolide-Lincosamide-Streptogramin B efflux pump.	lincosamide || macrolide || streptogramin_b	Nomenclature for macrolide and macrolide-lincosamide-streptogramin B resistance determinants.
JAFGCADK_15019	AAA50325	oleb	mls_abc	ABC transporter system, Macrolide-Lincosamide-Streptogramin B efflux pump.	lincosamide || macrolide || streptogramin_b	Nomenclature for macrolide and macrolide-lincosamide-streptogramin B resistance determinants.
JAFGCADK_19600	AAA50325	oleb	mls_abc	ABC transporter system, Macrolide-Lincosamide-Streptogramin B efflux pump.	lincosamide || macrolide || streptogramin_b	Nomenclature for macrolide and macrolide-lincosamide-streptogramin B resistance determinants.
BAMABCGI_00613	P25256	tlrc	mls_abc	ABC transporter system, Macrolide-Lincosamide-Streptogramin B efflux pump.	lincosamide || macrolide || streptogramin_b	Nomenclature for macrolide and macrolide-lincosamide-streptogramin B resistance determinants. || Homology between proteins controlling Streptomyces fradiae tylosin resistance and ATP-binding transport.
HKKIBMOC_08978	AAC32027	cara	mls_abc	ABC transporter system, Macrolide-Lincosamide-Streptogramin B efflux pump.	lincosamide || macrolide || streptogramin_b	Nomenclature for macrolide and macrolide-lincosamide-streptogramin B resistance determinants. || Sequence similarity between macrolide-resistance determinants and ATP-binding transport proteins.
HKKIBMOC_19184	AAA50325	oleb	mls_abc	ABC transporter system, Macrolide-Lincosamide-Streptogramin B efflux pump.	lincosamide || macrolide || streptogramin_b	Nomenclature for macrolide and macrolide-lincosamide-streptogramin B resistance determinants.
IKLHLLHK_11852	P25256	tlrc	mls_abc	ABC transporter system, Macrolide-Lincosamide-Streptogramin B efflux pump.	lincosamide || macrolide || streptogramin_b	Nomenclature for macrolide and macrolide-lincosamide-streptogramin B resistance determinants. || Homology between proteins controlling Streptomyces fradiae tylosin resistance and ATP-binding transport.
DGMHLKNJ_12718	AAC32027	cara	mls_abc	ABC transporter system, Macrolide-Lincosamide-Streptogramin B efflux pump.	lincosamide || macrolide || streptogramin_b	Nomenclature for macrolide and macrolide-lincosamide-streptogramin B resistance determinants. || Sequence similarity between macrolide-resistance determinants and ATP-binding transport proteins.
IHPHIMPF_01097	AAA50325	oleb	mls_abc	ABC transporter system, Macrolide-Lincosamide-Streptogramin B efflux pump.	lincosamide || macrolide || streptogramin_b	Nomenclature for macrolide and macrolide-lincosamide-streptogramin B resistance determinants.
IHPHIMPF_05507	P25256	tlrc	mls_abc	ABC transporter system, Macrolide-Lincosamide-Streptogramin B efflux pump.	lincosamide || macrolide || streptogramin_b	Nomenclature for macrolide and macrolide-lincosamide-streptogramin B resistance determinants. || Homology between proteins controlling Streptomyces fradiae tylosin resistance and ATP-binding transport.
IHPHIMPF_17489	P25256	tlrc	mls_abc	ABC transporter system, Macrolide-Lincosamide-Streptogramin B efflux pump.	lincosamide || macrolide || streptogramin_b	Nomenclature for macrolide and macrolide-lincosamide-streptogramin B resistance determinants. || Homology between proteins controlling Streptomyces fradiae tylosin resistance and ATP-binding transport.
HFGHINOO_06241	AAA50325	oleb	mls_abc	ABC transporter system, Macrolide-Lincosamide-Streptogramin B efflux pump.	lincosamide || macrolide || streptogramin_b	Nomenclature for macrolide and macrolide-lincosamide-streptogramin B resistance determinants.
KMMJADHC_16346	AAC32027	cara	mls_abc	ABC transporter system, Macrolide-Lincosamide-Streptogramin B efflux pump.	lincosamide || macrolide || streptogramin_b	Nomenclature for macrolide and macrolide-lincosamide-streptogramin B resistance determinants. || Sequence similarity between macrolide-resistance determinants and ATP-binding transport proteins.
KMMJADHC_20985	AAA50325	oleb	mls_abc	ABC transporter system, Macrolide-Lincosamide-Streptogramin B efflux pump.	lincosamide || macrolide || streptogramin_b	Nomenclature for macrolide and macrolide-lincosamide-streptogramin B resistance determinants.
FBBOGJDF_13810	AAC32027	cara	mls_abc	ABC transporter system, Macrolide-Lincosamide-Streptogramin B efflux pump.	lincosamide || macrolide || streptogramin_b	Nomenclature for macrolide and macrolide-lincosamide-streptogramin B resistance determinants. || Sequence similarity between macrolide-resistance determinants and ATP-binding transport proteins.
OMGAFJNM_10356	AAA50325	oleb	mls_abc	ABC transporter system, Macrolide-Lincosamide-Streptogramin B efflux pump.	lincosamide || macrolide || streptogramin_b	Nomenclature for macrolide and macrolide-lincosamide-streptogramin B resistance determinants.
OMGAFJNM_16561	CAA45050	srmb	mls_abc	ABC transporter system, Macrolide-Lincosamide-Streptogramin B efflux pump.	lincosamide || macrolide || streptogramin_b	Characterization of a novel regulatory gene governing the expression of a polyketide synthase gene in Streptomyces ambofaciens. || Nomenclature for macrolide and macrolide-lincosamide-streptogramin B resistance determinants.
PPJODAEL_21037	AAA50325	oleb	mls_abc	ABC transporter system, Macrolide-Lincosamide-Streptogramin B efflux pump.	lincosamide || macrolide || streptogramin_b	Nomenclature for macrolide and macrolide-lincosamide-streptogramin B resistance determinants.
GKPJCAIL_01296	P25256	tlrc	mls_abc	ABC transporter system, Macrolide-Lincosamide-Streptogramin B efflux pump.	lincosamide || macrolide || streptogramin_b	Nomenclature for macrolide and macrolide-lincosamide-streptogramin B resistance determinants. || Homology between proteins controlling Streptomyces fradiae tylosin resistance and ATP-binding transport.
AGPLMOOL_22846	AAC32027	cara	mls_abc	ABC transporter system, Macrolide-Lincosamide-Streptogramin B efflux pump.	lincosamide || macrolide || streptogramin_b	Nomenclature for macrolide and macrolide-lincosamide-streptogramin B resistance determinants. || Sequence similarity between macrolide-resistance determinants and ATP-binding transport proteins.
AKMPDHGF_19633	AAA50325	oleb	mls_abc	ABC transporter system, Macrolide-Lincosamide-Streptogramin B efflux pump.	lincosamide || macrolide || streptogramin_b	Nomenclature for macrolide and macrolide-lincosamide-streptogramin B resistance determinants.
ALDAEFBB_16153	CAA45050	srmb	mls_abc	ABC transporter system, Macrolide-Lincosamide-Streptogramin B efflux pump.	lincosamide || macrolide || streptogramin_b	Characterization of a novel regulatory gene governing the expression of a polyketide synthase gene in Streptomyces ambofaciens. || Nomenclature for macrolide and macrolide-lincosamide-streptogramin B resistance determinants.
HEBJAFPI_05833	CAA45050	srmb	mls_abc	ABC transporter system, Macrolide-Lincosamide-Streptogramin B efflux pump.	lincosamide || macrolide || streptogramin_b	Characterization of a novel regulatory gene governing the expression of a polyketide synthase gene in Streptomyces ambofaciens. || Nomenclature for macrolide and macrolide-lincosamide-streptogramin B resistance determinants.
HEBJAFPI_15347	P25256	tlrc	mls_abc	ABC transporter system, Macrolide-Lincosamide-Streptogramin B efflux pump.	lincosamide || macrolide || streptogramin_b	Nomenclature for macrolide and macrolide-lincosamide-streptogramin B resistance determinants. || Homology between proteins controlling Streptomyces fradiae tylosin resistance and ATP-binding transport.
LBKFMHBK_01121	CAA45050	srmb	mls_abc	ABC transporter system, Macrolide-Lincosamide-Streptogramin B efflux pump.	lincosamide || macrolide || streptogramin_b	Characterization of a novel regulatory gene governing the expression of a polyketide synthase gene in Streptomyces ambofaciens. || Nomenclature for macrolide and macrolide-lincosamide-streptogramin B resistance determinants.
EGFDJABP_10473	CAA45050	srmb	mls_abc	ABC transporter system, Macrolide-Lincosamide-Streptogramin B efflux pump.	lincosamide || macrolide || streptogramin_b	Characterization of a novel regulatory gene governing the expression of a polyketide synthase gene in Streptomyces ambofaciens. || Nomenclature for macrolide and macrolide-lincosamide-streptogramin B resistance determinants.
PBDEBALJ_02105	AAC32027	cara	mls_abc	ABC transporter system, Macrolide-Lincosamide-Streptogramin B efflux pump.	lincosamide || macrolide || streptogramin_b	Nomenclature for macrolide and macrolide-lincosamide-streptogramin B resistance determinants. || Sequence similarity between macrolide-resistance determinants and ATP-binding transport proteins.
PBDEBALJ_02797	AAC32027	cara	mls_abc	ABC transporter system, Macrolide-Lincosamide-Streptogramin B efflux pump.	lincosamide || macrolide || streptogramin_b	Nomenclature for macrolide and macrolide-lincosamide-streptogramin B resistance determinants. || Sequence similarity between macrolide-resistance determinants and ATP-binding transport proteins.
PBDEBALJ_06873	P25256	tlrc	mls_abc	ABC transporter system, Macrolide-Lincosamide-Streptogramin B efflux pump.	lincosamide || macrolide || streptogramin_b	Nomenclature for macrolide and macrolide-lincosamide-streptogramin B resistance determinants. || Homology between proteins controlling Streptomyces fradiae tylosin resistance and ATP-binding transport.
PBDEBALJ_14861	AAC32027	cara	mls_abc	ABC transporter system, Macrolide-Lincosamide-Streptogramin B efflux pump.	lincosamide || macrolide || streptogramin_b	Nomenclature for macrolide and macrolide-lincosamide-streptogramin B resistance determinants. || Sequence similarity between macrolide-resistance determinants and ATP-binding transport proteins.
NEPJILLH_07106	P25256	tlrc	mls_abc	ABC transporter system, Macrolide-Lincosamide-Streptogramin B efflux pump.	lincosamide || macrolide || streptogramin_b	Nomenclature for macrolide and macrolide-lincosamide-streptogramin B resistance determinants. || Homology between proteins controlling Streptomyces fradiae tylosin resistance and ATP-binding transport.
GPLOCPFM_18867	P25256	tlrc	mls_abc	ABC transporter system, Macrolide-Lincosamide-Streptogramin B efflux pump.	lincosamide || macrolide || streptogramin_b	Nomenclature for macrolide and macrolide-lincosamide-streptogramin B resistance determinants. || Homology between proteins controlling Streptomyces fradiae tylosin resistance and ATP-binding transport.
GPLOCPFM_22900	P25256	tlrc	mls_abc	ABC transporter system, Macrolide-Lincosamide-Streptogramin B efflux pump.	lincosamide || macrolide || streptogramin_b	Nomenclature for macrolide and macrolide-lincosamide-streptogramin B resistance determinants. || Homology between proteins controlling Streptomyces fradiae tylosin resistance and ATP-binding transport.
HHBIKKMN_01511	AAB95639	vgab	mls_abc	ABC transporter system, Macrolide-Lincosamide-Streptogramin B efflux pump.	streptogramin_a	Nomenclature for macrolide and macrolide-lincosamide-streptogramin B resistance determinants. || Characterization of a new staphylococcal gene, vgaB, encoding a putative ABC transporter conferring resistance to streptogramin A and related compounds.
HHBIKKMN_06961	P25256	tlrc	mls_abc	ABC transporter system, Macrolide-Lincosamide-Streptogramin B efflux pump.	lincosamide || macrolide || streptogramin_b	Nomenclature for macrolide and macrolide-lincosamide-streptogramin B resistance determinants. || Homology between proteins controlling Streptomyces fradiae tylosin resistance and ATP-binding transport.
GALHODDL_03279	CAA45050	srmb	mls_abc	ABC transporter system, Macrolide-Lincosamide-Streptogramin B efflux pump.	lincosamide || macrolide || streptogramin_b	Characterization of a novel regulatory gene governing the expression of a polyketide synthase gene in Streptomyces ambofaciens. || Nomenclature for macrolide and macrolide-lincosamide-streptogramin B resistance determinants.
GALHODDL_03882	P25256	tlrc	mls_abc	ABC transporter system, Macrolide-Lincosamide-Streptogramin B efflux pump.	lincosamide || macrolide || streptogramin_b	Nomenclature for macrolide and macrolide-lincosamide-streptogramin B resistance determinants. || Homology between proteins controlling Streptomyces fradiae tylosin resistance and ATP-binding transport.
GALHODDL_12197	AAA50325	oleb	mls_abc	ABC transporter system, Macrolide-Lincosamide-Streptogramin B efflux pump.	lincosamide || macrolide || streptogramin_b	Nomenclature for macrolide and macrolide-lincosamide-streptogramin B resistance determinants.
GALHODDL_20692	AAC32027	cara	mls_abc	ABC transporter system, Macrolide-Lincosamide-Streptogramin B efflux pump.	lincosamide || macrolide || streptogramin_b	Nomenclature for macrolide and macrolide-lincosamide-streptogramin B resistance determinants. || Sequence similarity between macrolide-resistance determinants and ATP-binding transport proteins.
CNPMEBEK_06944	AAA50325	oleb	mls_abc	ABC transporter system, Macrolide-Lincosamide-Streptogramin B efflux pump.	lincosamide || macrolide || streptogramin_b	Nomenclature for macrolide and macrolide-lincosamide-streptogramin B resistance determinants.
FPPIFNDF_01501	AAC32027	cara	mls_abc	ABC transporter system, Macrolide-Lincosamide-Streptogramin B efflux pump.	lincosamide || macrolide || streptogramin_b	Nomenclature for macrolide and macrolide-lincosamide-streptogramin B resistance determinants. || Sequence similarity between macrolide-resistance determinants and ATP-binding transport proteins.
EKHIKDOC_05512	AAA50325	oleb	mls_abc	ABC transporter system, Macrolide-Lincosamide-Streptogramin B efflux pump.	lincosamide || macrolide || streptogramin_b	Nomenclature for macrolide and macrolide-lincosamide-streptogramin B resistance determinants.
IHOADBDP_01697	AAA50325	oleb	mls_abc	ABC transporter system, Macrolide-Lincosamide-Streptogramin B efflux pump.	lincosamide || macrolide || streptogramin_b	Nomenclature for macrolide and macrolide-lincosamide-streptogramin B resistance determinants.
IHOADBDP_05349	AAC32027	cara	mls_abc	ABC transporter system, Macrolide-Lincosamide-Streptogramin B efflux pump.	lincosamide || macrolide || streptogramin_b	Nomenclature for macrolide and macrolide-lincosamide-streptogramin B resistance determinants. || Sequence similarity between macrolide-resistance determinants and ATP-binding transport proteins.
FOEPCALO_10862	AAA50325	oleb	mls_abc	ABC transporter system, Macrolide-Lincosamide-Streptogramin B efflux pump.	lincosamide || macrolide || streptogramin_b	Nomenclature for macrolide and macrolide-lincosamide-streptogramin B resistance determinants.
DENAKJAE_17750	AAA50325	oleb	mls_abc	ABC transporter system, Macrolide-Lincosamide-Streptogramin B efflux pump.	lincosamide || macrolide || streptogramin_b	Nomenclature for macrolide and macrolide-lincosamide-streptogramin B resistance determinants.
HFKPCICH_05865	AAA50325	oleb	mls_abc	ABC transporter system, Macrolide-Lincosamide-Streptogramin B efflux pump.	lincosamide || macrolide || streptogramin_b	Nomenclature for macrolide and macrolide-lincosamide-streptogramin B resistance determinants.
GIHCEEGM_02961	AAC32027	cara	mls_abc	ABC transporter system, Macrolide-Lincosamide-Streptogramin B efflux pump.	lincosamide || macrolide || streptogramin_b	Nomenclature for macrolide and macrolide-lincosamide-streptogramin B resistance determinants. || Sequence similarity between macrolide-resistance determinants and ATP-binding transport proteins.
CCOBCHNN_13001	AAA50325	oleb	mls_abc	ABC transporter system, Macrolide-Lincosamide-Streptogramin B efflux pump.	lincosamide || macrolide || streptogramin_b	Nomenclature for macrolide and macrolide-lincosamide-streptogramin B resistance determinants.
FCJJFDHB_07463	AAA50325	oleb	mls_abc	ABC transporter system, Macrolide-Lincosamide-Streptogramin B efflux pump.	lincosamide || macrolide || streptogramin_b	Nomenclature for macrolide and macrolide-lincosamide-streptogramin B resistance determinants.
DNDKJPFC_05318	P25256	tlrc	mls_abc	ABC transporter system, Macrolide-Lincosamide-Streptogramin B efflux pump.	lincosamide || macrolide || streptogramin_b	Nomenclature for macrolide and macrolide-lincosamide-streptogramin B resistance determinants. || Homology between proteins controlling Streptomyces fradiae tylosin resistance and ATP-binding transport.
DNDKJPFC_09946	AAA50325	oleb	mls_abc	ABC transporter system, Macrolide-Lincosamide-Streptogramin B efflux pump.	lincosamide || macrolide || streptogramin_b	Nomenclature for macrolide and macrolide-lincosamide-streptogramin B resistance determinants.
KLEBGKOI_01696	AAA50325	oleb	mls_abc	ABC transporter system, Macrolide-Lincosamide-Streptogramin B efflux pump.	lincosamide || macrolide || streptogramin_b	Nomenclature for macrolide and macrolide-lincosamide-streptogramin B resistance determinants.
KLEBGKOI_18267	AAA50325	oleb	mls_abc	ABC transporter system, Macrolide-Lincosamide-Streptogramin B efflux pump.	lincosamide || macrolide || streptogramin_b	Nomenclature for macrolide and macrolide-lincosamide-streptogramin B resistance determinants.
KLEBGKOI_18403	P25256	tlrc	mls_abc	ABC transporter system, Macrolide-Lincosamide-Streptogramin B efflux pump.	lincosamide || macrolide || streptogramin_b	Nomenclature for macrolide and macrolide-lincosamide-streptogramin B resistance determinants. || Homology between proteins controlling Streptomyces fradiae tylosin resistance and ATP-binding transport.
MBHBJHCI_06025	AAC32027	cara	mls_abc	ABC transporter system, Macrolide-Lincosamide-Streptogramin B efflux pump.	lincosamide || macrolide || streptogramin_b	Nomenclature for macrolide and macrolide-lincosamide-streptogramin B resistance determinants. || Sequence similarity between macrolide-resistance determinants and ATP-binding transport proteins.
MBHBJHCI_20439	AAA50325	oleb	mls_abc	ABC transporter system, Macrolide-Lincosamide-Streptogramin B efflux pump.	lincosamide || macrolide || streptogramin_b	Nomenclature for macrolide and macrolide-lincosamide-streptogramin B resistance determinants.
FBLPDDOK_02440	CAA45050	srmb	mls_abc	ABC transporter system, Macrolide-Lincosamide-Streptogramin B efflux pump.	lincosamide || macrolide || streptogramin_b	Characterization of a novel regulatory gene governing the expression of a polyketide synthase gene in Streptomyces ambofaciens. || Nomenclature for macrolide and macrolide-lincosamide-streptogramin B resistance determinants.
EELAMEII_02241	P25256	tlrc	mls_abc	ABC transporter system, Macrolide-Lincosamide-Streptogramin B efflux pump.	lincosamide || macrolide || streptogramin_b	Nomenclature for macrolide and macrolide-lincosamide-streptogramin B resistance determinants. || Homology between proteins controlling Streptomyces fradiae tylosin resistance and ATP-binding transport.
NGAJACJD_01728	AAC32027	cara	mls_abc	ABC transporter system, Macrolide-Lincosamide-Streptogramin B efflux pump.	lincosamide || macrolide || streptogramin_b	Nomenclature for macrolide and macrolide-lincosamide-streptogramin B resistance determinants. || Sequence similarity between macrolide-resistance determinants and ATP-binding transport proteins.
NGAJACJD_09197	P25256	tlrc	mls_abc	ABC transporter system, Macrolide-Lincosamide-Streptogramin B efflux pump.	lincosamide || macrolide || streptogramin_b	Nomenclature for macrolide and macrolide-lincosamide-streptogramin B resistance determinants. || Homology between proteins controlling Streptomyces fradiae tylosin resistance and ATP-binding transport.
CAOOFCJI_23711	AAA50325	oleb	mls_abc	ABC transporter system, Macrolide-Lincosamide-Streptogramin B efflux pump.	lincosamide || macrolide || streptogramin_b	Nomenclature for macrolide and macrolide-lincosamide-streptogramin B resistance determinants.
BMIOKJIN_03179	AAA50325	oleb	mls_abc	ABC transporter system, Macrolide-Lincosamide-Streptogramin B efflux pump.	lincosamide || macrolide || streptogramin_b	Nomenclature for macrolide and macrolide-lincosamide-streptogramin B resistance determinants.
PCIPGGJK_07260	AAC32027	cara	mls_abc	ABC transporter system, Macrolide-Lincosamide-Streptogramin B efflux pump.	lincosamide || macrolide || streptogramin_b	Nomenclature for macrolide and macrolide-lincosamide-streptogramin B resistance determinants. || Sequence similarity between macrolide-resistance determinants and ATP-binding transport proteins.
FJIBNFKG_09821	CAA45050	srmb	mls_abc	ABC transporter system, Macrolide-Lincosamide-Streptogramin B efflux pump.	lincosamide || macrolide || streptogramin_b	Characterization of a novel regulatory gene governing the expression of a polyketide synthase gene in Streptomyces ambofaciens. || Nomenclature for macrolide and macrolide-lincosamide-streptogramin B resistance determinants.
KBGIKMCO_00011	AAA50325	oleb	mls_abc	ABC transporter system, Macrolide-Lincosamide-Streptogramin B efflux pump.	lincosamide || macrolide || streptogramin_b	Nomenclature for macrolide and macrolide-lincosamide-streptogramin B resistance determinants.
KBGIKMCO_19184	P25256	tlrc	mls_abc	ABC transporter system, Macrolide-Lincosamide-Streptogramin B efflux pump.	lincosamide || macrolide || streptogramin_b	Nomenclature for macrolide and macrolide-lincosamide-streptogramin B resistance determinants. || Homology between proteins controlling Streptomyces fradiae tylosin resistance and ATP-binding transport.
PNDENEPA_05659	AAA50325	oleb	mls_abc	ABC transporter system, Macrolide-Lincosamide-Streptogramin B efflux pump.	lincosamide || macrolide || streptogramin_b	Nomenclature for macrolide and macrolide-lincosamide-streptogramin B resistance determinants.
PNDENEPA_12846	P25256	tlrc	mls_abc	ABC transporter system, Macrolide-Lincosamide-Streptogramin B efflux pump.	lincosamide || macrolide || streptogramin_b	Nomenclature for macrolide and macrolide-lincosamide-streptogramin B resistance determinants. || Homology between proteins controlling Streptomyces fradiae tylosin resistance and ATP-binding transport.
AHGKCAAA_10755	CAA45050	srmb	mls_abc	ABC transporter system, Macrolide-Lincosamide-Streptogramin B efflux pump.	lincosamide || macrolide || streptogramin_b	Characterization of a novel regulatory gene governing the expression of a polyketide synthase gene in Streptomyces ambofaciens. || Nomenclature for macrolide and macrolide-lincosamide-streptogramin B resistance determinants.
JFBMOCKG_18180	CAA45050	srmb	mls_abc	ABC transporter system, Macrolide-Lincosamide-Streptogramin B efflux pump.	lincosamide || macrolide || streptogramin_b	Characterization of a novel regulatory gene governing the expression of a polyketide synthase gene in Streptomyces ambofaciens. || Nomenclature for macrolide and macrolide-lincosamide-streptogramin B resistance determinants.
NDNCNJJA_06340	CAA45050	srmb	mls_abc	ABC transporter system, Macrolide-Lincosamide-Streptogramin B efflux pump.	lincosamide || macrolide || streptogramin_b	Characterization of a novel regulatory gene governing the expression of a polyketide synthase gene in Streptomyces ambofaciens. || Nomenclature for macrolide and macrolide-lincosamide-streptogramin B resistance determinants.
NDNCNJJA_07795	AAA50325	oleb	mls_abc	ABC transporter system, Macrolide-Lincosamide-Streptogramin B efflux pump.	lincosamide || macrolide || streptogramin_b	Nomenclature for macrolide and macrolide-lincosamide-streptogramin B resistance determinants.
DKGHADEA_15638	P25256	tlrc	mls_abc	ABC transporter system, Macrolide-Lincosamide-Streptogramin B efflux pump.	lincosamide || macrolide || streptogramin_b	Nomenclature for macrolide and macrolide-lincosamide-streptogramin B resistance determinants. || Homology between proteins controlling Streptomyces fradiae tylosin resistance and ATP-binding transport.
DBIFNPHD_06827	AAA50325	oleb	mls_abc	ABC transporter system, Macrolide-Lincosamide-Streptogramin B efflux pump.	lincosamide || macrolide || streptogramin_b	Nomenclature for macrolide and macrolide-lincosamide-streptogramin B resistance determinants.
DBIFNPHD_14841	AAC32027	cara	mls_abc	ABC transporter system, Macrolide-Lincosamide-Streptogramin B efflux pump.	lincosamide || macrolide || streptogramin_b	Nomenclature for macrolide and macrolide-lincosamide-streptogramin B resistance determinants. || Sequence similarity between macrolide-resistance determinants and ATP-binding transport proteins.
EBBDGPDA_03052	AAC32027	cara	mls_abc	ABC transporter system, Macrolide-Lincosamide-Streptogramin B efflux pump.	lincosamide || macrolide || streptogramin_b	Nomenclature for macrolide and macrolide-lincosamide-streptogramin B resistance determinants. || Sequence similarity between macrolide-resistance determinants and ATP-binding transport proteins.
GKBHBEIK_13365	AAF24088	vgba	mls_hdr	Streptogramin B Lyase, which can deactivate the target drug by hydrolysis.	streptogramin_b	Nomenclature for macrolide and macrolide-lincosamide-streptogramin B resistance determinants. || Nucleotide sequence of a staphylococcal plasmid gene, vgb, encoding a hydrolase inactivating the B components of virginiamycin-like antibiotics.
JONCOLCM_05160	AAC61670	vgbb	mls_hdr	Streptogramin B Lyase, which can deactivate the target drug by hydrolysis.	streptogramin_b	Characterization of a staphylococcal plasmid related to pUB110 and carrying two novel genes, vatC and vgbB, encoding resistance to streptogramins A and B and similar antibiotics. || Nomenclature for macrolide and macrolide-lincosamide-streptogramin B resistance determinants.
KNPHCJHF_07812	NP_388149	lmrb	mls_mfs	Major facilitator superfamily transporter, Macrolide-Lincosamide-Streptogramin B efflux pump.	lincomycin	The complete genome sequence of the gram-positive bacterium Bacillus subtilis.
DMKBAMAJ_21421	NP_388149	lmrb	mls_mfs	Major facilitator superfamily transporter, Macrolide-Lincosamide-Streptogramin B efflux pump.	lincomycin	The complete genome sequence of the gram-positive bacterium Bacillus subtilis.
PPHCFDHI_03602	NP_388149	lmrb	mls_mfs	Major facilitator superfamily transporter, Macrolide-Lincosamide-Streptogramin B efflux pump.	lincomycin	The complete genome sequence of the gram-positive bacterium Bacillus subtilis.
PPHCFDHI_03603	NP_388149	lmrb	mls_mfs	Major facilitator superfamily transporter, Macrolide-Lincosamide-Streptogramin B efflux pump.	lincomycin	The complete genome sequence of the gram-positive bacterium Bacillus subtilis.
FPPIFNDF_13817	NP_388149	lmrb	mls_mfs	Major facilitator superfamily transporter, Macrolide-Lincosamide-Streptogramin B efflux pump.	lincomycin	The complete genome sequence of the gram-positive bacterium Bacillus subtilis.
LMDEALAM_22816	BAA12910	mphb	mph	Macrolide phosphotransferase	macrolide	Nomenclature for macrolide and macrolide-lincosamide-streptogramin B resistance determinants. || Cloning and nucleotide sequence of the mphB gene for macrolide 2'-phosphotransferase II in Escherichia coli.
KHIMJMGG_20731	AAB47993	qac	qac	Small Multidrug Resistance (SMR) protein family. Multidrug resistance efflux pump, which consists of two proteins.	qa_compound	The Staphylococcus qacH gene product: a new member of the SMR family encoding multidrug resistance.
ICBBAEHM_01881	AAC60781	rosa	rosab	Efflux pump/potassium antiporter system. RosA: Major facilitator superfamily transporter. RosB: Potassium antiporter.	fosmidomycin	Bacterial polysaccharide synthesis and gene nomenclature.
DJEKJFBD_04135	AAC60781	rosa	rosab	Efflux pump/potassium antiporter system. RosA: Major facilitator superfamily transporter. RosB: Potassium antiporter.	fosmidomycin	Bacterial polysaccharide synthesis and gene nomenclature.
NGBNLKIC_06925	AAC60781	rosa	rosab	Efflux pump/potassium antiporter system. RosA: Major facilitator superfamily transporter. RosB: Potassium antiporter.	fosmidomycin	Bacterial polysaccharide synthesis and gene nomenclature.
LMKKDMME_11892	AAC60781	rosa	rosab	Efflux pump/potassium antiporter system. RosA: Major facilitator superfamily transporter. RosB: Potassium antiporter.	fosmidomycin	Bacterial polysaccharide synthesis and gene nomenclature.
PNCFLCCI_11090	AAC60781	rosa	rosab	Efflux pump/potassium antiporter system. RosA: Major facilitator superfamily transporter. RosB: Potassium antiporter.	fosmidomycin	Bacterial polysaccharide synthesis and gene nomenclature.
AGKFMBEB_04146	AAC60781	rosa	rosab	Efflux pump/potassium antiporter system. RosA: Major facilitator superfamily transporter. RosB: Potassium antiporter.	fosmidomycin	Bacterial polysaccharide synthesis and gene nomenclature.
JGAIINID_20478	AAC60781	rosa	rosab	Efflux pump/potassium antiporter system. RosA: Major facilitator superfamily transporter. RosB: Potassium antiporter.	fosmidomycin	Bacterial polysaccharide synthesis and gene nomenclature.
HLLOBPME_15444	AAC60781	rosa	rosab	Efflux pump/potassium antiporter system. RosA: Major facilitator superfamily transporter. RosB: Potassium antiporter.	fosmidomycin	Bacterial polysaccharide synthesis and gene nomenclature.
ABDEMOMI_12204	AAC60781	rosa	rosab	Efflux pump/potassium antiporter system. RosA: Major facilitator superfamily transporter. RosB: Potassium antiporter.	fosmidomycin	Bacterial polysaccharide synthesis and gene nomenclature.
DKPCONML_18324	AAC60781	rosa	rosab	Efflux pump/potassium antiporter system. RosA: Major facilitator superfamily transporter. RosB: Potassium antiporter.	fosmidomycin	Bacterial polysaccharide synthesis and gene nomenclature.
FLEGAIJG_00253	AAC60781	rosa	rosab	Efflux pump/potassium antiporter system. RosA: Major facilitator superfamily transporter. RosB: Potassium antiporter.	fosmidomycin	Bacterial polysaccharide synthesis and gene nomenclature.
NBIOPGLE_07625	AAC60781	rosa	rosab	Efflux pump/potassium antiporter system. RosA: Major facilitator superfamily transporter. RosB: Potassium antiporter.	fosmidomycin	Bacterial polysaccharide synthesis and gene nomenclature.
GDLADJDC_19711	AAC60781	rosa	rosab	Efflux pump/potassium antiporter system. RosA: Major facilitator superfamily transporter. RosB: Potassium antiporter.	fosmidomycin	Bacterial polysaccharide synthesis and gene nomenclature.
HFGHINOO_17049	AAC60781	rosa	rosab	Efflux pump/potassium antiporter system. RosA: Major facilitator superfamily transporter. RosB: Potassium antiporter.	fosmidomycin	Bacterial polysaccharide synthesis and gene nomenclature.
EBEHHKMM_02946	AAC60781	rosa	rosab	Efflux pump/potassium antiporter system. RosA: Major facilitator superfamily transporter. RosB: Potassium antiporter.	fosmidomycin	Bacterial polysaccharide synthesis and gene nomenclature.
LBKFMHBK_00472	AAC60781	rosa	rosab	Efflux pump/potassium antiporter system. RosA: Major facilitator superfamily transporter. RosB: Potassium antiporter.	fosmidomycin	Bacterial polysaccharide synthesis and gene nomenclature.
LBKFMHBK_08259	AAC60781	rosa	rosab	Efflux pump/potassium antiporter system. RosA: Major facilitator superfamily transporter. RosB: Potassium antiporter.	fosmidomycin	Bacterial polysaccharide synthesis and gene nomenclature.
KLEBGKOI_15151	AAC60781	rosa	rosab	Efflux pump/potassium antiporter system. RosA: Major facilitator superfamily transporter. RosB: Potassium antiporter.	fosmidomycin	Bacterial polysaccharide synthesis and gene nomenclature.
DKGHADEA_16032	AAC60781	rosa	rosab	Efflux pump/potassium antiporter system. RosA: Major facilitator superfamily transporter. RosB: Potassium antiporter.	fosmidomycin	Bacterial polysaccharide synthesis and gene nomenclature.
KPLPGJMM_12802	AAC60781	rosa	rosab	Efflux pump/potassium antiporter system. RosA: Major facilitator superfamily transporter. RosB: Potassium antiporter.	fosmidomycin	Bacterial polysaccharide synthesis and gene nomenclature.
BKGCALCK_11486	AAD51345	smeb	smeabc	Resistance-nodulation-cell division transporter system. Multidrug resistance efflux pump.	fluoroquinolone	SmeDEF multidrug efflux pump contributes to intrinsic multidrug resistance in Stenotrophomonas maltophilia.
NPGPFOJH_19083	CAC14594	smed	smedef	Resistance-nodulation-cell division transporter system. Multidrug resistance efflux pump.	fluoroquinolone	Cloning and characterization of SmeDEF, a novel multidrug efflux pump from Stenotrophomonas maltophilia.
ECBNIABA_06499	CAC14594	smed	smedef	Resistance-nodulation-cell division transporter system. Multidrug resistance efflux pump.	fluoroquinolone	Cloning and characterization of SmeDEF, a novel multidrug efflux pump from Stenotrophomonas maltophilia.
IIJOAKOD_18217	CAC14595	smee	smedef	Resistance-nodulation-cell division transporter system. Multidrug resistance efflux pump.	fluoroquinolone	Cloning and characterization of SmeDEF, a novel multidrug efflux pump from Stenotrophomonas maltophilia.
ONEPCEOD_18987	CAC14595	smee	smedef	Resistance-nodulation-cell division transporter system. Multidrug resistance efflux pump.	fluoroquinolone	Cloning and characterization of SmeDEF, a novel multidrug efflux pump from Stenotrophomonas maltophilia.
DPGMEJGB_12132	CAC14596	smef	smedef	Resistance-nodulation-cell division transporter system. Multidrug resistance efflux pump.	fluoroquinolone	Cloning and characterization of SmeDEF, a novel multidrug efflux pump from Stenotrophomonas maltophilia.
PGAEDFBE_08553	CAC14594	smed	smedef	Resistance-nodulation-cell division transporter system. Multidrug resistance efflux pump.	fluoroquinolone	Cloning and characterization of SmeDEF, a novel multidrug efflux pump from Stenotrophomonas maltophilia.
PEMGLNPG_09664	CAC14594	smed	smedef	Resistance-nodulation-cell division transporter system. Multidrug resistance efflux pump.	fluoroquinolone	Cloning and characterization of SmeDEF, a novel multidrug efflux pump from Stenotrophomonas maltophilia.
JMLDGEGM_10708	CAC14594	smed	smedef	Resistance-nodulation-cell division transporter system. Multidrug resistance efflux pump.	fluoroquinolone	Cloning and characterization of SmeDEF, a novel multidrug efflux pump from Stenotrophomonas maltophilia.
LMKKDMME_08208	CAC14596	smef	smedef	Resistance-nodulation-cell division transporter system. Multidrug resistance efflux pump.	fluoroquinolone	Cloning and characterization of SmeDEF, a novel multidrug efflux pump from Stenotrophomonas maltophilia.
PNCFLCCI_06417	CAC14594	smed	smedef	Resistance-nodulation-cell division transporter system. Multidrug resistance efflux pump.	fluoroquinolone	Cloning and characterization of SmeDEF, a novel multidrug efflux pump from Stenotrophomonas maltophilia.
PLHOJDNN_15315	CAC14595	smee	smedef	Resistance-nodulation-cell division transporter system. Multidrug resistance efflux pump.	fluoroquinolone	Cloning and characterization of SmeDEF, a novel multidrug efflux pump from Stenotrophomonas maltophilia.
AMDKMEFP_12610	CAC14596	smef	smedef	Resistance-nodulation-cell division transporter system. Multidrug resistance efflux pump.	fluoroquinolone	Cloning and characterization of SmeDEF, a novel multidrug efflux pump from Stenotrophomonas maltophilia.
BNLDBCJG_12687	CAC14594	smed	smedef	Resistance-nodulation-cell division transporter system. Multidrug resistance efflux pump.	fluoroquinolone	Cloning and characterization of SmeDEF, a novel multidrug efflux pump from Stenotrophomonas maltophilia.
AJGNPBLB_11921	CAC14596	smef	smedef	Resistance-nodulation-cell division transporter system. Multidrug resistance efflux pump.	fluoroquinolone	Cloning and characterization of SmeDEF, a novel multidrug efflux pump from Stenotrophomonas maltophilia.
EMGFDPID_02334	CAC14596	smef	smedef	Resistance-nodulation-cell division transporter system. Multidrug resistance efflux pump.	fluoroquinolone	Cloning and characterization of SmeDEF, a novel multidrug efflux pump from Stenotrophomonas maltophilia.
GCCKKOLE_14048	CAC14596	smef	smedef	Resistance-nodulation-cell division transporter system. Multidrug resistance efflux pump.	fluoroquinolone	Cloning and characterization of SmeDEF, a novel multidrug efflux pump from Stenotrophomonas maltophilia.
EPEAAPFM_07098	CAC14594	smed	smedef	Resistance-nodulation-cell division transporter system. Multidrug resistance efflux pump.	fluoroquinolone	Cloning and characterization of SmeDEF, a novel multidrug efflux pump from Stenotrophomonas maltophilia.
ALDAEFBB_04084	CAC14594	smed	smedef	Resistance-nodulation-cell division transporter system. Multidrug resistance efflux pump.	fluoroquinolone	Cloning and characterization of SmeDEF, a novel multidrug efflux pump from Stenotrophomonas maltophilia.
JGCJNOMJ_10439	CAC14594	smed	smedef	Resistance-nodulation-cell division transporter system. Multidrug resistance efflux pump.	fluoroquinolone	Cloning and characterization of SmeDEF, a novel multidrug efflux pump from Stenotrophomonas maltophilia.
HMEMLNCA_01967	CAC14595	smee	smedef	Resistance-nodulation-cell division transporter system. Multidrug resistance efflux pump.	fluoroquinolone	Cloning and characterization of SmeDEF, a novel multidrug efflux pump from Stenotrophomonas maltophilia.
CCOBCHNN_13888	CAC14594	smed	smedef	Resistance-nodulation-cell division transporter system. Multidrug resistance efflux pump.	fluoroquinolone	Cloning and characterization of SmeDEF, a novel multidrug efflux pump from Stenotrophomonas maltophilia.
NNODHBPF_05820	CAC14594	smed	smedef	Resistance-nodulation-cell division transporter system. Multidrug resistance efflux pump.	fluoroquinolone	Cloning and characterization of SmeDEF, a novel multidrug efflux pump from Stenotrophomonas maltophilia.
LFKAMIDL_24063	CAC14594	smed	smedef	Resistance-nodulation-cell division transporter system. Multidrug resistance efflux pump.	fluoroquinolone	Cloning and characterization of SmeDEF, a novel multidrug efflux pump from Stenotrophomonas maltophilia.
AAGNPDAD_06498	YP_889433	tetv	tet_efflux	Major facilitator superfamily transporter, tetracycline efflux pump.	tetracycline	Tetracycline antibiotics: mode of action, applications, molecular biology, and epidemiology of bacterial resistance. || Molecular cloning and functional analysis of a novel tetracycline resistance determinant, tet(V), from Mycobacterium smegmatis.
FLDHLAFO_21800	YP_889433	tetv	tet_efflux	Major facilitator superfamily transporter, tetracycline efflux pump.	tetracycline	Tetracycline antibiotics: mode of action, applications, molecular biology, and epidemiology of bacterial resistance. || Molecular cloning and functional analysis of a novel tetracycline resistance determinant, tet(V), from Mycobacterium smegmatis.
NMFDGJIL_12756	YP_001144056	tete	tet_efflux	Major facilitator superfamily transporter, tetracycline efflux pump.	tetracycline	Tetracycline antibiotics: mode of action, applications, molecular biology, and epidemiology of bacterial resistance. || Identification and nucleotide sequence of the class E tet regulatory elements and operator and inducer binding of the encoded purified Tet repressor.
JLOEHEKM_13986	YP_889433	tetv	tet_efflux	Major facilitator superfamily transporter, tetracycline efflux pump.	tetracycline	Tetracycline antibiotics: mode of action, applications, molecular biology, and epidemiology of bacterial resistance. || Molecular cloning and functional analysis of a novel tetracycline resistance determinant, tet(V), from Mycobacterium smegmatis.
OOCOGPNN_06555	YP_889433	tetv	tet_efflux	Major facilitator superfamily transporter, tetracycline efflux pump.	tetracycline	Tetracycline antibiotics: mode of action, applications, molecular biology, and epidemiology of bacterial resistance. || Molecular cloning and functional analysis of a novel tetracycline resistance determinant, tet(V), from Mycobacterium smegmatis.
NKKCOKDM_07846	YP_889433	tetv	tet_efflux	Major facilitator superfamily transporter, tetracycline efflux pump.	tetracycline	Tetracycline antibiotics: mode of action, applications, molecular biology, and epidemiology of bacterial resistance. || Molecular cloning and functional analysis of a novel tetracycline resistance determinant, tet(V), from Mycobacterium smegmatis.
JFJGLGOK_21326	AAW66497	tet39	tet_efflux	Major facilitator superfamily transporter, tetracycline efflux pump.	tetracycline	Tetracycline antibiotics: mode of action, applications, molecular biology, and epidemiology of bacterial resistance. || Identification of Tet 39, a novel class of tetracycline resistance determinant in Acinetobacter spp. of environmental and clinical origin.
HFGHINOO_04285	YP_889433	tetv	tet_efflux	Major facilitator superfamily transporter, tetracycline efflux pump.	tetracycline	Tetracycline antibiotics: mode of action, applications, molecular biology, and epidemiology of bacterial resistance. || Molecular cloning and functional analysis of a novel tetracycline resistance determinant, tet(V), from Mycobacterium smegmatis.
KMMJADHC_08709	NP_052571	tetz	tet_efflux	Major facilitator superfamily transporter, tetracycline efflux pump.	tetracycline	TetZ, a new tetracycline resistance determinant discovered in gram-positive bacteria, shows high homology to gram-negative regulated efflux systems. || Tetracycline antibiotics: mode of action, applications, molecular biology, and epidemiology of bacterial resistance.
HHBIKKMN_02155	YP_889433	tetv	tet_efflux	Major facilitator superfamily transporter, tetracycline efflux pump.	tetracycline	Tetracycline antibiotics: mode of action, applications, molecular biology, and epidemiology of bacterial resistance. || Molecular cloning and functional analysis of a novel tetracycline resistance determinant, tet(V), from Mycobacterium smegmatis.
KBGIKMCO_05412	NP_356448	tet30	tet_efflux	Major facilitator superfamily transporter, tetracycline efflux pump.	tetracycline	Cloning and characterization of a tetracycline resistance determinant present in Agrobacterium tumefaciens C58. || Tetracycline antibiotics: mode of action, applications, molecular biology, and epidemiology of bacterial resistance.
LPEDCJIL_05338	AAN28721	tet37	tet_flavo	Flavoproteins. Mechanism detail unknown. Only one such protein found in oral metagenome.	tetracycline	Tetracycline antibiotics: mode of action, applications, molecular biology, and epidemiology of bacterial resistance. || Novel tetracycline resistance determinant from the oral metagenome.
MDNKMJHM_12109	AAN28721	tet37	tet_flavo	Flavoproteins. Mechanism detail unknown. Only one such protein found in oral metagenome.	tetracycline	Tetracycline antibiotics: mode of action, applications, molecular biology, and epidemiology of bacterial resistance. || Novel tetracycline resistance determinant from the oral metagenome.
MDNKMJHM_13216	AAN28721	tet37	tet_flavo	Flavoproteins. Mechanism detail unknown. Only one such protein found in oral metagenome.	tetracycline	Tetracycline antibiotics: mode of action, applications, molecular biology, and epidemiology of bacterial resistance. || Novel tetracycline resistance determinant from the oral metagenome.
HAIAEDIB_12919	AAN28721	tet37	tet_flavo	Flavoproteins. Mechanism detail unknown. Only one such protein found in oral metagenome.	tetracycline	Tetracycline antibiotics: mode of action, applications, molecular biology, and epidemiology of bacterial resistance. || Novel tetracycline resistance determinant from the oral metagenome.
OIBALNDL_00165	AAN28721	tet37	tet_flavo	Flavoproteins. Mechanism detail unknown. Only one such protein found in oral metagenome.	tetracycline	Tetracycline antibiotics: mode of action, applications, molecular biology, and epidemiology of bacterial resistance. || Novel tetracycline resistance determinant from the oral metagenome.
PFBAMKDA_04967	AAN28721	tet37	tet_flavo	Flavoproteins. Mechanism detail unknown. Only one such protein found in oral metagenome.	tetracycline	Tetracycline antibiotics: mode of action, applications, molecular biology, and epidemiology of bacterial resistance. || Novel tetracycline resistance determinant from the oral metagenome.
PFBAMKDA_22629	AAN28721	tet37	tet_flavo	Flavoproteins. Mechanism detail unknown. Only one such protein found in oral metagenome.	tetracycline	Tetracycline antibiotics: mode of action, applications, molecular biology, and epidemiology of bacterial resistance. || Novel tetracycline resistance determinant from the oral metagenome.
CGNJMNMP_08967	AAN28721	tet37	tet_flavo	Flavoproteins. Mechanism detail unknown. Only one such protein found in oral metagenome.	tetracycline	Tetracycline antibiotics: mode of action, applications, molecular biology, and epidemiology of bacterial resistance. || Novel tetracycline resistance determinant from the oral metagenome.
ACFKAOAL_06263	AAN28721	tet37	tet_flavo	Flavoproteins. Mechanism detail unknown. Only one such protein found in oral metagenome.	tetracycline	Tetracycline antibiotics: mode of action, applications, molecular biology, and epidemiology of bacterial resistance. || Novel tetracycline resistance determinant from the oral metagenome.
HDGKFCDL_07388	AAN28721	tet37	tet_flavo	Flavoproteins. Mechanism detail unknown. Only one such protein found in oral metagenome.	tetracycline	Tetracycline antibiotics: mode of action, applications, molecular biology, and epidemiology of bacterial resistance. || Novel tetracycline resistance determinant from the oral metagenome.
EPAGJPAD_12412	AAN28721	tet37	tet_flavo	Flavoproteins. Mechanism detail unknown. Only one such protein found in oral metagenome.	tetracycline	Tetracycline antibiotics: mode of action, applications, molecular biology, and epidemiology of bacterial resistance. || Novel tetracycline resistance determinant from the oral metagenome.
HKDKCDCC_11299	AAN28721	tet37	tet_flavo	Flavoproteins. Mechanism detail unknown. Only one such protein found in oral metagenome.	tetracycline	Tetracycline antibiotics: mode of action, applications, molecular biology, and epidemiology of bacterial resistance. || Novel tetracycline resistance determinant from the oral metagenome.
NGBNLKIC_11146	AAN28721	tet37	tet_flavo	Flavoproteins. Mechanism detail unknown. Only one such protein found in oral metagenome.	tetracycline	Tetracycline antibiotics: mode of action, applications, molecular biology, and epidemiology of bacterial resistance. || Novel tetracycline resistance determinant from the oral metagenome.
GKNOJJOH_12903	AAN28721	tet37	tet_flavo	Flavoproteins. Mechanism detail unknown. Only one such protein found in oral metagenome.	tetracycline	Tetracycline antibiotics: mode of action, applications, molecular biology, and epidemiology of bacterial resistance. || Novel tetracycline resistance determinant from the oral metagenome.
DMCPDLLJ_01334	AAN28721	tet37	tet_flavo	Flavoproteins. Mechanism detail unknown. Only one such protein found in oral metagenome.	tetracycline	Tetracycline antibiotics: mode of action, applications, molecular biology, and epidemiology of bacterial resistance. || Novel tetracycline resistance determinant from the oral metagenome.
KFIACBBF_02856	AAN28721	tet37	tet_flavo	Flavoproteins. Mechanism detail unknown. Only one such protein found in oral metagenome.	tetracycline	Tetracycline antibiotics: mode of action, applications, molecular biology, and epidemiology of bacterial resistance. || Novel tetracycline resistance determinant from the oral metagenome.
KBLMPJJF_13249	AAN28721	tet37	tet_flavo	Flavoproteins. Mechanism detail unknown. Only one such protein found in oral metagenome.	tetracycline	Tetracycline antibiotics: mode of action, applications, molecular biology, and epidemiology of bacterial resistance. || Novel tetracycline resistance determinant from the oral metagenome.
AKIIEFNH_11413	AAN28721	tet37	tet_flavo	Flavoproteins. Mechanism detail unknown. Only one such protein found in oral metagenome.	tetracycline	Tetracycline antibiotics: mode of action, applications, molecular biology, and epidemiology of bacterial resistance. || Novel tetracycline resistance determinant from the oral metagenome.
HNIAJMOI_03454	AAN28721	tet37	tet_flavo	Flavoproteins. Mechanism detail unknown. Only one such protein found in oral metagenome.	tetracycline	Tetracycline antibiotics: mode of action, applications, molecular biology, and epidemiology of bacterial resistance. || Novel tetracycline resistance determinant from the oral metagenome.
HNIAJMOI_21154	AAN28721	tet37	tet_flavo	Flavoproteins. Mechanism detail unknown. Only one such protein found in oral metagenome.	tetracycline	Tetracycline antibiotics: mode of action, applications, molecular biology, and epidemiology of bacterial resistance. || Novel tetracycline resistance determinant from the oral metagenome.
FFFODECD_10003	AAN28721	tet37	tet_flavo	Flavoproteins. Mechanism detail unknown. Only one such protein found in oral metagenome.	tetracycline	Tetracycline antibiotics: mode of action, applications, molecular biology, and epidemiology of bacterial resistance. || Novel tetracycline resistance determinant from the oral metagenome.
DLJKIDPO_10163	AAN28721	tet37	tet_flavo	Flavoproteins. Mechanism detail unknown. Only one such protein found in oral metagenome.	tetracycline	Tetracycline antibiotics: mode of action, applications, molecular biology, and epidemiology of bacterial resistance. || Novel tetracycline resistance determinant from the oral metagenome.
MCCFJHOP_16169	AAN28721	tet37	tet_flavo	Flavoproteins. Mechanism detail unknown. Only one such protein found in oral metagenome.	tetracycline	Tetracycline antibiotics: mode of action, applications, molecular biology, and epidemiology of bacterial resistance. || Novel tetracycline resistance determinant from the oral metagenome.
PJBDOLMD_03349	AAN28721	tet37	tet_flavo	Flavoproteins. Mechanism detail unknown. Only one such protein found in oral metagenome.	tetracycline	Tetracycline antibiotics: mode of action, applications, molecular biology, and epidemiology of bacterial resistance. || Novel tetracycline resistance determinant from the oral metagenome.
JDBALMJP_07607	AAN28721	tet37	tet_flavo	Flavoproteins. Mechanism detail unknown. Only one such protein found in oral metagenome.	tetracycline	Tetracycline antibiotics: mode of action, applications, molecular biology, and epidemiology of bacterial resistance. || Novel tetracycline resistance determinant from the oral metagenome.
JJHANOCM_14213	AAN28721	tet37	tet_flavo	Flavoproteins. Mechanism detail unknown. Only one such protein found in oral metagenome.	tetracycline	Tetracycline antibiotics: mode of action, applications, molecular biology, and epidemiology of bacterial resistance. || Novel tetracycline resistance determinant from the oral metagenome.
GABHAKJJ_06306	AAN28721	tet37	tet_flavo	Flavoproteins. Mechanism detail unknown. Only one such protein found in oral metagenome.	tetracycline	Tetracycline antibiotics: mode of action, applications, molecular biology, and epidemiology of bacterial resistance. || Novel tetracycline resistance determinant from the oral metagenome.
NMFDGJIL_04237	AAN28721	tet37	tet_flavo	Flavoproteins. Mechanism detail unknown. Only one such protein found in oral metagenome.	tetracycline	Tetracycline antibiotics: mode of action, applications, molecular biology, and epidemiology of bacterial resistance. || Novel tetracycline resistance determinant from the oral metagenome.
GPCOFOFG_08750	AAN28721	tet37	tet_flavo	Flavoproteins. Mechanism detail unknown. Only one such protein found in oral metagenome.	tetracycline	Tetracycline antibiotics: mode of action, applications, molecular biology, and epidemiology of bacterial resistance. || Novel tetracycline resistance determinant from the oral metagenome.
GPCOFOFG_15916	AAN28721	tet37	tet_flavo	Flavoproteins. Mechanism detail unknown. Only one such protein found in oral metagenome.	tetracycline	Tetracycline antibiotics: mode of action, applications, molecular biology, and epidemiology of bacterial resistance. || Novel tetracycline resistance determinant from the oral metagenome.
KAKGPMAC_08352	AAN28721	tet37	tet_flavo	Flavoproteins. Mechanism detail unknown. Only one such protein found in oral metagenome.	tetracycline	Tetracycline antibiotics: mode of action, applications, molecular biology, and epidemiology of bacterial resistance. || Novel tetracycline resistance determinant from the oral metagenome.
KAKGPMAC_08437	AAN28721	tet37	tet_flavo	Flavoproteins. Mechanism detail unknown. Only one such protein found in oral metagenome.	tetracycline	Tetracycline antibiotics: mode of action, applications, molecular biology, and epidemiology of bacterial resistance. || Novel tetracycline resistance determinant from the oral metagenome.
AHDOFKJL_12725	AAN28721	tet37	tet_flavo	Flavoproteins. Mechanism detail unknown. Only one such protein found in oral metagenome.	tetracycline	Tetracycline antibiotics: mode of action, applications, molecular biology, and epidemiology of bacterial resistance. || Novel tetracycline resistance determinant from the oral metagenome.
GJGFCPIF_20577	AAN28721	tet37	tet_flavo	Flavoproteins. Mechanism detail unknown. Only one such protein found in oral metagenome.	tetracycline	Tetracycline antibiotics: mode of action, applications, molecular biology, and epidemiology of bacterial resistance. || Novel tetracycline resistance determinant from the oral metagenome.
NPFLHPLP_06559	AAN28721	tet37	tet_flavo	Flavoproteins. Mechanism detail unknown. Only one such protein found in oral metagenome.	tetracycline	Tetracycline antibiotics: mode of action, applications, molecular biology, and epidemiology of bacterial resistance. || Novel tetracycline resistance determinant from the oral metagenome.
AMDKMEFP_00331	AAN28721	tet37	tet_flavo	Flavoproteins. Mechanism detail unknown. Only one such protein found in oral metagenome.	tetracycline	Tetracycline antibiotics: mode of action, applications, molecular biology, and epidemiology of bacterial resistance. || Novel tetracycline resistance determinant from the oral metagenome.
GENKOOCO_13755	AAN28721	tet37	tet_flavo	Flavoproteins. Mechanism detail unknown. Only one such protein found in oral metagenome.	tetracycline	Tetracycline antibiotics: mode of action, applications, molecular biology, and epidemiology of bacterial resistance. || Novel tetracycline resistance determinant from the oral metagenome.
GENKOOCO_14350	AAN28721	tet37	tet_flavo	Flavoproteins. Mechanism detail unknown. Only one such protein found in oral metagenome.	tetracycline	Tetracycline antibiotics: mode of action, applications, molecular biology, and epidemiology of bacterial resistance. || Novel tetracycline resistance determinant from the oral metagenome.
LMACBDPA_09716	AAN28721	tet37	tet_flavo	Flavoproteins. Mechanism detail unknown. Only one such protein found in oral metagenome.	tetracycline	Tetracycline antibiotics: mode of action, applications, molecular biology, and epidemiology of bacterial resistance. || Novel tetracycline resistance determinant from the oral metagenome.
HKHEGKBL_15180	AAN28721	tet37	tet_flavo	Flavoproteins. Mechanism detail unknown. Only one such protein found in oral metagenome.	tetracycline	Tetracycline antibiotics: mode of action, applications, molecular biology, and epidemiology of bacterial resistance. || Novel tetracycline resistance determinant from the oral metagenome.
EMJBOAHE_01738	AAN28721	tet37	tet_flavo	Flavoproteins. Mechanism detail unknown. Only one such protein found in oral metagenome.	tetracycline	Tetracycline antibiotics: mode of action, applications, molecular biology, and epidemiology of bacterial resistance. || Novel tetracycline resistance determinant from the oral metagenome.
EMJBOAHE_04675	AAN28721	tet37	tet_flavo	Flavoproteins. Mechanism detail unknown. Only one such protein found in oral metagenome.	tetracycline	Tetracycline antibiotics: mode of action, applications, molecular biology, and epidemiology of bacterial resistance. || Novel tetracycline resistance determinant from the oral metagenome.
OKGEOHHN_15817	AAN28721	tet37	tet_flavo	Flavoproteins. Mechanism detail unknown. Only one such protein found in oral metagenome.	tetracycline	Tetracycline antibiotics: mode of action, applications, molecular biology, and epidemiology of bacterial resistance. || Novel tetracycline resistance determinant from the oral metagenome.
IPJADIIJ_01522	AAN28721	tet37	tet_flavo	Flavoproteins. Mechanism detail unknown. Only one such protein found in oral metagenome.	tetracycline	Tetracycline antibiotics: mode of action, applications, molecular biology, and epidemiology of bacterial resistance. || Novel tetracycline resistance determinant from the oral metagenome.
JFJGLGOK_03669	AAN28721	tet37	tet_flavo	Flavoproteins. Mechanism detail unknown. Only one such protein found in oral metagenome.	tetracycline	Tetracycline antibiotics: mode of action, applications, molecular biology, and epidemiology of bacterial resistance. || Novel tetracycline resistance determinant from the oral metagenome.
FEOFOONP_01910	AAN28721	tet37	tet_flavo	Flavoproteins. Mechanism detail unknown. Only one such protein found in oral metagenome.	tetracycline	Tetracycline antibiotics: mode of action, applications, molecular biology, and epidemiology of bacterial resistance. || Novel tetracycline resistance determinant from the oral metagenome.
GIHDACHC_24057	AAN28721	tet37	tet_flavo	Flavoproteins. Mechanism detail unknown. Only one such protein found in oral metagenome.	tetracycline	Tetracycline antibiotics: mode of action, applications, molecular biology, and epidemiology of bacterial resistance. || Novel tetracycline resistance determinant from the oral metagenome.
AGKJFDAI_12961	AAN28721	tet37	tet_flavo	Flavoproteins. Mechanism detail unknown. Only one such protein found in oral metagenome.	tetracycline	Tetracycline antibiotics: mode of action, applications, molecular biology, and epidemiology of bacterial resistance. || Novel tetracycline resistance determinant from the oral metagenome.
PKIILPFC_01046	AAN28721	tet37	tet_flavo	Flavoproteins. Mechanism detail unknown. Only one such protein found in oral metagenome.	tetracycline	Tetracycline antibiotics: mode of action, applications, molecular biology, and epidemiology of bacterial resistance. || Novel tetracycline resistance determinant from the oral metagenome.
ABDEMOMI_10604	AAN28721	tet37	tet_flavo	Flavoproteins. Mechanism detail unknown. Only one such protein found in oral metagenome.	tetracycline	Tetracycline antibiotics: mode of action, applications, molecular biology, and epidemiology of bacterial resistance. || Novel tetracycline resistance determinant from the oral metagenome.
ABDEMOMI_13148	AAN28721	tet37	tet_flavo	Flavoproteins. Mechanism detail unknown. Only one such protein found in oral metagenome.	tetracycline	Tetracycline antibiotics: mode of action, applications, molecular biology, and epidemiology of bacterial resistance. || Novel tetracycline resistance determinant from the oral metagenome.
BNLDBCJG_18618	AAN28721	tet37	tet_flavo	Flavoproteins. Mechanism detail unknown. Only one such protein found in oral metagenome.	tetracycline	Tetracycline antibiotics: mode of action, applications, molecular biology, and epidemiology of bacterial resistance. || Novel tetracycline resistance determinant from the oral metagenome.
LNFNBCHM_14571	AAN28721	tet37	tet_flavo	Flavoproteins. Mechanism detail unknown. Only one such protein found in oral metagenome.	tetracycline	Tetracycline antibiotics: mode of action, applications, molecular biology, and epidemiology of bacterial resistance. || Novel tetracycline resistance determinant from the oral metagenome.
LNFNBCHM_18732	AAN28721	tet37	tet_flavo	Flavoproteins. Mechanism detail unknown. Only one such protein found in oral metagenome.	tetracycline	Tetracycline antibiotics: mode of action, applications, molecular biology, and epidemiology of bacterial resistance. || Novel tetracycline resistance determinant from the oral metagenome.
BABMFNBL_03898	AAN28721	tet37	tet_flavo	Flavoproteins. Mechanism detail unknown. Only one such protein found in oral metagenome.	tetracycline	Tetracycline antibiotics: mode of action, applications, molecular biology, and epidemiology of bacterial resistance. || Novel tetracycline resistance determinant from the oral metagenome.
NBIOPGLE_12112	AAN28721	tet37	tet_flavo	Flavoproteins. Mechanism detail unknown. Only one such protein found in oral metagenome.	tetracycline	Tetracycline antibiotics: mode of action, applications, molecular biology, and epidemiology of bacterial resistance. || Novel tetracycline resistance determinant from the oral metagenome.
OHNAPLHP_02734	AAN28721	tet37	tet_flavo	Flavoproteins. Mechanism detail unknown. Only one such protein found in oral metagenome.	tetracycline	Tetracycline antibiotics: mode of action, applications, molecular biology, and epidemiology of bacterial resistance. || Novel tetracycline resistance determinant from the oral metagenome.
OMIDOIIL_04069	AAN28721	tet37	tet_flavo	Flavoproteins. Mechanism detail unknown. Only one such protein found in oral metagenome.	tetracycline	Tetracycline antibiotics: mode of action, applications, molecular biology, and epidemiology of bacterial resistance. || Novel tetracycline resistance determinant from the oral metagenome.
DHBPEGBM_03147	AAN28721	tet37	tet_flavo	Flavoproteins. Mechanism detail unknown. Only one such protein found in oral metagenome.	tetracycline	Tetracycline antibiotics: mode of action, applications, molecular biology, and epidemiology of bacterial resistance. || Novel tetracycline resistance determinant from the oral metagenome.
GLIOKAOO_06922	AAN28721	tet37	tet_flavo	Flavoproteins. Mechanism detail unknown. Only one such protein found in oral metagenome.	tetracycline	Tetracycline antibiotics: mode of action, applications, molecular biology, and epidemiology of bacterial resistance. || Novel tetracycline resistance determinant from the oral metagenome.
FKCIOLLM_08587	AAN28721	tet37	tet_flavo	Flavoproteins. Mechanism detail unknown. Only one such protein found in oral metagenome.	tetracycline	Tetracycline antibiotics: mode of action, applications, molecular biology, and epidemiology of bacterial resistance. || Novel tetracycline resistance determinant from the oral metagenome.
FKCIOLLM_12016	AAN28721	tet37	tet_flavo	Flavoproteins. Mechanism detail unknown. Only one such protein found in oral metagenome.	tetracycline	Tetracycline antibiotics: mode of action, applications, molecular biology, and epidemiology of bacterial resistance. || Novel tetracycline resistance determinant from the oral metagenome.
MFMJNAAK_04113	AAN28721	tet37	tet_flavo	Flavoproteins. Mechanism detail unknown. Only one such protein found in oral metagenome.	tetracycline	Tetracycline antibiotics: mode of action, applications, molecular biology, and epidemiology of bacterial resistance. || Novel tetracycline resistance determinant from the oral metagenome.
EPEAAPFM_12381	AAN28721	tet37	tet_flavo	Flavoproteins. Mechanism detail unknown. Only one such protein found in oral metagenome.	tetracycline	Tetracycline antibiotics: mode of action, applications, molecular biology, and epidemiology of bacterial resistance. || Novel tetracycline resistance determinant from the oral metagenome.
BEOLBNLB_14495	AAN28721	tet37	tet_flavo	Flavoproteins. Mechanism detail unknown. Only one such protein found in oral metagenome.	tetracycline	Tetracycline antibiotics: mode of action, applications, molecular biology, and epidemiology of bacterial resistance. || Novel tetracycline resistance determinant from the oral metagenome.
ICGJHBKC_01608	AAN28721	tet37	tet_flavo	Flavoproteins. Mechanism detail unknown. Only one such protein found in oral metagenome.	tetracycline	Tetracycline antibiotics: mode of action, applications, molecular biology, and epidemiology of bacterial resistance. || Novel tetracycline resistance determinant from the oral metagenome.
DNBEHHAF_02479	AAN28721	tet37	tet_flavo	Flavoproteins. Mechanism detail unknown. Only one such protein found in oral metagenome.	tetracycline	Tetracycline antibiotics: mode of action, applications, molecular biology, and epidemiology of bacterial resistance. || Novel tetracycline resistance determinant from the oral metagenome.
IOEPBNLG_00873	AAN28721	tet37	tet_flavo	Flavoproteins. Mechanism detail unknown. Only one such protein found in oral metagenome.	tetracycline	Tetracycline antibiotics: mode of action, applications, molecular biology, and epidemiology of bacterial resistance. || Novel tetracycline resistance determinant from the oral metagenome.
IDPCJEPJ_00786	AAN28721	tet37	tet_flavo	Flavoproteins. Mechanism detail unknown. Only one such protein found in oral metagenome.	tetracycline	Tetracycline antibiotics: mode of action, applications, molecular biology, and epidemiology of bacterial resistance. || Novel tetracycline resistance determinant from the oral metagenome.
DNLJCEAJ_18018	AAN28721	tet37	tet_flavo	Flavoproteins. Mechanism detail unknown. Only one such protein found in oral metagenome.	tetracycline	Tetracycline antibiotics: mode of action, applications, molecular biology, and epidemiology of bacterial resistance. || Novel tetracycline resistance determinant from the oral metagenome.
JAFGCADK_21774	AAN28721	tet37	tet_flavo	Flavoproteins. Mechanism detail unknown. Only one such protein found in oral metagenome.	tetracycline	Tetracycline antibiotics: mode of action, applications, molecular biology, and epidemiology of bacterial resistance. || Novel tetracycline resistance determinant from the oral metagenome.
HFGHINOO_01756	AAN28721	tet37	tet_flavo	Flavoproteins. Mechanism detail unknown. Only one such protein found in oral metagenome.	tetracycline	Tetracycline antibiotics: mode of action, applications, molecular biology, and epidemiology of bacterial resistance. || Novel tetracycline resistance determinant from the oral metagenome.
OMGAFJNM_12765	AAN28721	tet37	tet_flavo	Flavoproteins. Mechanism detail unknown. Only one such protein found in oral metagenome.	tetracycline	Tetracycline antibiotics: mode of action, applications, molecular biology, and epidemiology of bacterial resistance. || Novel tetracycline resistance determinant from the oral metagenome.
FBCBINIF_15006	AAN28721	tet37	tet_flavo	Flavoproteins. Mechanism detail unknown. Only one such protein found in oral metagenome.	tetracycline	Tetracycline antibiotics: mode of action, applications, molecular biology, and epidemiology of bacterial resistance. || Novel tetracycline resistance determinant from the oral metagenome.
AKMPDHGF_10244	AAN28721	tet37	tet_flavo	Flavoproteins. Mechanism detail unknown. Only one such protein found in oral metagenome.	tetracycline	Tetracycline antibiotics: mode of action, applications, molecular biology, and epidemiology of bacterial resistance. || Novel tetracycline resistance determinant from the oral metagenome.
ALDAEFBB_09024	AAN28721	tet37	tet_flavo	Flavoproteins. Mechanism detail unknown. Only one such protein found in oral metagenome.	tetracycline	Tetracycline antibiotics: mode of action, applications, molecular biology, and epidemiology of bacterial resistance. || Novel tetracycline resistance determinant from the oral metagenome.
OGGMBJOP_14307	AAN28721	tet37	tet_flavo	Flavoproteins. Mechanism detail unknown. Only one such protein found in oral metagenome.	tetracycline	Tetracycline antibiotics: mode of action, applications, molecular biology, and epidemiology of bacterial resistance. || Novel tetracycline resistance determinant from the oral metagenome.
NEPJILLH_22759	AAN28721	tet37	tet_flavo	Flavoproteins. Mechanism detail unknown. Only one such protein found in oral metagenome.	tetracycline	Tetracycline antibiotics: mode of action, applications, molecular biology, and epidemiology of bacterial resistance. || Novel tetracycline resistance determinant from the oral metagenome.
FOEPCALO_07816	AAN28721	tet37	tet_flavo	Flavoproteins. Mechanism detail unknown. Only one such protein found in oral metagenome.	tetracycline	Tetracycline antibiotics: mode of action, applications, molecular biology, and epidemiology of bacterial resistance. || Novel tetracycline resistance determinant from the oral metagenome.
OEPELMNO_12980	AAN28721	tet37	tet_flavo	Flavoproteins. Mechanism detail unknown. Only one such protein found in oral metagenome.	tetracycline	Tetracycline antibiotics: mode of action, applications, molecular biology, and epidemiology of bacterial resistance. || Novel tetracycline resistance determinant from the oral metagenome.
EHNBEGHO_14620	AAN28721	tet37	tet_flavo	Flavoproteins. Mechanism detail unknown. Only one such protein found in oral metagenome.	tetracycline	Tetracycline antibiotics: mode of action, applications, molecular biology, and epidemiology of bacterial resistance. || Novel tetracycline resistance determinant from the oral metagenome.
FCJJFDHB_07922	AAN28721	tet37	tet_flavo	Flavoproteins. Mechanism detail unknown. Only one such protein found in oral metagenome.	tetracycline	Tetracycline antibiotics: mode of action, applications, molecular biology, and epidemiology of bacterial resistance. || Novel tetracycline resistance determinant from the oral metagenome.
NGAJACJD_07322	AAN28721	tet37	tet_flavo	Flavoproteins. Mechanism detail unknown. Only one such protein found in oral metagenome.	tetracycline	Tetracycline antibiotics: mode of action, applications, molecular biology, and epidemiology of bacterial resistance. || Novel tetracycline resistance determinant from the oral metagenome.
PNDENEPA_03609	AAN28721	tet37	tet_flavo	Flavoproteins. Mechanism detail unknown. Only one such protein found in oral metagenome.	tetracycline	Tetracycline antibiotics: mode of action, applications, molecular biology, and epidemiology of bacterial resistance. || Novel tetracycline resistance determinant from the oral metagenome.
IBMGDPJO_03026	AAN28721	tet37	tet_flavo	Flavoproteins. Mechanism detail unknown. Only one such protein found in oral metagenome.	tetracycline	Tetracycline antibiotics: mode of action, applications, molecular biology, and epidemiology of bacterial resistance. || Novel tetracycline resistance determinant from the oral metagenome.
DKGHADEA_15548	AAN28721	tet37	tet_flavo	Flavoproteins. Mechanism detail unknown. Only one such protein found in oral metagenome.	tetracycline	Tetracycline antibiotics: mode of action, applications, molecular biology, and epidemiology of bacterial resistance. || Novel tetracycline resistance determinant from the oral metagenome.
JLOEHEKM_04747	Q01911	tetx	tet_mod	NADP-requiring oxidoreductase, an enzyme that can modify tetracycline. Mechanism detail unknown.	tetracycline	Tetracycline antibiotics: mode of action, applications, molecular biology, and epidemiology of bacterial resistance. || Evidence that a novel tetracycline resistance gene found on two Bacteroides transposons encodes an NADP-requiring oxidoreductase.
BMNPPPKN_02669	Q55002	otra	tet_rpp	Ribosomal protection protein, which protects ribosome from the translation inhibition of tetracycline.	tetracycline	Tetracycline antibiotics: mode of action, applications, molecular biology, and epidemiology of bacterial resistance. || Characterization of an oxytetracycline-resistance gene, otrA, of Streptomyces rimosus.
GFMGDADG_01567	AAF01499	tett	tet_rpp	Ribosomal protection protein, which protects ribosome from the translation inhibition of tetracycline.	tetracycline	Tetracycline antibiotics: mode of action, applications, molecular biology, and epidemiology of bacterial resistance.
GFMGDADG_02165	Q55002	otra	tet_rpp	Ribosomal protection protein, which protects ribosome from the translation inhibition of tetracycline.	tetracycline	Tetracycline antibiotics: mode of action, applications, molecular biology, and epidemiology of bacterial resistance. || Characterization of an oxytetracycline-resistance gene, otrA, of Streptomyces rimosus.
KPIKOPFE_16387	Q02652	tet	tet_rpp	Ribosomal protection protein, which protects ribosome from the translation inhibition of tetracycline.	tetracycline	Tetracycline antibiotics: mode of action, applications, molecular biology, and epidemiology of bacterial resistance. || The unstable tetracycline resistance gene of Streptomyces lividans 1326 encodes a putative protein with similarities to translational elongation factors and Tet(M) and Tet(O) proteins.
GKNOJJOH_01883	CAD55718	tet36	tet_rpp	Ribosomal protection protein, which protects ribosome from the translation inhibition of tetracycline.	tetracycline	Tetracycline antibiotics: mode of action, applications, molecular biology, and epidemiology of bacterial resistance. || Identification of a new ribosomal protection type of tetracycline resistance gene, tet(36), from swine manure pits.
DPGMEJGB_06802	Q55002	otra	tet_rpp	Ribosomal protection protein, which protects ribosome from the translation inhibition of tetracycline.	tetracycline	Tetracycline antibiotics: mode of action, applications, molecular biology, and epidemiology of bacterial resistance. || Characterization of an oxytetracycline-resistance gene, otrA, of Streptomyces rimosus.
JGBADCPH_10037	AAF01499	tett	tet_rpp	Ribosomal protection protein, which protects ribosome from the translation inhibition of tetracycline.	tetracycline	Tetracycline antibiotics: mode of action, applications, molecular biology, and epidemiology of bacterial resistance.
JPJHLBGE_01199	Q55002	otra	tet_rpp	Ribosomal protection protein, which protects ribosome from the translation inhibition of tetracycline.	tetracycline	Tetracycline antibiotics: mode of action, applications, molecular biology, and epidemiology of bacterial resistance. || Characterization of an oxytetracycline-resistance gene, otrA, of Streptomyces rimosus.
LELDIFEM_06953	ABN80187	tetw	tet_rpp	Ribosomal protection protein, which protects ribosome from the translation inhibition of tetracycline.	tetracycline	Tetracycline antibiotics: mode of action, applications, molecular biology, and epidemiology of bacterial resistance. || High-frequency transfer of a naturally occurring chromosomal tetracycline resistance element in the ruminal anaerobe Butyrivibrio fibrisolvens.
GJGFCPIF_03469	ABB70054	tetm	tet_rpp	Ribosomal protection protein, which protects ribosome from the translation inhibition of tetracycline.	tetracycline	Tetracycline antibiotics: mode of action, applications, molecular biology, and epidemiology of bacterial resistance. || Nucleotide sequence of the tetM tetracycline resistance determinant of the streptococcal conjugative shuttle transposon Tn1545.
IIKNINHN_21526	AAB51122	tetq	tet_rpp	Ribosomal protection protein, which protects ribosome from the translation inhibition of tetracycline.	tetracycline	Tetracycline antibiotics: mode of action, applications, molecular biology, and epidemiology of bacterial resistance. || A Bacteroides tetracycline resistance gene represents a new class of ribosome protection tetracycline resistance.
IBBBPICJ_13379	Q02652	tet	tet_rpp	Ribosomal protection protein, which protects ribosome from the translation inhibition of tetracycline.	tetracycline	Tetracycline antibiotics: mode of action, applications, molecular biology, and epidemiology of bacterial resistance. || The unstable tetracycline resistance gene of Streptomyces lividans 1326 encodes a putative protein with similarities to translational elongation factors and Tet(M) and Tet(O) proteins.
GIHDACHC_12521	AAF01499	tett	tet_rpp	Ribosomal protection protein, which protects ribosome from the translation inhibition of tetracycline.	tetracycline	Tetracycline antibiotics: mode of action, applications, molecular biology, and epidemiology of bacterial resistance.
LNDGNNEE_07963	CAD55718	tet36	tet_rpp	Ribosomal protection protein, which protects ribosome from the translation inhibition of tetracycline.	tetracycline	Tetracycline antibiotics: mode of action, applications, molecular biology, and epidemiology of bacterial resistance. || Identification of a new ribosomal protection type of tetracycline resistance gene, tet(36), from swine manure pits.
JEEDAMHF_18005	Q55002	otra	tet_rpp	Ribosomal protection protein, which protects ribosome from the translation inhibition of tetracycline.	tetracycline	Tetracycline antibiotics: mode of action, applications, molecular biology, and epidemiology of bacterial resistance. || Characterization of an oxytetracycline-resistance gene, otrA, of Streptomyces rimosus.
PPHCFDHI_22746	Q02652	tet	tet_rpp	Ribosomal protection protein, which protects ribosome from the translation inhibition of tetracycline.	tetracycline	Tetracycline antibiotics: mode of action, applications, molecular biology, and epidemiology of bacterial resistance. || The unstable tetracycline resistance gene of Streptomyces lividans 1326 encodes a putative protein with similarities to translational elongation factors and Tet(M) and Tet(O) proteins.
MFMJNAAK_11815	Q55002	otra	tet_rpp	Ribosomal protection protein, which protects ribosome from the translation inhibition of tetracycline.	tetracycline	Tetracycline antibiotics: mode of action, applications, molecular biology, and epidemiology of bacterial resistance. || Characterization of an oxytetracycline-resistance gene, otrA, of Streptomyces rimosus.
GMLFOOKA_12386	Q55002	otra	tet_rpp	Ribosomal protection protein, which protects ribosome from the translation inhibition of tetracycline.	tetracycline	Tetracycline antibiotics: mode of action, applications, molecular biology, and epidemiology of bacterial resistance. || Characterization of an oxytetracycline-resistance gene, otrA, of Streptomyces rimosus.
ICGJHBKC_15156	ABB70054	tetm	tet_rpp	Ribosomal protection protein, which protects ribosome from the translation inhibition of tetracycline.	tetracycline	Tetracycline antibiotics: mode of action, applications, molecular biology, and epidemiology of bacterial resistance. || Nucleotide sequence of the tetM tetracycline resistance determinant of the streptococcal conjugative shuttle transposon Tn1545.
KFFKKFNJ_09805	Q55002	otra	tet_rpp	Ribosomal protection protein, which protects ribosome from the translation inhibition of tetracycline.	tetracycline	Tetracycline antibiotics: mode of action, applications, molecular biology, and epidemiology of bacterial resistance. || Characterization of an oxytetracycline-resistance gene, otrA, of Streptomyces rimosus.
IDPCJEPJ_07697	Q55002	otra	tet_rpp	Ribosomal protection protein, which protects ribosome from the translation inhibition of tetracycline.	tetracycline	Tetracycline antibiotics: mode of action, applications, molecular biology, and epidemiology of bacterial resistance. || Characterization of an oxytetracycline-resistance gene, otrA, of Streptomyces rimosus.
DENAKJAE_19616	CAD55718	tet36	tet_rpp	Ribosomal protection protein, which protects ribosome from the translation inhibition of tetracycline.	tetracycline	Tetracycline antibiotics: mode of action, applications, molecular biology, and epidemiology of bacterial resistance. || Identification of a new ribosomal protection type of tetracycline resistance gene, tet(36), from swine manure pits.
KLEBGKOI_08776	Q55002	otra	tet_rpp	Ribosomal protection protein, which protects ribosome from the translation inhibition of tetracycline.	tetracycline	Tetracycline antibiotics: mode of action, applications, molecular biology, and epidemiology of bacterial resistance. || Characterization of an oxytetracycline-resistance gene, otrA, of Streptomyces rimosus.
LFKAMIDL_05900	AAF01499	tett	tet_rpp	Ribosomal protection protein, which protects ribosome from the translation inhibition of tetracycline.	tetracycline	Tetracycline antibiotics: mode of action, applications, molecular biology, and epidemiology of bacterial resistance.
JFBMOCKG_17990	Q55002	otra	tet_rpp	Ribosomal protection protein, which protects ribosome from the translation inhibition of tetracycline.	tetracycline	Tetracycline antibiotics: mode of action, applications, molecular biology, and epidemiology of bacterial resistance. || Characterization of an oxytetracycline-resistance gene, otrA, of Streptomyces rimosus.
FDHGNEKJ_03241	BAB59035	tet34	tet_xprt	Xanthine-guanine phosphoribosyltransferase. Mechanism detail unknown.	tetracycline	Tetracycline antibiotics: mode of action, applications, molecular biology, and epidemiology of bacterial resistance. || A filamentous phage associated with recent pandemic Vibrio parahaemolyticus O3:K6 strains.
PKIILPFC_06578	NP_878016	vana	vana	VanA type vancomycin resistance operon genes, which can synthesize peptidoglycan with modified C-terminal D-Ala-D-Ala to D-alanine--D-lactate.	teicoplanin || vancomycin	The VANA glycopeptide resistance protein is related to D-alanyl-D-alanine ligase cell wall biosynthesis enzymes. || Vancomycin resistance in gram-positive cocci.
AKDNHFID_03242	AAF72360	vanyb	vanb	VanB type vancomycin resistance operon genes, which can synthesize peptidoglycan with modified C-terminal D-Ala-D-Ala to D-alanine--D-lactate.	vancomycin	Regulation of VanB-type vancomycin resistance gene expression by the VanS(B)-VanR (B) two-component regulatory system in Enterococcus faecalis V583. || Vancomycin resistance in gram-positive cocci.
ICOHNLIG_17519	AAF61331	vanxyc	vanc	VanC type vancomycin resistance operon genes, which can synthesize peptidoglycan with modified C-terminal D-Ala-D-Ala to D-alanine--D-serine.	vancomycin	Vancomycin resistance in gram-positive cocci. || vanC cluster of vancomycin-resistant Enterococcus gallinarum BM4174.
JMLDGEGM_18521	AAF61331	vanxyc	vanc	VanC type vancomycin resistance operon genes, which can synthesize peptidoglycan with modified C-terminal D-Ala-D-Ala to D-alanine--D-serine.	vancomycin	Vancomycin resistance in gram-positive cocci. || vanC cluster of vancomycin-resistant Enterococcus gallinarum BM4174.
MCHELCIG_06690	AAF61331	vanxyc	vanc	VanC type vancomycin resistance operon genes, which can synthesize peptidoglycan with modified C-terminal D-Ala-D-Ala to D-alanine--D-serine.	vancomycin	Vancomycin resistance in gram-positive cocci. || vanC cluster of vancomycin-resistant Enterococcus gallinarum BM4174.
KDCDGDLD_04697	AAF86641	vanrc	vanc	VanC type vancomycin resistance operon genes, which can synthesize peptidoglycan with modified C-terminal D-Ala-D-Ala to D-alanine--D-serine.	vancomycin	Vancomycin resistance in gram-positive cocci. || vanC cluster of vancomycin-resistant Enterococcus gallinarum BM4174.
JGADDPOE_16166	AAF61331	vanxyc	vanc	VanC type vancomycin resistance operon genes, which can synthesize peptidoglycan with modified C-terminal D-Ala-D-Ala to D-alanine--D-serine.	vancomycin	Vancomycin resistance in gram-positive cocci. || vanC cluster of vancomycin-resistant Enterococcus gallinarum BM4174.
EKHIKDOC_04102	AAF61331	vanxyc	vanc	VanC type vancomycin resistance operon genes, which can synthesize peptidoglycan with modified C-terminal D-Ala-D-Ala to D-alanine--D-serine.	vancomycin	Vancomycin resistance in gram-positive cocci. || vanC cluster of vancomycin-resistant Enterococcus gallinarum BM4174.
EHNBEGHO_17842	AAF86641	vanrc	vanc	VanC type vancomycin resistance operon genes, which can synthesize peptidoglycan with modified C-terminal D-Ala-D-Ala to D-alanine--D-serine.	vancomycin	Vancomycin resistance in gram-positive cocci. || vanC cluster of vancomycin-resistant Enterococcus gallinarum BM4174.
AHIKLMLF_02992	AAD42184	vand	vand	VanD type vancomycin resistance operon genes, which can synthesize peptidoglycan with modified C-terminal D-Ala-D-Ala to D-alanine--D-lactate.	teicoplanin || vancomycin	Characterization of the vanD glycopeptide resistance gene cluster from Enterococcus faecium BM4339.
IFOFKMLO_06912	AAD42181	vansd	vand	VanD type vancomycin resistance operon genes, which can synthesize peptidoglycan with modified C-terminal D-Ala-D-Ala to D-alanine--D-lactate.	teicoplanin || vancomycin	Characterization of the vanD glycopeptide resistance gene cluster from Enterococcus faecium BM4339.
CBLKFGNB_15967	AAD42181	vansd	vand	VanD type vancomycin resistance operon genes, which can synthesize peptidoglycan with modified C-terminal D-Ala-D-Ala to D-alanine--D-lactate.	teicoplanin || vancomycin	Characterization of the vanD glycopeptide resistance gene cluster from Enterococcus faecium BM4339.
OEKOFINM_17213	AAD42181	vansd	vand	VanD type vancomycin resistance operon genes, which can synthesize peptidoglycan with modified C-terminal D-Ala-D-Ala to D-alanine--D-lactate.	teicoplanin || vancomycin	Characterization of the vanD glycopeptide resistance gene cluster from Enterococcus faecium BM4339.
BAMABCGI_01435	AAD42181	vansd	vand	VanD type vancomycin resistance operon genes, which can synthesize peptidoglycan with modified C-terminal D-Ala-D-Ala to D-alanine--D-lactate.	teicoplanin || vancomycin	Characterization of the vanD glycopeptide resistance gene cluster from Enterococcus faecium BM4339.
JMLDGEGM_01253	AAL27445	vanre	vane	VanE type vancomycin resistance operon genes, which can synthesize peptidoglycan with modified C-terminal D-Ala-D-Ala to D-alanine--D-serine.	vancomycin	Vancomycin resistance in gram-positive cocci. || Molecular characterization of the vanE gene cluster in vancomycin-resistant Enterococcus faecalis N00-410 isolated in Canada.
APANHHIC_12078	AAL27442	vane	vane	VanE type vancomycin resistance operon genes, which can synthesize peptidoglycan with modified C-terminal D-Ala-D-Ala to D-alanine--D-serine.	vancomycin	Vancomycin resistance in gram-positive cocci. || Molecular characterization of the vanE gene cluster in vancomycin-resistant Enterococcus faecalis N00-410 isolated in Canada.
KHCNGOMG_07477	AAL27445	vanre	vane	VanE type vancomycin resistance operon genes, which can synthesize peptidoglycan with modified C-terminal D-Ala-D-Ala to D-alanine--D-serine.	vancomycin	Vancomycin resistance in gram-positive cocci. || Molecular characterization of the vanE gene cluster in vancomycin-resistant Enterococcus faecalis N00-410 isolated in Canada.
AMPJCGAJ_00172	AAL27446	vanse	vane	VanE type vancomycin resistance operon genes, which can synthesize peptidoglycan with modified C-terminal D-Ala-D-Ala to D-alanine--D-serine.	vancomycin	Vancomycin resistance in gram-positive cocci. || Molecular characterization of the vanE gene cluster in vancomycin-resistant Enterococcus faecalis N00-410 isolated in Canada.
GFLCDMGM_00109	AAL27446	vanse	vane	VanE type vancomycin resistance operon genes, which can synthesize peptidoglycan with modified C-terminal D-Ala-D-Ala to D-alanine--D-serine.	vancomycin	Vancomycin resistance in gram-positive cocci. || Molecular characterization of the vanE gene cluster in vancomycin-resistant Enterococcus faecalis N00-410 isolated in Canada.
HKHEGKBL_02081	AAL27445	vanre	vane	VanE type vancomycin resistance operon genes, which can synthesize peptidoglycan with modified C-terminal D-Ala-D-Ala to D-alanine--D-serine.	vancomycin	Vancomycin resistance in gram-positive cocci. || Molecular characterization of the vanE gene cluster in vancomycin-resistant Enterococcus faecalis N00-410 isolated in Canada.
KEAFBKIG_03048	AAL27446	vanse	vane	VanE type vancomycin resistance operon genes, which can synthesize peptidoglycan with modified C-terminal D-Ala-D-Ala to D-alanine--D-serine.	vancomycin	Vancomycin resistance in gram-positive cocci. || Molecular characterization of the vanE gene cluster in vancomycin-resistant Enterococcus faecalis N00-410 isolated in Canada.
HLHADGNG_23829	AAL27445	vanre	vane	VanE type vancomycin resistance operon genes, which can synthesize peptidoglycan with modified C-terminal D-Ala-D-Ala to D-alanine--D-serine.	vancomycin	Vancomycin resistance in gram-positive cocci. || Molecular characterization of the vanE gene cluster in vancomycin-resistant Enterococcus faecalis N00-410 isolated in Canada.
BEOLBNLB_16097	AAL27445	vanre	vane	VanE type vancomycin resistance operon genes, which can synthesize peptidoglycan with modified C-terminal D-Ala-D-Ala to D-alanine--D-serine.	vancomycin	Vancomycin resistance in gram-positive cocci. || Molecular characterization of the vanE gene cluster in vancomycin-resistant Enterococcus faecalis N00-410 isolated in Canada.
KFFKKFNJ_11197	AAL27445	vanre	vane	VanE type vancomycin resistance operon genes, which can synthesize peptidoglycan with modified C-terminal D-Ala-D-Ala to D-alanine--D-serine.	vancomycin	Vancomycin resistance in gram-positive cocci. || Molecular characterization of the vanE gene cluster in vancomycin-resistant Enterococcus faecalis N00-410 isolated in Canada.
JHPBDKIK_05305	AAL27442	vane	vane	VanE type vancomycin resistance operon genes, which can synthesize peptidoglycan with modified C-terminal D-Ala-D-Ala to D-alanine--D-serine.	vancomycin	Vancomycin resistance in gram-positive cocci. || Molecular characterization of the vanE gene cluster in vancomycin-resistant Enterococcus faecalis N00-410 isolated in Canada.
BCGENGHG_15640	AAL27442	vane	vane	VanE type vancomycin resistance operon genes, which can synthesize peptidoglycan with modified C-terminal D-Ala-D-Ala to D-alanine--D-serine.	vancomycin	Vancomycin resistance in gram-positive cocci. || Molecular characterization of the vanE gene cluster in vancomycin-resistant Enterococcus faecalis N00-410 isolated in Canada.
GIHCEEGM_15243	AAL27445	vanre	vane	VanE type vancomycin resistance operon genes, which can synthesize peptidoglycan with modified C-terminal D-Ala-D-Ala to D-alanine--D-serine.	vancomycin	Vancomycin resistance in gram-positive cocci. || Molecular characterization of the vanE gene cluster in vancomycin-resistant Enterococcus faecalis N00-410 isolated in Canada.
MBHBJHCI_20464	AAL27445	vanre	vane	VanE type vancomycin resistance operon genes, which can synthesize peptidoglycan with modified C-terminal D-Ala-D-Ala to D-alanine--D-serine.	vancomycin	Vancomycin resistance in gram-positive cocci. || Molecular characterization of the vanE gene cluster in vancomycin-resistant Enterococcus faecalis N00-410 isolated in Canada.
PAPNJBHM_02188	AAL27445	vanre	vane	VanE type vancomycin resistance operon genes, which can synthesize peptidoglycan with modified C-terminal D-Ala-D-Ala to D-alanine--D-serine.	vancomycin	Vancomycin resistance in gram-positive cocci. || Molecular characterization of the vanE gene cluster in vancomycin-resistant Enterococcus faecalis N00-410 isolated in Canada.
PAPNJBHM_04053	AAL27445	vanre	vane	VanE type vancomycin resistance operon genes, which can synthesize peptidoglycan with modified C-terminal D-Ala-D-Ala to D-alanine--D-serine.	vancomycin	Vancomycin resistance in gram-positive cocci. || Molecular characterization of the vanE gene cluster in vancomycin-resistant Enterococcus faecalis N00-410 isolated in Canada.
AHGKCAAA_12301	AAL27445	vanre	vane	VanE type vancomycin resistance operon genes, which can synthesize peptidoglycan with modified C-terminal D-Ala-D-Ala to D-alanine--D-serine.	vancomycin	Vancomycin resistance in gram-positive cocci. || Molecular characterization of the vanE gene cluster in vancomycin-resistant Enterococcus faecalis N00-410 isolated in Canada.
LPEDCJIL_18259	AAQ16267	vanug	vang	VanG type vancomycin resistance operon genes, which can synthesize peptidoglycan with modified C-terminal D-Ala-D-Ala to D-alanine--D-serine.	vancomycin	VanG-type vancomycin-resistant Enterococcus faecalis strains isolated in Canada. || Vancomycin resistance in gram-positive cocci.
MDNKMJHM_07666	AAQ16267	vanug	vang	VanG type vancomycin resistance operon genes, which can synthesize peptidoglycan with modified C-terminal D-Ala-D-Ala to D-alanine--D-serine.	vancomycin	VanG-type vancomycin-resistant Enterococcus faecalis strains isolated in Canada. || Vancomycin resistance in gram-positive cocci.
MDNKMJHM_10712	AAQ16267	vanug	vang	VanG type vancomycin resistance operon genes, which can synthesize peptidoglycan with modified C-terminal D-Ala-D-Ala to D-alanine--D-serine.	vancomycin	VanG-type vancomycin-resistant Enterococcus faecalis strains isolated in Canada. || Vancomycin resistance in gram-positive cocci.
ABJCHPFC_04420	AAQ16267	vanug	vang	VanG type vancomycin resistance operon genes, which can synthesize peptidoglycan with modified C-terminal D-Ala-D-Ala to D-alanine--D-serine.	vancomycin	VanG-type vancomycin-resistant Enterococcus faecalis strains isolated in Canada. || Vancomycin resistance in gram-positive cocci.
ABJCHPFC_17035	AAQ16267	vanug	vang	VanG type vancomycin resistance operon genes, which can synthesize peptidoglycan with modified C-terminal D-Ala-D-Ala to D-alanine--D-serine.	vancomycin	VanG-type vancomycin-resistant Enterococcus faecalis strains isolated in Canada. || Vancomycin resistance in gram-positive cocci.
AAGNPDAD_06660	AAQ16267	vanug	vang	VanG type vancomycin resistance operon genes, which can synthesize peptidoglycan with modified C-terminal D-Ala-D-Ala to D-alanine--D-serine.	vancomycin	VanG-type vancomycin-resistant Enterococcus faecalis strains isolated in Canada. || Vancomycin resistance in gram-positive cocci.
BBMCDPPC_11683	AAQ16267	vanug	vang	VanG type vancomycin resistance operon genes, which can synthesize peptidoglycan with modified C-terminal D-Ala-D-Ala to D-alanine--D-serine.	vancomycin	VanG-type vancomycin-resistant Enterococcus faecalis strains isolated in Canada. || Vancomycin resistance in gram-positive cocci.
IFGJPHGI_08874	AAQ16267	vanug	vang	VanG type vancomycin resistance operon genes, which can synthesize peptidoglycan with modified C-terminal D-Ala-D-Ala to D-alanine--D-serine.	vancomycin	VanG-type vancomycin-resistant Enterococcus faecalis strains isolated in Canada. || Vancomycin resistance in gram-positive cocci.
LFHBKDIM_02586	AAQ16267	vanug	vang	VanG type vancomycin resistance operon genes, which can synthesize peptidoglycan with modified C-terminal D-Ala-D-Ala to D-alanine--D-serine.	vancomycin	VanG-type vancomycin-resistant Enterococcus faecalis strains isolated in Canada. || Vancomycin resistance in gram-positive cocci.
LFHBKDIM_04178	AAQ16267	vanug	vang	VanG type vancomycin resistance operon genes, which can synthesize peptidoglycan with modified C-terminal D-Ala-D-Ala to D-alanine--D-serine.	vancomycin	VanG-type vancomycin-resistant Enterococcus faecalis strains isolated in Canada. || Vancomycin resistance in gram-positive cocci.
LFHBKDIM_11487	AAQ16267	vanug	vang	VanG type vancomycin resistance operon genes, which can synthesize peptidoglycan with modified C-terminal D-Ala-D-Ala to D-alanine--D-serine.	vancomycin	VanG-type vancomycin-resistant Enterococcus faecalis strains isolated in Canada. || Vancomycin resistance in gram-positive cocci.
JCBGBFEE_14309	AAQ16267	vanug	vang	VanG type vancomycin resistance operon genes, which can synthesize peptidoglycan with modified C-terminal D-Ala-D-Ala to D-alanine--D-serine.	vancomycin	VanG-type vancomycin-resistant Enterococcus faecalis strains isolated in Canada. || Vancomycin resistance in gram-positive cocci.
BMNPPPKN_09007	AAQ16267	vanug	vang	VanG type vancomycin resistance operon genes, which can synthesize peptidoglycan with modified C-terminal D-Ala-D-Ala to D-alanine--D-serine.	vancomycin	VanG-type vancomycin-resistant Enterococcus faecalis strains isolated in Canada. || Vancomycin resistance in gram-positive cocci.
BKGCALCK_11253	AAQ16267	vanug	vang	VanG type vancomycin resistance operon genes, which can synthesize peptidoglycan with modified C-terminal D-Ala-D-Ala to D-alanine--D-serine.	vancomycin	VanG-type vancomycin-resistant Enterococcus faecalis strains isolated in Canada. || Vancomycin resistance in gram-positive cocci.
KLFGPFLN_07089	AAQ16269	vansg	vang	VanG type vancomycin resistance operon genes, which can synthesize peptidoglycan with modified C-terminal D-Ala-D-Ala to D-alanine--D-serine.	vancomycin	Genetic characterization of vanG, a novel vancomycin resistance locus of Enterococcus faecalis. || Vancomycin resistance in gram-positive cocci.
CGNJMNMP_18519	AAQ16267	vanug	vang	VanG type vancomycin resistance operon genes, which can synthesize peptidoglycan with modified C-terminal D-Ala-D-Ala to D-alanine--D-serine.	vancomycin	VanG-type vancomycin-resistant Enterococcus faecalis strains isolated in Canada. || Vancomycin resistance in gram-positive cocci.
HPFKIIPL_00050	AAQ16269	vansg	vang	VanG type vancomycin resistance operon genes, which can synthesize peptidoglycan with modified C-terminal D-Ala-D-Ala to D-alanine--D-serine.	vancomycin	Genetic characterization of vanG, a novel vancomycin resistance locus of Enterococcus faecalis. || Vancomycin resistance in gram-positive cocci.
GFMGDADG_14645	AAQ16267	vanug	vang	VanG type vancomycin resistance operon genes, which can synthesize peptidoglycan with modified C-terminal D-Ala-D-Ala to D-alanine--D-serine.	vancomycin	VanG-type vancomycin-resistant Enterococcus faecalis strains isolated in Canada. || Vancomycin resistance in gram-positive cocci.
AOEGKBMP_04875	AAQ16267	vanug	vang	VanG type vancomycin resistance operon genes, which can synthesize peptidoglycan with modified C-terminal D-Ala-D-Ala to D-alanine--D-serine.	vancomycin	VanG-type vancomycin-resistant Enterococcus faecalis strains isolated in Canada. || Vancomycin resistance in gram-positive cocci.
ACFKAOAL_18503	AAQ16267	vanug	vang	VanG type vancomycin resistance operon genes, which can synthesize peptidoglycan with modified C-terminal D-Ala-D-Ala to D-alanine--D-serine.	vancomycin	VanG-type vancomycin-resistant Enterococcus faecalis strains isolated in Canada. || Vancomycin resistance in gram-positive cocci.
CGMANKCH_02220	AAQ16267	vanug	vang	VanG type vancomycin resistance operon genes, which can synthesize peptidoglycan with modified C-terminal D-Ala-D-Ala to D-alanine--D-serine.	vancomycin	VanG-type vancomycin-resistant Enterococcus faecalis strains isolated in Canada. || Vancomycin resistance in gram-positive cocci.
HDGKFCDL_02557	AAQ16267	vanug	vang	VanG type vancomycin resistance operon genes, which can synthesize peptidoglycan with modified C-terminal D-Ala-D-Ala to D-alanine--D-serine.	vancomycin	VanG-type vancomycin-resistant Enterococcus faecalis strains isolated in Canada. || Vancomycin resistance in gram-positive cocci.
HDGKFCDL_14318	AAQ16267	vanug	vang	VanG type vancomycin resistance operon genes, which can synthesize peptidoglycan with modified C-terminal D-Ala-D-Ala to D-alanine--D-serine.	vancomycin	VanG-type vancomycin-resistant Enterococcus faecalis strains isolated in Canada. || Vancomycin resistance in gram-positive cocci.
HDGKFCDL_15006	AAQ16268	vanrg	vang	VanG type vancomycin resistance operon genes, which can synthesize peptidoglycan with modified C-terminal D-Ala-D-Ala to D-alanine--D-serine.	vancomycin	VanG-type vancomycin-resistant Enterococcus faecalis strains isolated in Canada. || Vancomycin resistance in gram-positive cocci.
AJGCOHHA_13314	AAQ16267	vanug	vang	VanG type vancomycin resistance operon genes, which can synthesize peptidoglycan with modified C-terminal D-Ala-D-Ala to D-alanine--D-serine.	vancomycin	VanG-type vancomycin-resistant Enterococcus faecalis strains isolated in Canada. || Vancomycin resistance in gram-positive cocci.
DAMFPGEB_15339	AAQ16267	vanug	vang	VanG type vancomycin resistance operon genes, which can synthesize peptidoglycan with modified C-terminal D-Ala-D-Ala to D-alanine--D-serine.	vancomycin	VanG-type vancomycin-resistant Enterococcus faecalis strains isolated in Canada. || Vancomycin resistance in gram-positive cocci.
ECBNIABA_06588	AAQ16267	vanug	vang	VanG type vancomycin resistance operon genes, which can synthesize peptidoglycan with modified C-terminal D-Ala-D-Ala to D-alanine--D-serine.	vancomycin	VanG-type vancomycin-resistant Enterococcus faecalis strains isolated in Canada. || Vancomycin resistance in gram-positive cocci.
ECBNIABA_09474	AAQ16267	vanug	vang	VanG type vancomycin resistance operon genes, which can synthesize peptidoglycan with modified C-terminal D-Ala-D-Ala to D-alanine--D-serine.	vancomycin	VanG-type vancomycin-resistant Enterococcus faecalis strains isolated in Canada. || Vancomycin resistance in gram-positive cocci.
ECBNIABA_15153	AAQ16267	vanug	vang	VanG type vancomycin resistance operon genes, which can synthesize peptidoglycan with modified C-terminal D-Ala-D-Ala to D-alanine--D-serine.	vancomycin	VanG-type vancomycin-resistant Enterococcus faecalis strains isolated in Canada. || Vancomycin resistance in gram-positive cocci.
HKDKCDCC_02834	AAQ16267	vanug	vang	VanG type vancomycin resistance operon genes, which can synthesize peptidoglycan with modified C-terminal D-Ala-D-Ala to D-alanine--D-serine.	vancomycin	VanG-type vancomycin-resistant Enterococcus faecalis strains isolated in Canada. || Vancomycin resistance in gram-positive cocci.
HKDKCDCC_15241	AAQ16267	vanug	vang	VanG type vancomycin resistance operon genes, which can synthesize peptidoglycan with modified C-terminal D-Ala-D-Ala to D-alanine--D-serine.	vancomycin	VanG-type vancomycin-resistant Enterococcus faecalis strains isolated in Canada. || Vancomycin resistance in gram-positive cocci.
CJJEOPCK_05968	AAQ16267	vanug	vang	VanG type vancomycin resistance operon genes, which can synthesize peptidoglycan with modified C-terminal D-Ala-D-Ala to D-alanine--D-serine.	vancomycin	VanG-type vancomycin-resistant Enterococcus faecalis strains isolated in Canada. || Vancomycin resistance in gram-positive cocci.
CJJEOPCK_15522	AAQ16267	vanug	vang	VanG type vancomycin resistance operon genes, which can synthesize peptidoglycan with modified C-terminal D-Ala-D-Ala to D-alanine--D-serine.	vancomycin	VanG-type vancomycin-resistant Enterococcus faecalis strains isolated in Canada. || Vancomycin resistance in gram-positive cocci.
MPNAGKCD_19064	AAQ16267	vanug	vang	VanG type vancomycin resistance operon genes, which can synthesize peptidoglycan with modified C-terminal D-Ala-D-Ala to D-alanine--D-serine.	vancomycin	VanG-type vancomycin-resistant Enterococcus faecalis strains isolated in Canada. || Vancomycin resistance in gram-positive cocci.
DFNAOAGE_13310	AAQ16267	vanug	vang	VanG type vancomycin resistance operon genes, which can synthesize peptidoglycan with modified C-terminal D-Ala-D-Ala to D-alanine--D-serine.	vancomycin	VanG-type vancomycin-resistant Enterococcus faecalis strains isolated in Canada. || Vancomycin resistance in gram-positive cocci.
EOHGLGHO_00812	AAQ16267	vanug	vang	VanG type vancomycin resistance operon genes, which can synthesize peptidoglycan with modified C-terminal D-Ala-D-Ala to D-alanine--D-serine.	vancomycin	VanG-type vancomycin-resistant Enterococcus faecalis strains isolated in Canada. || Vancomycin resistance in gram-positive cocci.
EOHGLGHO_05102	AAQ16267	vanug	vang	VanG type vancomycin resistance operon genes, which can synthesize peptidoglycan with modified C-terminal D-Ala-D-Ala to D-alanine--D-serine.	vancomycin	VanG-type vancomycin-resistant Enterococcus faecalis strains isolated in Canada. || Vancomycin resistance in gram-positive cocci.
DGOJNFLI_08134	AAQ16267	vanug	vang	VanG type vancomycin resistance operon genes, which can synthesize peptidoglycan with modified C-terminal D-Ala-D-Ala to D-alanine--D-serine.	vancomycin	VanG-type vancomycin-resistant Enterococcus faecalis strains isolated in Canada. || Vancomycin resistance in gram-positive cocci.
DGOJNFLI_12978	AAQ16267	vanug	vang	VanG type vancomycin resistance operon genes, which can synthesize peptidoglycan with modified C-terminal D-Ala-D-Ala to D-alanine--D-serine.	vancomycin	VanG-type vancomycin-resistant Enterococcus faecalis strains isolated in Canada. || Vancomycin resistance in gram-positive cocci.
NGBNLKIC_13632	AAQ16267	vanug	vang	VanG type vancomycin resistance operon genes, which can synthesize peptidoglycan with modified C-terminal D-Ala-D-Ala to D-alanine--D-serine.	vancomycin	VanG-type vancomycin-resistant Enterococcus faecalis strains isolated in Canada. || Vancomycin resistance in gram-positive cocci.
KHIMJMGG_12395	AAQ16267	vanug	vang	VanG type vancomycin resistance operon genes, which can synthesize peptidoglycan with modified C-terminal D-Ala-D-Ala to D-alanine--D-serine.	vancomycin	VanG-type vancomycin-resistant Enterococcus faecalis strains isolated in Canada. || Vancomycin resistance in gram-positive cocci.
KHIMJMGG_25501	AAQ16267	vanug	vang	VanG type vancomycin resistance operon genes, which can synthesize peptidoglycan with modified C-terminal D-Ala-D-Ala to D-alanine--D-serine.	vancomycin	VanG-type vancomycin-resistant Enterococcus faecalis strains isolated in Canada. || Vancomycin resistance in gram-positive cocci.
FLDHLAFO_19263	AAQ16267	vanug	vang	VanG type vancomycin resistance operon genes, which can synthesize peptidoglycan with modified C-terminal D-Ala-D-Ala to D-alanine--D-serine.	vancomycin	VanG-type vancomycin-resistant Enterococcus faecalis strains isolated in Canada. || Vancomycin resistance in gram-positive cocci.
DMCPDLLJ_10287	AAQ16268	vanrg	vang	VanG type vancomycin resistance operon genes, which can synthesize peptidoglycan with modified C-terminal D-Ala-D-Ala to D-alanine--D-serine.	vancomycin	VanG-type vancomycin-resistant Enterococcus faecalis strains isolated in Canada. || Vancomycin resistance in gram-positive cocci.
KOCFKFCG_07741	AAQ16267	vanug	vang	VanG type vancomycin resistance operon genes, which can synthesize peptidoglycan with modified C-terminal D-Ala-D-Ala to D-alanine--D-serine.	vancomycin	VanG-type vancomycin-resistant Enterococcus faecalis strains isolated in Canada. || Vancomycin resistance in gram-positive cocci.
KMPFBJLI_09427	AAQ16267	vanug	vang	VanG type vancomycin resistance operon genes, which can synthesize peptidoglycan with modified C-terminal D-Ala-D-Ala to D-alanine--D-serine.	vancomycin	VanG-type vancomycin-resistant Enterococcus faecalis strains isolated in Canada. || Vancomycin resistance in gram-positive cocci.
IGIJBLJP_10950	AAQ16267	vanug	vang	VanG type vancomycin resistance operon genes, which can synthesize peptidoglycan with modified C-terminal D-Ala-D-Ala to D-alanine--D-serine.	vancomycin	VanG-type vancomycin-resistant Enterococcus faecalis strains isolated in Canada. || Vancomycin resistance in gram-positive cocci.
KFIACBBF_01467	AAQ16267	vanug	vang	VanG type vancomycin resistance operon genes, which can synthesize peptidoglycan with modified C-terminal D-Ala-D-Ala to D-alanine--D-serine.	vancomycin	VanG-type vancomycin-resistant Enterococcus faecalis strains isolated in Canada. || Vancomycin resistance in gram-positive cocci.
LLNOEOPN_04123	AAQ16267	vanug	vang	VanG type vancomycin resistance operon genes, which can synthesize peptidoglycan with modified C-terminal D-Ala-D-Ala to D-alanine--D-serine.	vancomycin	VanG-type vancomycin-resistant Enterococcus faecalis strains isolated in Canada. || Vancomycin resistance in gram-positive cocci.
IIJOAKOD_15311	AAQ16267	vanug	vang	VanG type vancomycin resistance operon genes, which can synthesize peptidoglycan with modified C-terminal D-Ala-D-Ala to D-alanine--D-serine.	vancomycin	VanG-type vancomycin-resistant Enterococcus faecalis strains isolated in Canada. || Vancomycin resistance in gram-positive cocci.
ONEPCEOD_17707	AAQ16267	vanug	vang	VanG type vancomycin resistance operon genes, which can synthesize peptidoglycan with modified C-terminal D-Ala-D-Ala to D-alanine--D-serine.	vancomycin	VanG-type vancomycin-resistant Enterococcus faecalis strains isolated in Canada. || Vancomycin resistance in gram-positive cocci.
DPGMEJGB_13958	AAQ16267	vanug	vang	VanG type vancomycin resistance operon genes, which can synthesize peptidoglycan with modified C-terminal D-Ala-D-Ala to D-alanine--D-serine.	vancomycin	VanG-type vancomycin-resistant Enterococcus faecalis strains isolated in Canada. || Vancomycin resistance in gram-positive cocci.
FOKNLHIK_13177	AAQ16267	vanug	vang	VanG type vancomycin resistance operon genes, which can synthesize peptidoglycan with modified C-terminal D-Ala-D-Ala to D-alanine--D-serine.	vancomycin	VanG-type vancomycin-resistant Enterococcus faecalis strains isolated in Canada. || Vancomycin resistance in gram-positive cocci.
HBOPDNGL_00703	AAQ16267	vanug	vang	VanG type vancomycin resistance operon genes, which can synthesize peptidoglycan with modified C-terminal D-Ala-D-Ala to D-alanine--D-serine.	vancomycin	VanG-type vancomycin-resistant Enterococcus faecalis strains isolated in Canada. || Vancomycin resistance in gram-positive cocci.
HBOPDNGL_04105	AAQ16274	vantg	vang	VanG type vancomycin resistance operon genes, which can synthesize peptidoglycan with modified C-terminal D-Ala-D-Ala to D-alanine--D-serine.	vancomycin	Genetic characterization of vanG, a novel vancomycin resistance locus of Enterococcus faecalis. || Vancomycin resistance in gram-positive cocci.
KADJJJDD_12720	AAQ16267	vanug	vang	VanG type vancomycin resistance operon genes, which can synthesize peptidoglycan with modified C-terminal D-Ala-D-Ala to D-alanine--D-serine.	vancomycin	VanG-type vancomycin-resistant Enterococcus faecalis strains isolated in Canada. || Vancomycin resistance in gram-positive cocci.
KADJJJDD_13141	AAQ16267	vanug	vang	VanG type vancomycin resistance operon genes, which can synthesize peptidoglycan with modified C-terminal D-Ala-D-Ala to D-alanine--D-serine.	vancomycin	VanG-type vancomycin-resistant Enterococcus faecalis strains isolated in Canada. || Vancomycin resistance in gram-positive cocci.
FECPHINE_06255	AAQ16267	vanug	vang	VanG type vancomycin resistance operon genes, which can synthesize peptidoglycan with modified C-terminal D-Ala-D-Ala to D-alanine--D-serine.	vancomycin	VanG-type vancomycin-resistant Enterococcus faecalis strains isolated in Canada. || Vancomycin resistance in gram-positive cocci.
AKIIEFNH_00098	AAQ16267	vanug	vang	VanG type vancomycin resistance operon genes, which can synthesize peptidoglycan with modified C-terminal D-Ala-D-Ala to D-alanine--D-serine.	vancomycin	VanG-type vancomycin-resistant Enterococcus faecalis strains isolated in Canada. || Vancomycin resistance in gram-positive cocci.
AKIIEFNH_01928	AAQ16267	vanug	vang	VanG type vancomycin resistance operon genes, which can synthesize peptidoglycan with modified C-terminal D-Ala-D-Ala to D-alanine--D-serine.	vancomycin	VanG-type vancomycin-resistant Enterococcus faecalis strains isolated in Canada. || Vancomycin resistance in gram-positive cocci.
IFOFKMLO_07206	AAQ16267	vanug	vang	VanG type vancomycin resistance operon genes, which can synthesize peptidoglycan with modified C-terminal D-Ala-D-Ala to D-alanine--D-serine.	vancomycin	VanG-type vancomycin-resistant Enterococcus faecalis strains isolated in Canada. || Vancomycin resistance in gram-positive cocci.
HNIAJMOI_06490	AAQ16267	vanug	vang	VanG type vancomycin resistance operon genes, which can synthesize peptidoglycan with modified C-terminal D-Ala-D-Ala to D-alanine--D-serine.	vancomycin	VanG-type vancomycin-resistant Enterococcus faecalis strains isolated in Canada. || Vancomycin resistance in gram-positive cocci.
HNIAJMOI_13681	AAQ16267	vanug	vang	VanG type vancomycin resistance operon genes, which can synthesize peptidoglycan with modified C-terminal D-Ala-D-Ala to D-alanine--D-serine.	vancomycin	VanG-type vancomycin-resistant Enterococcus faecalis strains isolated in Canada. || Vancomycin resistance in gram-positive cocci.
HNIAJMOI_17390	AAQ16267	vanug	vang	VanG type vancomycin resistance operon genes, which can synthesize peptidoglycan with modified C-terminal D-Ala-D-Ala to D-alanine--D-serine.	vancomycin	VanG-type vancomycin-resistant Enterococcus faecalis strains isolated in Canada. || Vancomycin resistance in gram-positive cocci.
JPJHLBGE_17487	AAQ16273	vang	vang	VanG type vancomycin resistance operon genes, which can synthesize peptidoglycan with modified C-terminal D-Ala-D-Ala to D-alanine--D-serine.	vancomycin	Genetic characterization of vanG, a novel vancomycin resistance locus of Enterococcus faecalis. || Vancomycin resistance in gram-positive cocci.
NNNINPEJ_03122	AAQ16267	vanug	vang	VanG type vancomycin resistance operon genes, which can synthesize peptidoglycan with modified C-terminal D-Ala-D-Ala to D-alanine--D-serine.	vancomycin	VanG-type vancomycin-resistant Enterococcus faecalis strains isolated in Canada. || Vancomycin resistance in gram-positive cocci.
NNNINPEJ_06940	AAQ16268	vanrg	vang	VanG type vancomycin resistance operon genes, which can synthesize peptidoglycan with modified C-terminal D-Ala-D-Ala to D-alanine--D-serine.	vancomycin	VanG-type vancomycin-resistant Enterococcus faecalis strains isolated in Canada. || Vancomycin resistance in gram-positive cocci.
NNNINPEJ_13682	AAQ16267	vanug	vang	VanG type vancomycin resistance operon genes, which can synthesize peptidoglycan with modified C-terminal D-Ala-D-Ala to D-alanine--D-serine.	vancomycin	VanG-type vancomycin-resistant Enterococcus faecalis strains isolated in Canada. || Vancomycin resistance in gram-positive cocci.
FFFODECD_02945	AAQ16267	vanug	vang	VanG type vancomycin resistance operon genes, which can synthesize peptidoglycan with modified C-terminal D-Ala-D-Ala to D-alanine--D-serine.	vancomycin	VanG-type vancomycin-resistant Enterococcus faecalis strains isolated in Canada. || Vancomycin resistance in gram-positive cocci.
FFFODECD_05149	AAQ16267	vanug	vang	VanG type vancomycin resistance operon genes, which can synthesize peptidoglycan with modified C-terminal D-Ala-D-Ala to D-alanine--D-serine.	vancomycin	VanG-type vancomycin-resistant Enterococcus faecalis strains isolated in Canada. || Vancomycin resistance in gram-positive cocci.
FFFODECD_07581	AAQ16267	vanug	vang	VanG type vancomycin resistance operon genes, which can synthesize peptidoglycan with modified C-terminal D-Ala-D-Ala to D-alanine--D-serine.	vancomycin	VanG-type vancomycin-resistant Enterococcus faecalis strains isolated in Canada. || Vancomycin resistance in gram-positive cocci.
FFFODECD_12392	AAQ16267	vanug	vang	VanG type vancomycin resistance operon genes, which can synthesize peptidoglycan with modified C-terminal D-Ala-D-Ala to D-alanine--D-serine.	vancomycin	VanG-type vancomycin-resistant Enterococcus faecalis strains isolated in Canada. || Vancomycin resistance in gram-positive cocci.
LJBDJAGE_12225	AAQ16267	vanug	vang	VanG type vancomycin resistance operon genes, which can synthesize peptidoglycan with modified C-terminal D-Ala-D-Ala to D-alanine--D-serine.	vancomycin	VanG-type vancomycin-resistant Enterococcus faecalis strains isolated in Canada. || Vancomycin resistance in gram-positive cocci.
LJBDJAGE_15484	AAQ16267	vanug	vang	VanG type vancomycin resistance operon genes, which can synthesize peptidoglycan with modified C-terminal D-Ala-D-Ala to D-alanine--D-serine.	vancomycin	VanG-type vancomycin-resistant Enterococcus faecalis strains isolated in Canada. || Vancomycin resistance in gram-positive cocci.
DLJKIDPO_00411	AAQ16267	vanug	vang	VanG type vancomycin resistance operon genes, which can synthesize peptidoglycan with modified C-terminal D-Ala-D-Ala to D-alanine--D-serine.	vancomycin	VanG-type vancomycin-resistant Enterococcus faecalis strains isolated in Canada. || Vancomycin resistance in gram-positive cocci.
MCCFJHOP_07336	AAQ16267	vanug	vang	VanG type vancomycin resistance operon genes, which can synthesize peptidoglycan with modified C-terminal D-Ala-D-Ala to D-alanine--D-serine.	vancomycin	VanG-type vancomycin-resistant Enterococcus faecalis strains isolated in Canada. || Vancomycin resistance in gram-positive cocci.
MCCFJHOP_08281	AAQ16268	vanrg	vang	VanG type vancomycin resistance operon genes, which can synthesize peptidoglycan with modified C-terminal D-Ala-D-Ala to D-alanine--D-serine.	vancomycin	VanG-type vancomycin-resistant Enterococcus faecalis strains isolated in Canada. || Vancomycin resistance in gram-positive cocci.
PJBDOLMD_02964	AAQ16267	vanug	vang	VanG type vancomycin resistance operon genes, which can synthesize peptidoglycan with modified C-terminal D-Ala-D-Ala to D-alanine--D-serine.	vancomycin	VanG-type vancomycin-resistant Enterococcus faecalis strains isolated in Canada. || Vancomycin resistance in gram-positive cocci.
PJBDOLMD_12284	AAQ16267	vanug	vang	VanG type vancomycin resistance operon genes, which can synthesize peptidoglycan with modified C-terminal D-Ala-D-Ala to D-alanine--D-serine.	vancomycin	VanG-type vancomycin-resistant Enterococcus faecalis strains isolated in Canada. || Vancomycin resistance in gram-positive cocci.
BNPPOJED_11990	AAQ16267	vanug	vang	VanG type vancomycin resistance operon genes, which can synthesize peptidoglycan with modified C-terminal D-Ala-D-Ala to D-alanine--D-serine.	vancomycin	VanG-type vancomycin-resistant Enterococcus faecalis strains isolated in Canada. || Vancomycin resistance in gram-positive cocci.
BNPPOJED_17962	AAQ16267	vanug	vang	VanG type vancomycin resistance operon genes, which can synthesize peptidoglycan with modified C-terminal D-Ala-D-Ala to D-alanine--D-serine.	vancomycin	VanG-type vancomycin-resistant Enterococcus faecalis strains isolated in Canada. || Vancomycin resistance in gram-positive cocci.
LHAFFPMF_06125	AAQ16267	vanug	vang	VanG type vancomycin resistance operon genes, which can synthesize peptidoglycan with modified C-terminal D-Ala-D-Ala to D-alanine--D-serine.	vancomycin	VanG-type vancomycin-resistant Enterococcus faecalis strains isolated in Canada. || Vancomycin resistance in gram-positive cocci.
LHAFFPMF_21429	AAQ16267	vanug	vang	VanG type vancomycin resistance operon genes, which can synthesize peptidoglycan with modified C-terminal D-Ala-D-Ala to D-alanine--D-serine.	vancomycin	VanG-type vancomycin-resistant Enterococcus faecalis strains isolated in Canada. || Vancomycin resistance in gram-positive cocci.
MFEDGEIC_11489	AAQ16267	vanug	vang	VanG type vancomycin resistance operon genes, which can synthesize peptidoglycan with modified C-terminal D-Ala-D-Ala to D-alanine--D-serine.	vancomycin	VanG-type vancomycin-resistant Enterococcus faecalis strains isolated in Canada. || Vancomycin resistance in gram-positive cocci.
FJPIIBEH_08484	AAQ16267	vanug	vang	VanG type vancomycin resistance operon genes, which can synthesize peptidoglycan with modified C-terminal D-Ala-D-Ala to D-alanine--D-serine.	vancomycin	VanG-type vancomycin-resistant Enterococcus faecalis strains isolated in Canada. || Vancomycin resistance in gram-positive cocci.
FJPIIBEH_09912	AAQ16267	vanug	vang	VanG type vancomycin resistance operon genes, which can synthesize peptidoglycan with modified C-terminal D-Ala-D-Ala to D-alanine--D-serine.	vancomycin	VanG-type vancomycin-resistant Enterococcus faecalis strains isolated in Canada. || Vancomycin resistance in gram-positive cocci.
JDBALMJP_00516	AAQ16267	vanug	vang	VanG type vancomycin resistance operon genes, which can synthesize peptidoglycan with modified C-terminal D-Ala-D-Ala to D-alanine--D-serine.	vancomycin	VanG-type vancomycin-resistant Enterococcus faecalis strains isolated in Canada. || Vancomycin resistance in gram-positive cocci.
JDBALMJP_08476	AAQ16267	vanug	vang	VanG type vancomycin resistance operon genes, which can synthesize peptidoglycan with modified C-terminal D-Ala-D-Ala to D-alanine--D-serine.	vancomycin	VanG-type vancomycin-resistant Enterococcus faecalis strains isolated in Canada. || Vancomycin resistance in gram-positive cocci.
GEFJLNDC_12950	AAQ16267	vanug	vang	VanG type vancomycin resistance operon genes, which can synthesize peptidoglycan with modified C-terminal D-Ala-D-Ala to D-alanine--D-serine.	vancomycin	VanG-type vancomycin-resistant Enterococcus faecalis strains isolated in Canada. || Vancomycin resistance in gram-positive cocci.
JJHANOCM_00392	AAQ16267	vanug	vang	VanG type vancomycin resistance operon genes, which can synthesize peptidoglycan with modified C-terminal D-Ala-D-Ala to D-alanine--D-serine.	vancomycin	VanG-type vancomycin-resistant Enterococcus faecalis strains isolated in Canada. || Vancomycin resistance in gram-positive cocci.
PPFCIKHB_24343	AAQ16267	vanug	vang	VanG type vancomycin resistance operon genes, which can synthesize peptidoglycan with modified C-terminal D-Ala-D-Ala to D-alanine--D-serine.	vancomycin	VanG-type vancomycin-resistant Enterococcus faecalis strains isolated in Canada. || Vancomycin resistance in gram-positive cocci.
LMKKDMME_09284	AAQ16267	vanug	vang	VanG type vancomycin resistance operon genes, which can synthesize peptidoglycan with modified C-terminal D-Ala-D-Ala to D-alanine--D-serine.	vancomycin	VanG-type vancomycin-resistant Enterococcus faecalis strains isolated in Canada. || Vancomycin resistance in gram-positive cocci.
HLMHLHKP_00994	AAQ16267	vanug	vang	VanG type vancomycin resistance operon genes, which can synthesize peptidoglycan with modified C-terminal D-Ala-D-Ala to D-alanine--D-serine.	vancomycin	VanG-type vancomycin-resistant Enterococcus faecalis strains isolated in Canada. || Vancomycin resistance in gram-positive cocci.
LELDIFEM_11401	AAQ16267	vanug	vang	VanG type vancomycin resistance operon genes, which can synthesize peptidoglycan with modified C-terminal D-Ala-D-Ala to D-alanine--D-serine.	vancomycin	VanG-type vancomycin-resistant Enterococcus faecalis strains isolated in Canada. || Vancomycin resistance in gram-positive cocci.
KNPHCJHF_05615	AAQ16267	vanug	vang	VanG type vancomycin resistance operon genes, which can synthesize peptidoglycan with modified C-terminal D-Ala-D-Ala to D-alanine--D-serine.	vancomycin	VanG-type vancomycin-resistant Enterococcus faecalis strains isolated in Canada. || Vancomycin resistance in gram-positive cocci.
JBEHEGLH_13491	AAQ16267	vanug	vang	VanG type vancomycin resistance operon genes, which can synthesize peptidoglycan with modified C-terminal D-Ala-D-Ala to D-alanine--D-serine.	vancomycin	VanG-type vancomycin-resistant Enterococcus faecalis strains isolated in Canada. || Vancomycin resistance in gram-positive cocci.
GAGGMFDH_02806	AAQ16267	vanug	vang	VanG type vancomycin resistance operon genes, which can synthesize peptidoglycan with modified C-terminal D-Ala-D-Ala to D-alanine--D-serine.	vancomycin	VanG-type vancomycin-resistant Enterococcus faecalis strains isolated in Canada. || Vancomycin resistance in gram-positive cocci.
GAGGMFDH_07232	AAQ16267	vanug	vang	VanG type vancomycin resistance operon genes, which can synthesize peptidoglycan with modified C-terminal D-Ala-D-Ala to D-alanine--D-serine.	vancomycin	VanG-type vancomycin-resistant Enterococcus faecalis strains isolated in Canada. || Vancomycin resistance in gram-positive cocci.
JLOEHEKM_19111	AAQ16267	vanug	vang	VanG type vancomycin resistance operon genes, which can synthesize peptidoglycan with modified C-terminal D-Ala-D-Ala to D-alanine--D-serine.	vancomycin	VanG-type vancomycin-resistant Enterococcus faecalis strains isolated in Canada. || Vancomycin resistance in gram-positive cocci.
GPCOFOFG_07889	AAQ16267	vanug	vang	VanG type vancomycin resistance operon genes, which can synthesize peptidoglycan with modified C-terminal D-Ala-D-Ala to D-alanine--D-serine.	vancomycin	VanG-type vancomycin-resistant Enterococcus faecalis strains isolated in Canada. || Vancomycin resistance in gram-positive cocci.
APANHHIC_07782	AAQ16267	vanug	vang	VanG type vancomycin resistance operon genes, which can synthesize peptidoglycan with modified C-terminal D-Ala-D-Ala to D-alanine--D-serine.	vancomycin	VanG-type vancomycin-resistant Enterococcus faecalis strains isolated in Canada. || Vancomycin resistance in gram-positive cocci.
APANHHIC_13373	AAQ16267	vanug	vang	VanG type vancomycin resistance operon genes, which can synthesize peptidoglycan with modified C-terminal D-Ala-D-Ala to D-alanine--D-serine.	vancomycin	VanG-type vancomycin-resistant Enterococcus faecalis strains isolated in Canada. || Vancomycin resistance in gram-positive cocci.
OOCOGPNN_06955	AAQ16267	vanug	vang	VanG type vancomycin resistance operon genes, which can synthesize peptidoglycan with modified C-terminal D-Ala-D-Ala to D-alanine--D-serine.	vancomycin	VanG-type vancomycin-resistant Enterococcus faecalis strains isolated in Canada. || Vancomycin resistance in gram-positive cocci.
NKKJNCPL_06273	AAQ16267	vanug	vang	VanG type vancomycin resistance operon genes, which can synthesize peptidoglycan with modified C-terminal D-Ala-D-Ala to D-alanine--D-serine.	vancomycin	VanG-type vancomycin-resistant Enterococcus faecalis strains isolated in Canada. || Vancomycin resistance in gram-positive cocci.
NKKJNCPL_22455	AAQ16267	vanug	vang	VanG type vancomycin resistance operon genes, which can synthesize peptidoglycan with modified C-terminal D-Ala-D-Ala to D-alanine--D-serine.	vancomycin	VanG-type vancomycin-resistant Enterococcus faecalis strains isolated in Canada. || Vancomycin resistance in gram-positive cocci.
NKKJNCPL_22792	AAQ16267	vanug	vang	VanG type vancomycin resistance operon genes, which can synthesize peptidoglycan with modified C-terminal D-Ala-D-Ala to D-alanine--D-serine.	vancomycin	VanG-type vancomycin-resistant Enterococcus faecalis strains isolated in Canada. || Vancomycin resistance in gram-positive cocci.
LBBKAENA_04611	AAQ16267	vanug	vang	VanG type vancomycin resistance operon genes, which can synthesize peptidoglycan with modified C-terminal D-Ala-D-Ala to D-alanine--D-serine.	vancomycin	VanG-type vancomycin-resistant Enterococcus faecalis strains isolated in Canada. || Vancomycin resistance in gram-positive cocci.
KAKGPMAC_00182	AAQ16268	vanrg	vang	VanG type vancomycin resistance operon genes, which can synthesize peptidoglycan with modified C-terminal D-Ala-D-Ala to D-alanine--D-serine.	vancomycin	VanG-type vancomycin-resistant Enterococcus faecalis strains isolated in Canada. || Vancomycin resistance in gram-positive cocci.
KAKGPMAC_16138	AAQ16267	vanug	vang	VanG type vancomycin resistance operon genes, which can synthesize peptidoglycan with modified C-terminal D-Ala-D-Ala to D-alanine--D-serine.	vancomycin	VanG-type vancomycin-resistant Enterococcus faecalis strains isolated in Canada. || Vancomycin resistance in gram-positive cocci.
KAKGPMAC_21514	AAQ16267	vanug	vang	VanG type vancomycin resistance operon genes, which can synthesize peptidoglycan with modified C-terminal D-Ala-D-Ala to D-alanine--D-serine.	vancomycin	VanG-type vancomycin-resistant Enterococcus faecalis strains isolated in Canada. || Vancomycin resistance in gram-positive cocci.
KHCNGOMG_14550	AAQ16267	vanug	vang	VanG type vancomycin resistance operon genes, which can synthesize peptidoglycan with modified C-terminal D-Ala-D-Ala to D-alanine--D-serine.	vancomycin	VanG-type vancomycin-resistant Enterococcus faecalis strains isolated in Canada. || Vancomycin resistance in gram-positive cocci.
MMLDLALJ_04185	AAQ16267	vanug	vang	VanG type vancomycin resistance operon genes, which can synthesize peptidoglycan with modified C-terminal D-Ala-D-Ala to D-alanine--D-serine.	vancomycin	VanG-type vancomycin-resistant Enterococcus faecalis strains isolated in Canada. || Vancomycin resistance in gram-positive cocci.
MMLDLALJ_10215	AAQ16267	vanug	vang	VanG type vancomycin resistance operon genes, which can synthesize peptidoglycan with modified C-terminal D-Ala-D-Ala to D-alanine--D-serine.	vancomycin	VanG-type vancomycin-resistant Enterococcus faecalis strains isolated in Canada. || Vancomycin resistance in gram-positive cocci.
MMLDLALJ_17354	AAQ16267	vanug	vang	VanG type vancomycin resistance operon genes, which can synthesize peptidoglycan with modified C-terminal D-Ala-D-Ala to D-alanine--D-serine.	vancomycin	VanG-type vancomycin-resistant Enterococcus faecalis strains isolated in Canada. || Vancomycin resistance in gram-positive cocci.
AHDOFKJL_24186	AAQ16267	vanug	vang	VanG type vancomycin resistance operon genes, which can synthesize peptidoglycan with modified C-terminal D-Ala-D-Ala to D-alanine--D-serine.	vancomycin	VanG-type vancomycin-resistant Enterococcus faecalis strains isolated in Canada. || Vancomycin resistance in gram-positive cocci.
LOBPNLCO_00227	AAQ16267	vanug	vang	VanG type vancomycin resistance operon genes, which can synthesize peptidoglycan with modified C-terminal D-Ala-D-Ala to D-alanine--D-serine.	vancomycin	VanG-type vancomycin-resistant Enterococcus faecalis strains isolated in Canada. || Vancomycin resistance in gram-positive cocci.
EILCCHBM_13048	AAQ16267	vanug	vang	VanG type vancomycin resistance operon genes, which can synthesize peptidoglycan with modified C-terminal D-Ala-D-Ala to D-alanine--D-serine.	vancomycin	VanG-type vancomycin-resistant Enterococcus faecalis strains isolated in Canada. || Vancomycin resistance in gram-positive cocci.
AGKFMBEB_06428	AAQ16267	vanug	vang	VanG type vancomycin resistance operon genes, which can synthesize peptidoglycan with modified C-terminal D-Ala-D-Ala to D-alanine--D-serine.	vancomycin	VanG-type vancomycin-resistant Enterococcus faecalis strains isolated in Canada. || Vancomycin resistance in gram-positive cocci.
AGKFMBEB_06994	AAQ16267	vanug	vang	VanG type vancomycin resistance operon genes, which can synthesize peptidoglycan with modified C-terminal D-Ala-D-Ala to D-alanine--D-serine.	vancomycin	VanG-type vancomycin-resistant Enterococcus faecalis strains isolated in Canada. || Vancomycin resistance in gram-positive cocci.
NKKCOKDM_06419	AAQ16267	vanug	vang	VanG type vancomycin resistance operon genes, which can synthesize peptidoglycan with modified C-terminal D-Ala-D-Ala to D-alanine--D-serine.	vancomycin	VanG-type vancomycin-resistant Enterococcus faecalis strains isolated in Canada. || Vancomycin resistance in gram-positive cocci.
JFFOCKKO_10577	AAQ16267	vanug	vang	VanG type vancomycin resistance operon genes, which can synthesize peptidoglycan with modified C-terminal D-Ala-D-Ala to D-alanine--D-serine.	vancomycin	VanG-type vancomycin-resistant Enterococcus faecalis strains isolated in Canada. || Vancomycin resistance in gram-positive cocci.
AFHDHIDB_12371	AAQ16267	vanug	vang	VanG type vancomycin resistance operon genes, which can synthesize peptidoglycan with modified C-terminal D-Ala-D-Ala to D-alanine--D-serine.	vancomycin	VanG-type vancomycin-resistant Enterococcus faecalis strains isolated in Canada. || Vancomycin resistance in gram-positive cocci.
AMDKMEFP_12830	AAQ16267	vanug	vang	VanG type vancomycin resistance operon genes, which can synthesize peptidoglycan with modified C-terminal D-Ala-D-Ala to D-alanine--D-serine.	vancomycin	VanG-type vancomycin-resistant Enterococcus faecalis strains isolated in Canada. || Vancomycin resistance in gram-positive cocci.
AMDKMEFP_14399	AAQ16267	vanug	vang	VanG type vancomycin resistance operon genes, which can synthesize peptidoglycan with modified C-terminal D-Ala-D-Ala to D-alanine--D-serine.	vancomycin	VanG-type vancomycin-resistant Enterococcus faecalis strains isolated in Canada. || Vancomycin resistance in gram-positive cocci.
GENKOOCO_09034	AAQ16267	vanug	vang	VanG type vancomycin resistance operon genes, which can synthesize peptidoglycan with modified C-terminal D-Ala-D-Ala to D-alanine--D-serine.	vancomycin	VanG-type vancomycin-resistant Enterococcus faecalis strains isolated in Canada. || Vancomycin resistance in gram-positive cocci.
MCHELCIG_13564	AAQ16267	vanug	vang	VanG type vancomycin resistance operon genes, which can synthesize peptidoglycan with modified C-terminal D-Ala-D-Ala to D-alanine--D-serine.	vancomycin	VanG-type vancomycin-resistant Enterococcus faecalis strains isolated in Canada. || Vancomycin resistance in gram-positive cocci.
MCHELCIG_16204	AAQ16267	vanug	vang	VanG type vancomycin resistance operon genes, which can synthesize peptidoglycan with modified C-terminal D-Ala-D-Ala to D-alanine--D-serine.	vancomycin	VanG-type vancomycin-resistant Enterococcus faecalis strains isolated in Canada. || Vancomycin resistance in gram-positive cocci.
OOIMLJAM_00804	AAQ16267	vanug	vang	VanG type vancomycin resistance operon genes, which can synthesize peptidoglycan with modified C-terminal D-Ala-D-Ala to D-alanine--D-serine.	vancomycin	VanG-type vancomycin-resistant Enterococcus faecalis strains isolated in Canada. || Vancomycin resistance in gram-positive cocci.
EPKLCLAN_02055	AAQ16267	vanug	vang	VanG type vancomycin resistance operon genes, which can synthesize peptidoglycan with modified C-terminal D-Ala-D-Ala to D-alanine--D-serine.	vancomycin	VanG-type vancomycin-resistant Enterococcus faecalis strains isolated in Canada. || Vancomycin resistance in gram-positive cocci.
EPKLCLAN_06118	AAQ16267	vanug	vang	VanG type vancomycin resistance operon genes, which can synthesize peptidoglycan with modified C-terminal D-Ala-D-Ala to D-alanine--D-serine.	vancomycin	VanG-type vancomycin-resistant Enterococcus faecalis strains isolated in Canada. || Vancomycin resistance in gram-positive cocci.
IBBBPICJ_11337	AAQ16267	vanug	vang	VanG type vancomycin resistance operon genes, which can synthesize peptidoglycan with modified C-terminal D-Ala-D-Ala to D-alanine--D-serine.	vancomycin	VanG-type vancomycin-resistant Enterococcus faecalis strains isolated in Canada. || Vancomycin resistance in gram-positive cocci.
IBBBPICJ_13393	AAQ16267	vanug	vang	VanG type vancomycin resistance operon genes, which can synthesize peptidoglycan with modified C-terminal D-Ala-D-Ala to D-alanine--D-serine.	vancomycin	VanG-type vancomycin-resistant Enterococcus faecalis strains isolated in Canada. || Vancomycin resistance in gram-positive cocci.
GFLCDMGM_07374	AAQ16267	vanug	vang	VanG type vancomycin resistance operon genes, which can synthesize peptidoglycan with modified C-terminal D-Ala-D-Ala to D-alanine--D-serine.	vancomycin	VanG-type vancomycin-resistant Enterococcus faecalis strains isolated in Canada. || Vancomycin resistance in gram-positive cocci.
GFLCDMGM_12315	AAQ16267	vanug	vang	VanG type vancomycin resistance operon genes, which can synthesize peptidoglycan with modified C-terminal D-Ala-D-Ala to D-alanine--D-serine.	vancomycin	VanG-type vancomycin-resistant Enterococcus faecalis strains isolated in Canada. || Vancomycin resistance in gram-positive cocci.
JGAIINID_10967	AAQ16267	vanug	vang	VanG type vancomycin resistance operon genes, which can synthesize peptidoglycan with modified C-terminal D-Ala-D-Ala to D-alanine--D-serine.	vancomycin	VanG-type vancomycin-resistant Enterococcus faecalis strains isolated in Canada. || Vancomycin resistance in gram-positive cocci.
JGAIINID_19640	AAQ16267	vanug	vang	VanG type vancomycin resistance operon genes, which can synthesize peptidoglycan with modified C-terminal D-Ala-D-Ala to D-alanine--D-serine.	vancomycin	VanG-type vancomycin-resistant Enterococcus faecalis strains isolated in Canada. || Vancomycin resistance in gram-positive cocci.
KCJBAJAL_16034	AAQ16267	vanug	vang	VanG type vancomycin resistance operon genes, which can synthesize peptidoglycan with modified C-terminal D-Ala-D-Ala to D-alanine--D-serine.	vancomycin	VanG-type vancomycin-resistant Enterococcus faecalis strains isolated in Canada. || Vancomycin resistance in gram-positive cocci.
KCJBAJAL_20788	AAQ16267	vanug	vang	VanG type vancomycin resistance operon genes, which can synthesize peptidoglycan with modified C-terminal D-Ala-D-Ala to D-alanine--D-serine.	vancomycin	VanG-type vancomycin-resistant Enterococcus faecalis strains isolated in Canada. || Vancomycin resistance in gram-positive cocci.
PMNPLCCM_09806	AAQ16267	vanug	vang	VanG type vancomycin resistance operon genes, which can synthesize peptidoglycan with modified C-terminal D-Ala-D-Ala to D-alanine--D-serine.	vancomycin	VanG-type vancomycin-resistant Enterococcus faecalis strains isolated in Canada. || Vancomycin resistance in gram-positive cocci.
EMJBOAHE_15086	AAQ16267	vanug	vang	VanG type vancomycin resistance operon genes, which can synthesize peptidoglycan with modified C-terminal D-Ala-D-Ala to D-alanine--D-serine.	vancomycin	VanG-type vancomycin-resistant Enterococcus faecalis strains isolated in Canada. || Vancomycin resistance in gram-positive cocci.
ADHFFOCN_05559	AAQ16267	vanug	vang	VanG type vancomycin resistance operon genes, which can synthesize peptidoglycan with modified C-terminal D-Ala-D-Ala to D-alanine--D-serine.	vancomycin	VanG-type vancomycin-resistant Enterococcus faecalis strains isolated in Canada. || Vancomycin resistance in gram-positive cocci.
BBEIFOID_13872	AAQ16267	vanug	vang	VanG type vancomycin resistance operon genes, which can synthesize peptidoglycan with modified C-terminal D-Ala-D-Ala to D-alanine--D-serine.	vancomycin	VanG-type vancomycin-resistant Enterococcus faecalis strains isolated in Canada. || Vancomycin resistance in gram-positive cocci.
HJFENILP_04489	AAQ16267	vanug	vang	VanG type vancomycin resistance operon genes, which can synthesize peptidoglycan with modified C-terminal D-Ala-D-Ala to D-alanine--D-serine.	vancomycin	VanG-type vancomycin-resistant Enterococcus faecalis strains isolated in Canada. || Vancomycin resistance in gram-positive cocci.
HJFENILP_11799	AAQ16267	vanug	vang	VanG type vancomycin resistance operon genes, which can synthesize peptidoglycan with modified C-terminal D-Ala-D-Ala to D-alanine--D-serine.	vancomycin	VanG-type vancomycin-resistant Enterococcus faecalis strains isolated in Canada. || Vancomycin resistance in gram-positive cocci.
GGJGEHIK_06604	AAQ16267	vanug	vang	VanG type vancomycin resistance operon genes, which can synthesize peptidoglycan with modified C-terminal D-Ala-D-Ala to D-alanine--D-serine.	vancomycin	VanG-type vancomycin-resistant Enterococcus faecalis strains isolated in Canada. || Vancomycin resistance in gram-positive cocci.
GGJGEHIK_13684	AAQ16268	vanrg	vang	VanG type vancomycin resistance operon genes, which can synthesize peptidoglycan with modified C-terminal D-Ala-D-Ala to D-alanine--D-serine.	vancomycin	VanG-type vancomycin-resistant Enterococcus faecalis strains isolated in Canada. || Vancomycin resistance in gram-positive cocci.
KKLJAPNO_01578	AAQ16267	vanug	vang	VanG type vancomycin resistance operon genes, which can synthesize peptidoglycan with modified C-terminal D-Ala-D-Ala to D-alanine--D-serine.	vancomycin	VanG-type vancomycin-resistant Enterococcus faecalis strains isolated in Canada. || Vancomycin resistance in gram-positive cocci.
JFIPNEBH_19413	AAQ16267	vanug	vang	VanG type vancomycin resistance operon genes, which can synthesize peptidoglycan with modified C-terminal D-Ala-D-Ala to D-alanine--D-serine.	vancomycin	VanG-type vancomycin-resistant Enterococcus faecalis strains isolated in Canada. || Vancomycin resistance in gram-positive cocci.
JFIPNEBH_21700	AAQ16267	vanug	vang	VanG type vancomycin resistance operon genes, which can synthesize peptidoglycan with modified C-terminal D-Ala-D-Ala to D-alanine--D-serine.	vancomycin	VanG-type vancomycin-resistant Enterococcus faecalis strains isolated in Canada. || Vancomycin resistance in gram-positive cocci.
BENGALBP_02819	AAQ16267	vanug	vang	VanG type vancomycin resistance operon genes, which can synthesize peptidoglycan with modified C-terminal D-Ala-D-Ala to D-alanine--D-serine.	vancomycin	VanG-type vancomycin-resistant Enterococcus faecalis strains isolated in Canada. || Vancomycin resistance in gram-positive cocci.
BENGALBP_06753	AAQ16267	vanug	vang	VanG type vancomycin resistance operon genes, which can synthesize peptidoglycan with modified C-terminal D-Ala-D-Ala to D-alanine--D-serine.	vancomycin	VanG-type vancomycin-resistant Enterococcus faecalis strains isolated in Canada. || Vancomycin resistance in gram-positive cocci.
GIHDACHC_14829	AAQ16267	vanug	vang	VanG type vancomycin resistance operon genes, which can synthesize peptidoglycan with modified C-terminal D-Ala-D-Ala to D-alanine--D-serine.	vancomycin	VanG-type vancomycin-resistant Enterococcus faecalis strains isolated in Canada. || Vancomycin resistance in gram-positive cocci.
EDLHCPPD_23257	AAQ16267	vanug	vang	VanG type vancomycin resistance operon genes, which can synthesize peptidoglycan with modified C-terminal D-Ala-D-Ala to D-alanine--D-serine.	vancomycin	VanG-type vancomycin-resistant Enterococcus faecalis strains isolated in Canada. || Vancomycin resistance in gram-positive cocci.
OOKGAPEA_14161	AAQ16267	vanug	vang	VanG type vancomycin resistance operon genes, which can synthesize peptidoglycan with modified C-terminal D-Ala-D-Ala to D-alanine--D-serine.	vancomycin	VanG-type vancomycin-resistant Enterococcus faecalis strains isolated in Canada. || Vancomycin resistance in gram-positive cocci.
JLNNCNCJ_05117	AAQ16267	vanug	vang	VanG type vancomycin resistance operon genes, which can synthesize peptidoglycan with modified C-terminal D-Ala-D-Ala to D-alanine--D-serine.	vancomycin	VanG-type vancomycin-resistant Enterococcus faecalis strains isolated in Canada. || Vancomycin resistance in gram-positive cocci.
HLLOBPME_02767	AAQ16274	vantg	vang	VanG type vancomycin resistance operon genes, which can synthesize peptidoglycan with modified C-terminal D-Ala-D-Ala to D-alanine--D-serine.	vancomycin	Genetic characterization of vanG, a novel vancomycin resistance locus of Enterococcus faecalis. || Vancomycin resistance in gram-positive cocci.
HLLOBPME_04595	AAQ16274	vantg	vang	VanG type vancomycin resistance operon genes, which can synthesize peptidoglycan with modified C-terminal D-Ala-D-Ala to D-alanine--D-serine.	vancomycin	Genetic characterization of vanG, a novel vancomycin resistance locus of Enterococcus faecalis. || Vancomycin resistance in gram-positive cocci.
HLLOBPME_05501	AAQ16267	vanug	vang	VanG type vancomycin resistance operon genes, which can synthesize peptidoglycan with modified C-terminal D-Ala-D-Ala to D-alanine--D-serine.	vancomycin	VanG-type vancomycin-resistant Enterococcus faecalis strains isolated in Canada. || Vancomycin resistance in gram-positive cocci.
PKIILPFC_18249	AAQ16267	vanug	vang	VanG type vancomycin resistance operon genes, which can synthesize peptidoglycan with modified C-terminal D-Ala-D-Ala to D-alanine--D-serine.	vancomycin	VanG-type vancomycin-resistant Enterococcus faecalis strains isolated in Canada. || Vancomycin resistance in gram-positive cocci.
LMDEALAM_12279	AAQ16267	vanug	vang	VanG type vancomycin resistance operon genes, which can synthesize peptidoglycan with modified C-terminal D-Ala-D-Ala to D-alanine--D-serine.	vancomycin	VanG-type vancomycin-resistant Enterococcus faecalis strains isolated in Canada. || Vancomycin resistance in gram-positive cocci.
BLLBHLBK_09614	AAQ16267	vanug	vang	VanG type vancomycin resistance operon genes, which can synthesize peptidoglycan with modified C-terminal D-Ala-D-Ala to D-alanine--D-serine.	vancomycin	VanG-type vancomycin-resistant Enterococcus faecalis strains isolated in Canada. || Vancomycin resistance in gram-positive cocci.
BLLBHLBK_10107	AAQ16267	vanug	vang	VanG type vancomycin resistance operon genes, which can synthesize peptidoglycan with modified C-terminal D-Ala-D-Ala to D-alanine--D-serine.	vancomycin	VanG-type vancomycin-resistant Enterococcus faecalis strains isolated in Canada. || Vancomycin resistance in gram-positive cocci.
BLLBHLBK_15718	AAQ16267	vanug	vang	VanG type vancomycin resistance operon genes, which can synthesize peptidoglycan with modified C-terminal D-Ala-D-Ala to D-alanine--D-serine.	vancomycin	VanG-type vancomycin-resistant Enterococcus faecalis strains isolated in Canada. || Vancomycin resistance in gram-positive cocci.
ABDEMOMI_03213	AAQ16267	vanug	vang	VanG type vancomycin resistance operon genes, which can synthesize peptidoglycan with modified C-terminal D-Ala-D-Ala to D-alanine--D-serine.	vancomycin	VanG-type vancomycin-resistant Enterococcus faecalis strains isolated in Canada. || Vancomycin resistance in gram-positive cocci.
DFJPKMFF_08580	AAQ16268	vanrg	vang	VanG type vancomycin resistance operon genes, which can synthesize peptidoglycan with modified C-terminal D-Ala-D-Ala to D-alanine--D-serine.	vancomycin	VanG-type vancomycin-resistant Enterococcus faecalis strains isolated in Canada. || Vancomycin resistance in gram-positive cocci.
MCCHKKOL_10483	AAQ16267	vanug	vang	VanG type vancomycin resistance operon genes, which can synthesize peptidoglycan with modified C-terminal D-Ala-D-Ala to D-alanine--D-serine.	vancomycin	VanG-type vancomycin-resistant Enterococcus faecalis strains isolated in Canada. || Vancomycin resistance in gram-positive cocci.
HLHADGNG_08245	AAQ16273	vang	vang	VanG type vancomycin resistance operon genes, which can synthesize peptidoglycan with modified C-terminal D-Ala-D-Ala to D-alanine--D-serine.	vancomycin	Genetic characterization of vanG, a novel vancomycin resistance locus of Enterococcus faecalis. || Vancomycin resistance in gram-positive cocci.
KBHCBKGJ_08194	AAQ16267	vanug	vang	VanG type vancomycin resistance operon genes, which can synthesize peptidoglycan with modified C-terminal D-Ala-D-Ala to D-alanine--D-serine.	vancomycin	VanG-type vancomycin-resistant Enterococcus faecalis strains isolated in Canada. || Vancomycin resistance in gram-positive cocci.
KBHCBKGJ_13992	AAQ16267	vanug	vang	VanG type vancomycin resistance operon genes, which can synthesize peptidoglycan with modified C-terminal D-Ala-D-Ala to D-alanine--D-serine.	vancomycin	VanG-type vancomycin-resistant Enterococcus faecalis strains isolated in Canada. || Vancomycin resistance in gram-positive cocci.
NMENMJPM_00480	AAQ16267	vanug	vang	VanG type vancomycin resistance operon genes, which can synthesize peptidoglycan with modified C-terminal D-Ala-D-Ala to D-alanine--D-serine.	vancomycin	VanG-type vancomycin-resistant Enterococcus faecalis strains isolated in Canada. || Vancomycin resistance in gram-positive cocci.
FLEGAIJG_01261	AAQ16267	vanug	vang	VanG type vancomycin resistance operon genes, which can synthesize peptidoglycan with modified C-terminal D-Ala-D-Ala to D-alanine--D-serine.	vancomycin	VanG-type vancomycin-resistant Enterococcus faecalis strains isolated in Canada. || Vancomycin resistance in gram-positive cocci.
KCBNIODD_02105	AAQ16267	vanug	vang	VanG type vancomycin resistance operon genes, which can synthesize peptidoglycan with modified C-terminal D-Ala-D-Ala to D-alanine--D-serine.	vancomycin	VanG-type vancomycin-resistant Enterococcus faecalis strains isolated in Canada. || Vancomycin resistance in gram-positive cocci.
KCBNIODD_11080	AAQ16267	vanug	vang	VanG type vancomycin resistance operon genes, which can synthesize peptidoglycan with modified C-terminal D-Ala-D-Ala to D-alanine--D-serine.	vancomycin	VanG-type vancomycin-resistant Enterococcus faecalis strains isolated in Canada. || Vancomycin resistance in gram-positive cocci.
KCBNIODD_14475	AAQ16267	vanug	vang	VanG type vancomycin resistance operon genes, which can synthesize peptidoglycan with modified C-terminal D-Ala-D-Ala to D-alanine--D-serine.	vancomycin	VanG-type vancomycin-resistant Enterococcus faecalis strains isolated in Canada. || Vancomycin resistance in gram-positive cocci.
NJDJBBPJ_00339	AAQ16267	vanug	vang	VanG type vancomycin resistance operon genes, which can synthesize peptidoglycan with modified C-terminal D-Ala-D-Ala to D-alanine--D-serine.	vancomycin	VanG-type vancomycin-resistant Enterococcus faecalis strains isolated in Canada. || Vancomycin resistance in gram-positive cocci.
IKBAOEGD_00012	AAQ16267	vanug	vang	VanG type vancomycin resistance operon genes, which can synthesize peptidoglycan with modified C-terminal D-Ala-D-Ala to D-alanine--D-serine.	vancomycin	VanG-type vancomycin-resistant Enterococcus faecalis strains isolated in Canada. || Vancomycin resistance in gram-positive cocci.
IKBAOEGD_07740	AAQ16267	vanug	vang	VanG type vancomycin resistance operon genes, which can synthesize peptidoglycan with modified C-terminal D-Ala-D-Ala to D-alanine--D-serine.	vancomycin	VanG-type vancomycin-resistant Enterococcus faecalis strains isolated in Canada. || Vancomycin resistance in gram-positive cocci.
LIICEBGF_01035	AAQ16267	vanug	vang	VanG type vancomycin resistance operon genes, which can synthesize peptidoglycan with modified C-terminal D-Ala-D-Ala to D-alanine--D-serine.	vancomycin	VanG-type vancomycin-resistant Enterococcus faecalis strains isolated in Canada. || Vancomycin resistance in gram-positive cocci.
KKMFEJNP_16981	AAQ16267	vanug	vang	VanG type vancomycin resistance operon genes, which can synthesize peptidoglycan with modified C-terminal D-Ala-D-Ala to D-alanine--D-serine.	vancomycin	VanG-type vancomycin-resistant Enterococcus faecalis strains isolated in Canada. || Vancomycin resistance in gram-positive cocci.
EKECMLHL_16404	AAQ16267	vanug	vang	VanG type vancomycin resistance operon genes, which can synthesize peptidoglycan with modified C-terminal D-Ala-D-Ala to D-alanine--D-serine.	vancomycin	VanG-type vancomycin-resistant Enterococcus faecalis strains isolated in Canada. || Vancomycin resistance in gram-positive cocci.
CJNGDCBL_06012	AAQ16267	vanug	vang	VanG type vancomycin resistance operon genes, which can synthesize peptidoglycan with modified C-terminal D-Ala-D-Ala to D-alanine--D-serine.	vancomycin	VanG-type vancomycin-resistant Enterococcus faecalis strains isolated in Canada. || Vancomycin resistance in gram-positive cocci.
CJNGDCBL_08409	AAQ16267	vanug	vang	VanG type vancomycin resistance operon genes, which can synthesize peptidoglycan with modified C-terminal D-Ala-D-Ala to D-alanine--D-serine.	vancomycin	VanG-type vancomycin-resistant Enterococcus faecalis strains isolated in Canada. || Vancomycin resistance in gram-positive cocci.
CJNGDCBL_09381	AAQ16267	vanug	vang	VanG type vancomycin resistance operon genes, which can synthesize peptidoglycan with modified C-terminal D-Ala-D-Ala to D-alanine--D-serine.	vancomycin	VanG-type vancomycin-resistant Enterococcus faecalis strains isolated in Canada. || Vancomycin resistance in gram-positive cocci.
AILKAAPC_11493	AAQ16267	vanug	vang	VanG type vancomycin resistance operon genes, which can synthesize peptidoglycan with modified C-terminal D-Ala-D-Ala to D-alanine--D-serine.	vancomycin	VanG-type vancomycin-resistant Enterococcus faecalis strains isolated in Canada. || Vancomycin resistance in gram-positive cocci.
OMIDOIIL_02986	AAQ16268	vanrg	vang	VanG type vancomycin resistance operon genes, which can synthesize peptidoglycan with modified C-terminal D-Ala-D-Ala to D-alanine--D-serine.	vancomycin	VanG-type vancomycin-resistant Enterococcus faecalis strains isolated in Canada. || Vancomycin resistance in gram-positive cocci.
KLBJKFED_19635	AAQ16267	vanug	vang	VanG type vancomycin resistance operon genes, which can synthesize peptidoglycan with modified C-terminal D-Ala-D-Ala to D-alanine--D-serine.	vancomycin	VanG-type vancomycin-resistant Enterococcus faecalis strains isolated in Canada. || Vancomycin resistance in gram-positive cocci.
DHBPEGBM_06819	AAQ16267	vanug	vang	VanG type vancomycin resistance operon genes, which can synthesize peptidoglycan with modified C-terminal D-Ala-D-Ala to D-alanine--D-serine.	vancomycin	VanG-type vancomycin-resistant Enterococcus faecalis strains isolated in Canada. || Vancomycin resistance in gram-positive cocci.
PPHCFDHI_21314	AAQ16267	vanug	vang	VanG type vancomycin resistance operon genes, which can synthesize peptidoglycan with modified C-terminal D-Ala-D-Ala to D-alanine--D-serine.	vancomycin	VanG-type vancomycin-resistant Enterococcus faecalis strains isolated in Canada. || Vancomycin resistance in gram-positive cocci.
GCCKKOLE_03103	AAQ16268	vanrg	vang	VanG type vancomycin resistance operon genes, which can synthesize peptidoglycan with modified C-terminal D-Ala-D-Ala to D-alanine--D-serine.	vancomycin	VanG-type vancomycin-resistant Enterococcus faecalis strains isolated in Canada. || Vancomycin resistance in gram-positive cocci.
GCCKKOLE_05806	AAQ16267	vanug	vang	VanG type vancomycin resistance operon genes, which can synthesize peptidoglycan with modified C-terminal D-Ala-D-Ala to D-alanine--D-serine.	vancomycin	VanG-type vancomycin-resistant Enterococcus faecalis strains isolated in Canada. || Vancomycin resistance in gram-positive cocci.
GLIOKAOO_02945	AAQ16267	vanug	vang	VanG type vancomycin resistance operon genes, which can synthesize peptidoglycan with modified C-terminal D-Ala-D-Ala to D-alanine--D-serine.	vancomycin	VanG-type vancomycin-resistant Enterococcus faecalis strains isolated in Canada. || Vancomycin resistance in gram-positive cocci.
IBAENLEN_17971	AAQ16267	vanug	vang	VanG type vancomycin resistance operon genes, which can synthesize peptidoglycan with modified C-terminal D-Ala-D-Ala to D-alanine--D-serine.	vancomycin	VanG-type vancomycin-resistant Enterococcus faecalis strains isolated in Canada. || Vancomycin resistance in gram-positive cocci.
KLOCDGAL_07881	AAQ16267	vanug	vang	VanG type vancomycin resistance operon genes, which can synthesize peptidoglycan with modified C-terminal D-Ala-D-Ala to D-alanine--D-serine.	vancomycin	VanG-type vancomycin-resistant Enterococcus faecalis strains isolated in Canada. || Vancomycin resistance in gram-positive cocci.
EPEAAPFM_06634	AAQ16267	vanug	vang	VanG type vancomycin resistance operon genes, which can synthesize peptidoglycan with modified C-terminal D-Ala-D-Ala to D-alanine--D-serine.	vancomycin	VanG-type vancomycin-resistant Enterococcus faecalis strains isolated in Canada. || Vancomycin resistance in gram-positive cocci.
JFNMCFMJ_21067	AAQ16267	vanug	vang	VanG type vancomycin resistance operon genes, which can synthesize peptidoglycan with modified C-terminal D-Ala-D-Ala to D-alanine--D-serine.	vancomycin	VanG-type vancomycin-resistant Enterococcus faecalis strains isolated in Canada. || Vancomycin resistance in gram-positive cocci.
MLPNBBCJ_04360	AAQ16267	vanug	vang	VanG type vancomycin resistance operon genes, which can synthesize peptidoglycan with modified C-terminal D-Ala-D-Ala to D-alanine--D-serine.	vancomycin	VanG-type vancomycin-resistant Enterococcus faecalis strains isolated in Canada. || Vancomycin resistance in gram-positive cocci.
MLPNBBCJ_23128	AAQ16267	vanug	vang	VanG type vancomycin resistance operon genes, which can synthesize peptidoglycan with modified C-terminal D-Ala-D-Ala to D-alanine--D-serine.	vancomycin	VanG-type vancomycin-resistant Enterococcus faecalis strains isolated in Canada. || Vancomycin resistance in gram-positive cocci.
ICGJHBKC_05007	AAQ16267	vanug	vang	VanG type vancomycin resistance operon genes, which can synthesize peptidoglycan with modified C-terminal D-Ala-D-Ala to D-alanine--D-serine.	vancomycin	VanG-type vancomycin-resistant Enterococcus faecalis strains isolated in Canada. || Vancomycin resistance in gram-positive cocci.
LGFEPDHB_09946	AAQ16267	vanug	vang	VanG type vancomycin resistance operon genes, which can synthesize peptidoglycan with modified C-terminal D-Ala-D-Ala to D-alanine--D-serine.	vancomycin	VanG-type vancomycin-resistant Enterococcus faecalis strains isolated in Canada. || Vancomycin resistance in gram-positive cocci.
LGFEPDHB_13540	AAQ16267	vanug	vang	VanG type vancomycin resistance operon genes, which can synthesize peptidoglycan with modified C-terminal D-Ala-D-Ala to D-alanine--D-serine.	vancomycin	VanG-type vancomycin-resistant Enterococcus faecalis strains isolated in Canada. || Vancomycin resistance in gram-positive cocci.
LIFPDKPH_21734	AAQ16267	vanug	vang	VanG type vancomycin resistance operon genes, which can synthesize peptidoglycan with modified C-terminal D-Ala-D-Ala to D-alanine--D-serine.	vancomycin	VanG-type vancomycin-resistant Enterococcus faecalis strains isolated in Canada. || Vancomycin resistance in gram-positive cocci.
DNBEHHAF_02078	AAQ16267	vanug	vang	VanG type vancomycin resistance operon genes, which can synthesize peptidoglycan with modified C-terminal D-Ala-D-Ala to D-alanine--D-serine.	vancomycin	VanG-type vancomycin-resistant Enterococcus faecalis strains isolated in Canada. || Vancomycin resistance in gram-positive cocci.
DNBEHHAF_08983	AAQ16267	vanug	vang	VanG type vancomycin resistance operon genes, which can synthesize peptidoglycan with modified C-terminal D-Ala-D-Ala to D-alanine--D-serine.	vancomycin	VanG-type vancomycin-resistant Enterococcus faecalis strains isolated in Canada. || Vancomycin resistance in gram-positive cocci.
AMFEFIMN_02843	AAQ16267	vanug	vang	VanG type vancomycin resistance operon genes, which can synthesize peptidoglycan with modified C-terminal D-Ala-D-Ala to D-alanine--D-serine.	vancomycin	VanG-type vancomycin-resistant Enterococcus faecalis strains isolated in Canada. || Vancomycin resistance in gram-positive cocci.
AMFEFIMN_11218	AAQ16268	vanrg	vang	VanG type vancomycin resistance operon genes, which can synthesize peptidoglycan with modified C-terminal D-Ala-D-Ala to D-alanine--D-serine.	vancomycin	VanG-type vancomycin-resistant Enterococcus faecalis strains isolated in Canada. || Vancomycin resistance in gram-positive cocci.
FDHGNEKJ_08855	AAQ16267	vanug	vang	VanG type vancomycin resistance operon genes, which can synthesize peptidoglycan with modified C-terminal D-Ala-D-Ala to D-alanine--D-serine.	vancomycin	VanG-type vancomycin-resistant Enterococcus faecalis strains isolated in Canada. || Vancomycin resistance in gram-positive cocci.
IDPCJEPJ_20325	AAQ16267	vanug	vang	VanG type vancomycin resistance operon genes, which can synthesize peptidoglycan with modified C-terminal D-Ala-D-Ala to D-alanine--D-serine.	vancomycin	VanG-type vancomycin-resistant Enterococcus faecalis strains isolated in Canada. || Vancomycin resistance in gram-positive cocci.
IDPCJEPJ_23696	AAQ16267	vanug	vang	VanG type vancomycin resistance operon genes, which can synthesize peptidoglycan with modified C-terminal D-Ala-D-Ala to D-alanine--D-serine.	vancomycin	VanG-type vancomycin-resistant Enterococcus faecalis strains isolated in Canada. || Vancomycin resistance in gram-positive cocci.
JDPFMLBF_01590	AAQ16267	vanug	vang	VanG type vancomycin resistance operon genes, which can synthesize peptidoglycan with modified C-terminal D-Ala-D-Ala to D-alanine--D-serine.	vancomycin	VanG-type vancomycin-resistant Enterococcus faecalis strains isolated in Canada. || Vancomycin resistance in gram-positive cocci.
DNLJCEAJ_23612	AAQ16268	vanrg	vang	VanG type vancomycin resistance operon genes, which can synthesize peptidoglycan with modified C-terminal D-Ala-D-Ala to D-alanine--D-serine.	vancomycin	VanG-type vancomycin-resistant Enterococcus faecalis strains isolated in Canada. || Vancomycin resistance in gram-positive cocci.
JAFGCADK_15435	AAQ16267	vanug	vang	VanG type vancomycin resistance operon genes, which can synthesize peptidoglycan with modified C-terminal D-Ala-D-Ala to D-alanine--D-serine.	vancomycin	VanG-type vancomycin-resistant Enterococcus faecalis strains isolated in Canada. || Vancomycin resistance in gram-positive cocci.
BAMABCGI_03020	AAQ16267	vanug	vang	VanG type vancomycin resistance operon genes, which can synthesize peptidoglycan with modified C-terminal D-Ala-D-Ala to D-alanine--D-serine.	vancomycin	VanG-type vancomycin-resistant Enterococcus faecalis strains isolated in Canada. || Vancomycin resistance in gram-positive cocci.
IKLHLLHK_07194	AAQ16267	vanug	vang	VanG type vancomycin resistance operon genes, which can synthesize peptidoglycan with modified C-terminal D-Ala-D-Ala to D-alanine--D-serine.	vancomycin	VanG-type vancomycin-resistant Enterococcus faecalis strains isolated in Canada. || Vancomycin resistance in gram-positive cocci.
HPKBGNLN_12349	AAQ16267	vanug	vang	VanG type vancomycin resistance operon genes, which can synthesize peptidoglycan with modified C-terminal D-Ala-D-Ala to D-alanine--D-serine.	vancomycin	VanG-type vancomycin-resistant Enterococcus faecalis strains isolated in Canada. || Vancomycin resistance in gram-positive cocci.
HPKBGNLN_15956	AAQ16267	vanug	vang	VanG type vancomycin resistance operon genes, which can synthesize peptidoglycan with modified C-terminal D-Ala-D-Ala to D-alanine--D-serine.	vancomycin	VanG-type vancomycin-resistant Enterococcus faecalis strains isolated in Canada. || Vancomycin resistance in gram-positive cocci.
HFGHINOO_17429	AAQ16267	vanug	vang	VanG type vancomycin resistance operon genes, which can synthesize peptidoglycan with modified C-terminal D-Ala-D-Ala to D-alanine--D-serine.	vancomycin	VanG-type vancomycin-resistant Enterococcus faecalis strains isolated in Canada. || Vancomycin resistance in gram-positive cocci.
HFGHINOO_20400	AAQ16267	vanug	vang	VanG type vancomycin resistance operon genes, which can synthesize peptidoglycan with modified C-terminal D-Ala-D-Ala to D-alanine--D-serine.	vancomycin	VanG-type vancomycin-resistant Enterococcus faecalis strains isolated in Canada. || Vancomycin resistance in gram-positive cocci.
HLADGGLL_08089	AAQ16267	vanug	vang	VanG type vancomycin resistance operon genes, which can synthesize peptidoglycan with modified C-terminal D-Ala-D-Ala to D-alanine--D-serine.	vancomycin	VanG-type vancomycin-resistant Enterococcus faecalis strains isolated in Canada. || Vancomycin resistance in gram-positive cocci.
JHPBDKIK_05291	AAQ16267	vanug	vang	VanG type vancomycin resistance operon genes, which can synthesize peptidoglycan with modified C-terminal D-Ala-D-Ala to D-alanine--D-serine.	vancomycin	VanG-type vancomycin-resistant Enterococcus faecalis strains isolated in Canada. || Vancomycin resistance in gram-positive cocci.
OMGAFJNM_16299	AAQ16267	vanug	vang	VanG type vancomycin resistance operon genes, which can synthesize peptidoglycan with modified C-terminal D-Ala-D-Ala to D-alanine--D-serine.	vancomycin	VanG-type vancomycin-resistant Enterococcus faecalis strains isolated in Canada. || Vancomycin resistance in gram-positive cocci.
PPJODAEL_03672	AAQ16267	vanug	vang	VanG type vancomycin resistance operon genes, which can synthesize peptidoglycan with modified C-terminal D-Ala-D-Ala to D-alanine--D-serine.	vancomycin	VanG-type vancomycin-resistant Enterococcus faecalis strains isolated in Canada. || Vancomycin resistance in gram-positive cocci.
LCCMCANL_15138	AAQ16267	vanug	vang	VanG type vancomycin resistance operon genes, which can synthesize peptidoglycan with modified C-terminal D-Ala-D-Ala to D-alanine--D-serine.	vancomycin	VanG-type vancomycin-resistant Enterococcus faecalis strains isolated in Canada. || Vancomycin resistance in gram-positive cocci.
BCGENGHG_08816	AAQ16267	vanug	vang	VanG type vancomycin resistance operon genes, which can synthesize peptidoglycan with modified C-terminal D-Ala-D-Ala to D-alanine--D-serine.	vancomycin	VanG-type vancomycin-resistant Enterococcus faecalis strains isolated in Canada. || Vancomycin resistance in gram-positive cocci.
FBCBINIF_05552	AAQ16267	vanug	vang	VanG type vancomycin resistance operon genes, which can synthesize peptidoglycan with modified C-terminal D-Ala-D-Ala to D-alanine--D-serine.	vancomycin	VanG-type vancomycin-resistant Enterococcus faecalis strains isolated in Canada. || Vancomycin resistance in gram-positive cocci.
LFLPPEGP_15218	AAQ16267	vanug	vang	VanG type vancomycin resistance operon genes, which can synthesize peptidoglycan with modified C-terminal D-Ala-D-Ala to D-alanine--D-serine.	vancomycin	VanG-type vancomycin-resistant Enterococcus faecalis strains isolated in Canada. || Vancomycin resistance in gram-positive cocci.
EBEHHKMM_04138	AAQ16267	vanug	vang	VanG type vancomycin resistance operon genes, which can synthesize peptidoglycan with modified C-terminal D-Ala-D-Ala to D-alanine--D-serine.	vancomycin	VanG-type vancomycin-resistant Enterococcus faecalis strains isolated in Canada. || Vancomycin resistance in gram-positive cocci.
EBEHHKMM_05413	AAQ16267	vanug	vang	VanG type vancomycin resistance operon genes, which can synthesize peptidoglycan with modified C-terminal D-Ala-D-Ala to D-alanine--D-serine.	vancomycin	VanG-type vancomycin-resistant Enterococcus faecalis strains isolated in Canada. || Vancomycin resistance in gram-positive cocci.
EBEHHKMM_11513	AAQ16267	vanug	vang	VanG type vancomycin resistance operon genes, which can synthesize peptidoglycan with modified C-terminal D-Ala-D-Ala to D-alanine--D-serine.	vancomycin	VanG-type vancomycin-resistant Enterococcus faecalis strains isolated in Canada. || Vancomycin resistance in gram-positive cocci.
EBEHHKMM_14169	AAQ16267	vanug	vang	VanG type vancomycin resistance operon genes, which can synthesize peptidoglycan with modified C-terminal D-Ala-D-Ala to D-alanine--D-serine.	vancomycin	VanG-type vancomycin-resistant Enterococcus faecalis strains isolated in Canada. || Vancomycin resistance in gram-positive cocci.
HEBJAFPI_01113	AAQ16268	vanrg	vang	VanG type vancomycin resistance operon genes, which can synthesize peptidoglycan with modified C-terminal D-Ala-D-Ala to D-alanine--D-serine.	vancomycin	VanG-type vancomycin-resistant Enterococcus faecalis strains isolated in Canada. || Vancomycin resistance in gram-positive cocci.
HEBJAFPI_02046	AAQ16269	vansg	vang	VanG type vancomycin resistance operon genes, which can synthesize peptidoglycan with modified C-terminal D-Ala-D-Ala to D-alanine--D-serine.	vancomycin	Genetic characterization of vanG, a novel vancomycin resistance locus of Enterococcus faecalis. || Vancomycin resistance in gram-positive cocci.
HEBJAFPI_08350	AAQ16267	vanug	vang	VanG type vancomycin resistance operon genes, which can synthesize peptidoglycan with modified C-terminal D-Ala-D-Ala to D-alanine--D-serine.	vancomycin	VanG-type vancomycin-resistant Enterococcus faecalis strains isolated in Canada. || Vancomycin resistance in gram-positive cocci.
GFJOGMOG_11152	AAQ16267	vanug	vang	VanG type vancomycin resistance operon genes, which can synthesize peptidoglycan with modified C-terminal D-Ala-D-Ala to D-alanine--D-serine.	vancomycin	VanG-type vancomycin-resistant Enterococcus faecalis strains isolated in Canada. || Vancomycin resistance in gram-positive cocci.
NMLLAKFN_23574	AAQ16267	vanug	vang	VanG type vancomycin resistance operon genes, which can synthesize peptidoglycan with modified C-terminal D-Ala-D-Ala to D-alanine--D-serine.	vancomycin	VanG-type vancomycin-resistant Enterococcus faecalis strains isolated in Canada. || Vancomycin resistance in gram-positive cocci.
DOGIKLLF_19298	AAQ16267	vanug	vang	VanG type vancomycin resistance operon genes, which can synthesize peptidoglycan with modified C-terminal D-Ala-D-Ala to D-alanine--D-serine.	vancomycin	VanG-type vancomycin-resistant Enterococcus faecalis strains isolated in Canada. || Vancomycin resistance in gram-positive cocci.
DOGIKLLF_20124	AAQ16267	vanug	vang	VanG type vancomycin resistance operon genes, which can synthesize peptidoglycan with modified C-terminal D-Ala-D-Ala to D-alanine--D-serine.	vancomycin	VanG-type vancomycin-resistant Enterococcus faecalis strains isolated in Canada. || Vancomycin resistance in gram-positive cocci.
FBHPECNN_14649	AAQ16267	vanug	vang	VanG type vancomycin resistance operon genes, which can synthesize peptidoglycan with modified C-terminal D-Ala-D-Ala to D-alanine--D-serine.	vancomycin	VanG-type vancomycin-resistant Enterococcus faecalis strains isolated in Canada. || Vancomycin resistance in gram-positive cocci.
APBBJDDL_19970	AAQ16267	vanug	vang	VanG type vancomycin resistance operon genes, which can synthesize peptidoglycan with modified C-terminal D-Ala-D-Ala to D-alanine--D-serine.	vancomycin	VanG-type vancomycin-resistant Enterococcus faecalis strains isolated in Canada. || Vancomycin resistance in gram-positive cocci.
JGADDPOE_00384	AAQ16267	vanug	vang	VanG type vancomycin resistance operon genes, which can synthesize peptidoglycan with modified C-terminal D-Ala-D-Ala to D-alanine--D-serine.	vancomycin	VanG-type vancomycin-resistant Enterococcus faecalis strains isolated in Canada. || Vancomycin resistance in gram-positive cocci.
JGADDPOE_04251	AAQ16267	vanug	vang	VanG type vancomycin resistance operon genes, which can synthesize peptidoglycan with modified C-terminal D-Ala-D-Ala to D-alanine--D-serine.	vancomycin	VanG-type vancomycin-resistant Enterococcus faecalis strains isolated in Canada. || Vancomycin resistance in gram-positive cocci.
HHBIKKMN_10308	AAQ16267	vanug	vang	VanG type vancomycin resistance operon genes, which can synthesize peptidoglycan with modified C-terminal D-Ala-D-Ala to D-alanine--D-serine.	vancomycin	VanG-type vancomycin-resistant Enterococcus faecalis strains isolated in Canada. || Vancomycin resistance in gram-positive cocci.
GALHODDL_18536	AAQ16267	vanug	vang	VanG type vancomycin resistance operon genes, which can synthesize peptidoglycan with modified C-terminal D-Ala-D-Ala to D-alanine--D-serine.	vancomycin	VanG-type vancomycin-resistant Enterococcus faecalis strains isolated in Canada. || Vancomycin resistance in gram-positive cocci.
DGHOADJD_01148	AAQ16267	vanug	vang	VanG type vancomycin resistance operon genes, which can synthesize peptidoglycan with modified C-terminal D-Ala-D-Ala to D-alanine--D-serine.	vancomycin	VanG-type vancomycin-resistant Enterococcus faecalis strains isolated in Canada. || Vancomycin resistance in gram-positive cocci.
FOEPCALO_04174	AAQ16267	vanug	vang	VanG type vancomycin resistance operon genes, which can synthesize peptidoglycan with modified C-terminal D-Ala-D-Ala to D-alanine--D-serine.	vancomycin	VanG-type vancomycin-resistant Enterococcus faecalis strains isolated in Canada. || Vancomycin resistance in gram-positive cocci.
DENAKJAE_01996	AAQ16267	vanug	vang	VanG type vancomycin resistance operon genes, which can synthesize peptidoglycan with modified C-terminal D-Ala-D-Ala to D-alanine--D-serine.	vancomycin	VanG-type vancomycin-resistant Enterococcus faecalis strains isolated in Canada. || Vancomycin resistance in gram-positive cocci.
GIHCEEGM_13204	AAQ16267	vanug	vang	VanG type vancomycin resistance operon genes, which can synthesize peptidoglycan with modified C-terminal D-Ala-D-Ala to D-alanine--D-serine.	vancomycin	VanG-type vancomycin-resistant Enterococcus faecalis strains isolated in Canada. || Vancomycin resistance in gram-positive cocci.
HENCMKPF_02356	AAQ16267	vanug	vang	VanG type vancomycin resistance operon genes, which can synthesize peptidoglycan with modified C-terminal D-Ala-D-Ala to D-alanine--D-serine.	vancomycin	VanG-type vancomycin-resistant Enterococcus faecalis strains isolated in Canada. || Vancomycin resistance in gram-positive cocci.
CCOBCHNN_22804	AAQ16267	vanug	vang	VanG type vancomycin resistance operon genes, which can synthesize peptidoglycan with modified C-terminal D-Ala-D-Ala to D-alanine--D-serine.	vancomycin	VanG-type vancomycin-resistant Enterococcus faecalis strains isolated in Canada. || Vancomycin resistance in gram-positive cocci.
JEMKAGCF_09504	AAQ16267	vanug	vang	VanG type vancomycin resistance operon genes, which can synthesize peptidoglycan with modified C-terminal D-Ala-D-Ala to D-alanine--D-serine.	vancomycin	VanG-type vancomycin-resistant Enterococcus faecalis strains isolated in Canada. || Vancomycin resistance in gram-positive cocci.
JNLMIGCD_03090	AAQ16274	vantg	vang	VanG type vancomycin resistance operon genes, which can synthesize peptidoglycan with modified C-terminal D-Ala-D-Ala to D-alanine--D-serine.	vancomycin	Genetic characterization of vanG, a novel vancomycin resistance locus of Enterococcus faecalis. || Vancomycin resistance in gram-positive cocci.
FCJJFDHB_10124	AAQ16267	vanug	vang	VanG type vancomycin resistance operon genes, which can synthesize peptidoglycan with modified C-terminal D-Ala-D-Ala to D-alanine--D-serine.	vancomycin	VanG-type vancomycin-resistant Enterococcus faecalis strains isolated in Canada. || Vancomycin resistance in gram-positive cocci.
DNDKJPFC_14448	AAQ16268	vanrg	vang	VanG type vancomycin resistance operon genes, which can synthesize peptidoglycan with modified C-terminal D-Ala-D-Ala to D-alanine--D-serine.	vancomycin	VanG-type vancomycin-resistant Enterococcus faecalis strains isolated in Canada. || Vancomycin resistance in gram-positive cocci.
MBHBJHCI_14899	AAQ16267	vanug	vang	VanG type vancomycin resistance operon genes, which can synthesize peptidoglycan with modified C-terminal D-Ala-D-Ala to D-alanine--D-serine.	vancomycin	VanG-type vancomycin-resistant Enterococcus faecalis strains isolated in Canada. || Vancomycin resistance in gram-positive cocci.
MBHBJHCI_21930	AAQ16267	vanug	vang	VanG type vancomycin resistance operon genes, which can synthesize peptidoglycan with modified C-terminal D-Ala-D-Ala to D-alanine--D-serine.	vancomycin	VanG-type vancomycin-resistant Enterococcus faecalis strains isolated in Canada. || Vancomycin resistance in gram-positive cocci.
MBHBJHCI_23931	AAQ16267	vanug	vang	VanG type vancomycin resistance operon genes, which can synthesize peptidoglycan with modified C-terminal D-Ala-D-Ala to D-alanine--D-serine.	vancomycin	VanG-type vancomycin-resistant Enterococcus faecalis strains isolated in Canada. || Vancomycin resistance in gram-positive cocci.
FBLPDDOK_04676	AAQ16267	vanug	vang	VanG type vancomycin resistance operon genes, which can synthesize peptidoglycan with modified C-terminal D-Ala-D-Ala to D-alanine--D-serine.	vancomycin	VanG-type vancomycin-resistant Enterococcus faecalis strains isolated in Canada. || Vancomycin resistance in gram-positive cocci.
EELAMEII_07749	AAQ16267	vanug	vang	VanG type vancomycin resistance operon genes, which can synthesize peptidoglycan with modified C-terminal D-Ala-D-Ala to D-alanine--D-serine.	vancomycin	VanG-type vancomycin-resistant Enterococcus faecalis strains isolated in Canada. || Vancomycin resistance in gram-positive cocci.
NGAJACJD_05390	AAQ16267	vanug	vang	VanG type vancomycin resistance operon genes, which can synthesize peptidoglycan with modified C-terminal D-Ala-D-Ala to D-alanine--D-serine.	vancomycin	VanG-type vancomycin-resistant Enterococcus faecalis strains isolated in Canada. || Vancomycin resistance in gram-positive cocci.
KAEBHOBA_06385	AAQ16267	vanug	vang	VanG type vancomycin resistance operon genes, which can synthesize peptidoglycan with modified C-terminal D-Ala-D-Ala to D-alanine--D-serine.	vancomycin	VanG-type vancomycin-resistant Enterococcus faecalis strains isolated in Canada. || Vancomycin resistance in gram-positive cocci.
BMIOKJIN_01446	AAQ16267	vanug	vang	VanG type vancomycin resistance operon genes, which can synthesize peptidoglycan with modified C-terminal D-Ala-D-Ala to D-alanine--D-serine.	vancomycin	VanG-type vancomycin-resistant Enterococcus faecalis strains isolated in Canada. || Vancomycin resistance in gram-positive cocci.
BMIOKJIN_12375	AAQ16267	vanug	vang	VanG type vancomycin resistance operon genes, which can synthesize peptidoglycan with modified C-terminal D-Ala-D-Ala to D-alanine--D-serine.	vancomycin	VanG-type vancomycin-resistant Enterococcus faecalis strains isolated in Canada. || Vancomycin resistance in gram-positive cocci.
BMIOKJIN_15247	AAQ16267	vanug	vang	VanG type vancomycin resistance operon genes, which can synthesize peptidoglycan with modified C-terminal D-Ala-D-Ala to D-alanine--D-serine.	vancomycin	VanG-type vancomycin-resistant Enterococcus faecalis strains isolated in Canada. || Vancomycin resistance in gram-positive cocci.
FJIBNFKG_14778	AAQ16267	vanug	vang	VanG type vancomycin resistance operon genes, which can synthesize peptidoglycan with modified C-terminal D-Ala-D-Ala to D-alanine--D-serine.	vancomycin	VanG-type vancomycin-resistant Enterococcus faecalis strains isolated in Canada. || Vancomycin resistance in gram-positive cocci.
KBGIKMCO_04396	AAQ16267	vanug	vang	VanG type vancomycin resistance operon genes, which can synthesize peptidoglycan with modified C-terminal D-Ala-D-Ala to D-alanine--D-serine.	vancomycin	VanG-type vancomycin-resistant Enterococcus faecalis strains isolated in Canada. || Vancomycin resistance in gram-positive cocci.
AHGKCAAA_04229	AAQ16267	vanug	vang	VanG type vancomycin resistance operon genes, which can synthesize peptidoglycan with modified C-terminal D-Ala-D-Ala to D-alanine--D-serine.	vancomycin	VanG-type vancomycin-resistant Enterococcus faecalis strains isolated in Canada. || Vancomycin resistance in gram-positive cocci.
JFBMOCKG_15755	AAQ16267	vanug	vang	VanG type vancomycin resistance operon genes, which can synthesize peptidoglycan with modified C-terminal D-Ala-D-Ala to D-alanine--D-serine.	vancomycin	VanG-type vancomycin-resistant Enterococcus faecalis strains isolated in Canada. || Vancomycin resistance in gram-positive cocci.
BEEPNEBB_02268	AAQ16267	vanug	vang	VanG type vancomycin resistance operon genes, which can synthesize peptidoglycan with modified C-terminal D-Ala-D-Ala to D-alanine--D-serine.	vancomycin	VanG-type vancomycin-resistant Enterococcus faecalis strains isolated in Canada. || Vancomycin resistance in gram-positive cocci.
BEEPNEBB_02818	AAQ16267	vanug	vang	VanG type vancomycin resistance operon genes, which can synthesize peptidoglycan with modified C-terminal D-Ala-D-Ala to D-alanine--D-serine.	vancomycin	VanG-type vancomycin-resistant Enterococcus faecalis strains isolated in Canada. || Vancomycin resistance in gram-positive cocci.
BEEPNEBB_04917	AAQ16267	vanug	vang	VanG type vancomycin resistance operon genes, which can synthesize peptidoglycan with modified C-terminal D-Ala-D-Ala to D-alanine--D-serine.	vancomycin	VanG-type vancomycin-resistant Enterococcus faecalis strains isolated in Canada. || Vancomycin resistance in gram-positive cocci.
BEEPNEBB_06546	AAQ16267	vanug	vang	VanG type vancomycin resistance operon genes, which can synthesize peptidoglycan with modified C-terminal D-Ala-D-Ala to D-alanine--D-serine.	vancomycin	VanG-type vancomycin-resistant Enterococcus faecalis strains isolated in Canada. || Vancomycin resistance in gram-positive cocci.
EEBPHODF_05149	AAQ16267	vanug	vang	VanG type vancomycin resistance operon genes, which can synthesize peptidoglycan with modified C-terminal D-Ala-D-Ala to D-alanine--D-serine.	vancomycin	VanG-type vancomycin-resistant Enterococcus faecalis strains isolated in Canada. || Vancomycin resistance in gram-positive cocci.
EEBPHODF_13099	AAQ16267	vanug	vang	VanG type vancomycin resistance operon genes, which can synthesize peptidoglycan with modified C-terminal D-Ala-D-Ala to D-alanine--D-serine.	vancomycin	VanG-type vancomycin-resistant Enterococcus faecalis strains isolated in Canada. || Vancomycin resistance in gram-positive cocci.
EEBPHODF_15766	AAQ16267	vanug	vang	VanG type vancomycin resistance operon genes, which can synthesize peptidoglycan with modified C-terminal D-Ala-D-Ala to D-alanine--D-serine.	vancomycin	VanG-type vancomycin-resistant Enterococcus faecalis strains isolated in Canada. || Vancomycin resistance in gram-positive cocci.
FDILKLME_12976	AAA86871	vatb	vat	Virginiamycin A acetyltransferase, which can inactivate the target drug.	streptogramin_a	-
LPEDCJIL_06139	AAA86871	vatb	vat	Virginiamycin A acetyltransferase, which can inactivate the target drug.	streptogramin_a	-
NPGPFOJH_06631	NP_783842	vate	vat	Virginiamycin A acetyltransferase, which can inactivate the target drug.	streptogramin_a	Characterization of a new enterococcal gene, satG, encoding a putative acetyltransferase conferring resistance to Streptogramin A compounds.
HAIAEDIB_03789	P26839	vata	vat	Virginiamycin A acetyltransferase, which can inactivate the target drug.	streptogramin_a	Nucleotide sequence of a staphylococcal plasmid gene, vgb, encoding a hydrolase inactivating the B components of virginiamycin-like antibiotics.
ICOHNLIG_00981	AAA86871	vatb	vat	Virginiamycin A acetyltransferase, which can inactivate the target drug.	streptogramin_a	-
ABJCHPFC_15254	AAA86871	vatb	vat	Virginiamycin A acetyltransferase, which can inactivate the target drug.	streptogramin_a	-
AAGNPDAD_06921	AAA86871	vatb	vat	Virginiamycin A acetyltransferase, which can inactivate the target drug.	streptogramin_a	-
BBMCDPPC_01035	AAA86871	vatb	vat	Virginiamycin A acetyltransferase, which can inactivate the target drug.	streptogramin_a	-
BBMCDPPC_07729	NP_783842	vate	vat	Virginiamycin A acetyltransferase, which can inactivate the target drug.	streptogramin_a	Characterization of a new enterococcal gene, satG, encoding a putative acetyltransferase conferring resistance to Streptogramin A compounds.
MFDJMCLI_16992	AAA86871	vatb	vat	Virginiamycin A acetyltransferase, which can inactivate the target drug.	streptogramin_a	-
LFHBKDIM_15998	AAA86871	vatb	vat	Virginiamycin A acetyltransferase, which can inactivate the target drug.	streptogramin_a	-
PFBAMKDA_16122	AAC61671	vatc	vat	Virginiamycin A acetyltransferase, which can inactivate the target drug.	streptogramin_a	Characterization of a staphylococcal plasmid related to pUB110 and carrying two novel genes, vatC and vgbB, encoding resistance to streptogramins A and B and similar antibiotics.
ICBBAEHM_11838	AAA86871	vatb	vat	Virginiamycin A acetyltransferase, which can inactivate the target drug.	streptogramin_a	-
ICBBAEHM_15494	AAA86871	vatb	vat	Virginiamycin A acetyltransferase, which can inactivate the target drug.	streptogramin_a	-
GHIPDJOF_11993	AAA86871	vatb	vat	Virginiamycin A acetyltransferase, which can inactivate the target drug.	streptogramin_a	-
JCBGBFEE_05059	AAA86871	vatb	vat	Virginiamycin A acetyltransferase, which can inactivate the target drug.	streptogramin_a	-
BKGCALCK_05968	AAA86871	vatb	vat	Virginiamycin A acetyltransferase, which can inactivate the target drug.	streptogramin_a	-
KLFGPFLN_17903	AAA86871	vatb	vat	Virginiamycin A acetyltransferase, which can inactivate the target drug.	streptogramin_a	-
CGNJMNMP_14114	NP_783842	vate	vat	Virginiamycin A acetyltransferase, which can inactivate the target drug.	streptogramin_a	Characterization of a new enterococcal gene, satG, encoding a putative acetyltransferase conferring resistance to Streptogramin A compounds.
CGNJMNMP_15242	NP_783842	vate	vat	Virginiamycin A acetyltransferase, which can inactivate the target drug.	streptogramin_a	Characterization of a new enterococcal gene, satG, encoding a putative acetyltransferase conferring resistance to Streptogramin A compounds.
GFMGDADG_17170	AAA86871	vatb	vat	Virginiamycin A acetyltransferase, which can inactivate the target drug.	streptogramin_a	-
AOEGKBMP_03715	AAC61671	vatc	vat	Virginiamycin A acetyltransferase, which can inactivate the target drug.	streptogramin_a	Characterization of a staphylococcal plasmid related to pUB110 and carrying two novel genes, vatC and vgbB, encoding resistance to streptogramins A and B and similar antibiotics.
AOEGKBMP_18070	P26839	vata	vat	Virginiamycin A acetyltransferase, which can inactivate the target drug.	streptogramin_a	Nucleotide sequence of a staphylococcal plasmid gene, vgb, encoding a hydrolase inactivating the B components of virginiamycin-like antibiotics.
AOEGKBMP_22773	AAA86871	vatb	vat	Virginiamycin A acetyltransferase, which can inactivate the target drug.	streptogramin_a	-
CGMANKCH_03041	AAC61671	vatc	vat	Virginiamycin A acetyltransferase, which can inactivate the target drug.	streptogramin_a	Characterization of a staphylococcal plasmid related to pUB110 and carrying two novel genes, vatC and vgbB, encoding resistance to streptogramins A and B and similar antibiotics.
HDGKFCDL_01974	AAA86871	vatb	vat	Virginiamycin A acetyltransferase, which can inactivate the target drug.	streptogramin_a	-
HDGKFCDL_03452	AAA86871	vatb	vat	Virginiamycin A acetyltransferase, which can inactivate the target drug.	streptogramin_a	-
HDGKFCDL_14716	NP_783842	vate	vat	Virginiamycin A acetyltransferase, which can inactivate the target drug.	streptogramin_a	Characterization of a new enterococcal gene, satG, encoding a putative acetyltransferase conferring resistance to Streptogramin A compounds.
ECBNIABA_08310	AAA86871	vatb	vat	Virginiamycin A acetyltransferase, which can inactivate the target drug.	streptogramin_a	-
HKDKCDCC_17683	AAA86871	vatb	vat	Virginiamycin A acetyltransferase, which can inactivate the target drug.	streptogramin_a	-
KPIKOPFE_07195	NP_783842	vate	vat	Virginiamycin A acetyltransferase, which can inactivate the target drug.	streptogramin_a	Characterization of a new enterococcal gene, satG, encoding a putative acetyltransferase conferring resistance to Streptogramin A compounds.
KPIKOPFE_21947	AAA86871	vatb	vat	Virginiamycin A acetyltransferase, which can inactivate the target drug.	streptogramin_a	-
NGBNLKIC_03551	NP_783842	vate	vat	Virginiamycin A acetyltransferase, which can inactivate the target drug.	streptogramin_a	Characterization of a new enterococcal gene, satG, encoding a putative acetyltransferase conferring resistance to Streptogramin A compounds.
NGBNLKIC_10143	AAA86871	vatb	vat	Virginiamycin A acetyltransferase, which can inactivate the target drug.	streptogramin_a	-
NGBNLKIC_13311	NP_783842	vate	vat	Virginiamycin A acetyltransferase, which can inactivate the target drug.	streptogramin_a	Characterization of a new enterococcal gene, satG, encoding a putative acetyltransferase conferring resistance to Streptogramin A compounds.
GPAFLDOA_02418	P26839	vata	vat	Virginiamycin A acetyltransferase, which can inactivate the target drug.	streptogramin_a	Nucleotide sequence of a staphylococcal plasmid gene, vgb, encoding a hydrolase inactivating the B components of virginiamycin-like antibiotics.
IIFKPBDK_05260	AAA86871	vatb	vat	Virginiamycin A acetyltransferase, which can inactivate the target drug.	streptogramin_a	-
KOCFKFCG_21739	AAA86871	vatb	vat	Virginiamycin A acetyltransferase, which can inactivate the target drug.	streptogramin_a	-
KMPFBJLI_05073	AAA86871	vatb	vat	Virginiamycin A acetyltransferase, which can inactivate the target drug.	streptogramin_a	-
KMPFBJLI_14189	AAA86871	vatb	vat	Virginiamycin A acetyltransferase, which can inactivate the target drug.	streptogramin_a	-
AHIKLMLF_17054	NP_783842	vate	vat	Virginiamycin A acetyltransferase, which can inactivate the target drug.	streptogramin_a	Characterization of a new enterococcal gene, satG, encoding a putative acetyltransferase conferring resistance to Streptogramin A compounds.
JPKMLKCK_04572	AAA86871	vatb	vat	Virginiamycin A acetyltransferase, which can inactivate the target drug.	streptogramin_a	-
KADJJJDD_13776	AAA86871	vatb	vat	Virginiamycin A acetyltransferase, which can inactivate the target drug.	streptogramin_a	-
PJBHGJNH_06162	NP_783842	vate	vat	Virginiamycin A acetyltransferase, which can inactivate the target drug.	streptogramin_a	Characterization of a new enterococcal gene, satG, encoding a putative acetyltransferase conferring resistance to Streptogramin A compounds.
FECPHINE_05618	AAA86871	vatb	vat	Virginiamycin A acetyltransferase, which can inactivate the target drug.	streptogramin_a	-
FECPHINE_12732	AAA86871	vatb	vat	Virginiamycin A acetyltransferase, which can inactivate the target drug.	streptogramin_a	-
HDDPMDFI_04495	NP_783842	vate	vat	Virginiamycin A acetyltransferase, which can inactivate the target drug.	streptogramin_a	Characterization of a new enterococcal gene, satG, encoding a putative acetyltransferase conferring resistance to Streptogramin A compounds.
HDDPMDFI_09597	AAA86871	vatb	vat	Virginiamycin A acetyltransferase, which can inactivate the target drug.	streptogramin_a	-
HDDPMDFI_11846	AAA86871	vatb	vat	Virginiamycin A acetyltransferase, which can inactivate the target drug.	streptogramin_a	-
HNIAJMOI_04443	AAA86871	vatb	vat	Virginiamycin A acetyltransferase, which can inactivate the target drug.	streptogramin_a	-
HNIAJMOI_11789	AAA86871	vatb	vat	Virginiamycin A acetyltransferase, which can inactivate the target drug.	streptogramin_a	-
DLJKIDPO_08168	AAA86871	vatb	vat	Virginiamycin A acetyltransferase, which can inactivate the target drug.	streptogramin_a	-
DLJKIDPO_13687	P50870	vatd	vat	Virginiamycin A acetyltransferase, which can inactivate the target drug.	streptogramin_a	Identification of the satA gene encoding a streptogramin A acetyltransferase in Enterococcus faecium BM4145.
EAJPPNJF_08322	AAA86871	vatb	vat	Virginiamycin A acetyltransferase, which can inactivate the target drug.	streptogramin_a	-
MCCFJHOP_01463	AAA86871	vatb	vat	Virginiamycin A acetyltransferase, which can inactivate the target drug.	streptogramin_a	-
BNPPOJED_14421	AAA86871	vatb	vat	Virginiamycin A acetyltransferase, which can inactivate the target drug.	streptogramin_a	-
GEFJLNDC_05940	AAA86871	vatb	vat	Virginiamycin A acetyltransferase, which can inactivate the target drug.	streptogramin_a	-
HBNPKBKA_05580	AAA86871	vatb	vat	Virginiamycin A acetyltransferase, which can inactivate the target drug.	streptogramin_a	-
GABHAKJJ_11531	P50870	vatd	vat	Virginiamycin A acetyltransferase, which can inactivate the target drug.	streptogramin_a	Identification of the satA gene encoding a streptogramin A acetyltransferase in Enterococcus faecium BM4145.
LMKKDMME_09155	NP_783842	vate	vat	Virginiamycin A acetyltransferase, which can inactivate the target drug.	streptogramin_a	Characterization of a new enterococcal gene, satG, encoding a putative acetyltransferase conferring resistance to Streptogramin A compounds.
KNPHCJHF_15875	NP_783842	vate	vat	Virginiamycin A acetyltransferase, which can inactivate the target drug.	streptogramin_a	Characterization of a new enterococcal gene, satG, encoding a putative acetyltransferase conferring resistance to Streptogramin A compounds.
APANHHIC_05101	AAA86871	vatb	vat	Virginiamycin A acetyltransferase, which can inactivate the target drug.	streptogramin_a	-
APANHHIC_05204	AAA86871	vatb	vat	Virginiamycin A acetyltransferase, which can inactivate the target drug.	streptogramin_a	-
OOCOGPNN_05450	NP_783842	vate	vat	Virginiamycin A acetyltransferase, which can inactivate the target drug.	streptogramin_a	Characterization of a new enterococcal gene, satG, encoding a putative acetyltransferase conferring resistance to Streptogramin A compounds.
NKKJNCPL_18858	AAA86871	vatb	vat	Virginiamycin A acetyltransferase, which can inactivate the target drug.	streptogramin_a	-
MMLDLALJ_14604	AAA86871	vatb	vat	Virginiamycin A acetyltransferase, which can inactivate the target drug.	streptogramin_a	-
MMLDLALJ_18959	AAA86871	vatb	vat	Virginiamycin A acetyltransferase, which can inactivate the target drug.	streptogramin_a	-
EHNCNLEP_04963	AAC61671	vatc	vat	Virginiamycin A acetyltransferase, which can inactivate the target drug.	streptogramin_a	Characterization of a staphylococcal plasmid related to pUB110 and carrying two novel genes, vatC and vgbB, encoding resistance to streptogramins A and B and similar antibiotics.
EHNCNLEP_06355	AAA86871	vatb	vat	Virginiamycin A acetyltransferase, which can inactivate the target drug.	streptogramin_a	-
AHDOFKJL_13838	AAC61671	vatc	vat	Virginiamycin A acetyltransferase, which can inactivate the target drug.	streptogramin_a	Characterization of a staphylococcal plasmid related to pUB110 and carrying two novel genes, vatC and vgbB, encoding resistance to streptogramins A and B and similar antibiotics.
AGKFMBEB_01940	AAA86871	vatb	vat	Virginiamycin A acetyltransferase, which can inactivate the target drug.	streptogramin_a	-
GJGFCPIF_12316	AAA86871	vatb	vat	Virginiamycin A acetyltransferase, which can inactivate the target drug.	streptogramin_a	-
IIKNINHN_05571	AAA86871	vatb	vat	Virginiamycin A acetyltransferase, which can inactivate the target drug.	streptogramin_a	-
JFFOCKKO_11512	AAA86871	vatb	vat	Virginiamycin A acetyltransferase, which can inactivate the target drug.	streptogramin_a	-
MKAKLFIB_06790	AAA86871	vatb	vat	Virginiamycin A acetyltransferase, which can inactivate the target drug.	streptogramin_a	-
AFHDHIDB_08784	NP_783842	vate	vat	Virginiamycin A acetyltransferase, which can inactivate the target drug.	streptogramin_a	Characterization of a new enterococcal gene, satG, encoding a putative acetyltransferase conferring resistance to Streptogramin A compounds.
AMDKMEFP_02350	AAA86871	vatb	vat	Virginiamycin A acetyltransferase, which can inactivate the target drug.	streptogramin_a	-
AMDKMEFP_07474	AAA86871	vatb	vat	Virginiamycin A acetyltransferase, which can inactivate the target drug.	streptogramin_a	-
MOIBOIDJ_02112	NP_783842	vate	vat	Virginiamycin A acetyltransferase, which can inactivate the target drug.	streptogramin_a	Characterization of a new enterococcal gene, satG, encoding a putative acetyltransferase conferring resistance to Streptogramin A compounds.
MOIBOIDJ_07801	NP_783842	vate	vat	Virginiamycin A acetyltransferase, which can inactivate the target drug.	streptogramin_a	Characterization of a new enterococcal gene, satG, encoding a putative acetyltransferase conferring resistance to Streptogramin A compounds.
IBBBPICJ_02034	AAA86871	vatb	vat	Virginiamycin A acetyltransferase, which can inactivate the target drug.	streptogramin_a	-
GFLCDMGM_14946	AAA86871	vatb	vat	Virginiamycin A acetyltransferase, which can inactivate the target drug.	streptogramin_a	-
GKBHBEIK_12730	AAA86871	vatb	vat	Virginiamycin A acetyltransferase, which can inactivate the target drug.	streptogramin_a	-
GKBHBEIK_23397	AAA86871	vatb	vat	Virginiamycin A acetyltransferase, which can inactivate the target drug.	streptogramin_a	-
HKHEGKBL_08193	AAA86871	vatb	vat	Virginiamycin A acetyltransferase, which can inactivate the target drug.	streptogramin_a	-
HKHEGKBL_10709	AAA86871	vatb	vat	Virginiamycin A acetyltransferase, which can inactivate the target drug.	streptogramin_a	-
MBOPABNH_04781	AAA86871	vatb	vat	Virginiamycin A acetyltransferase, which can inactivate the target drug.	streptogramin_a	-
PMNPLCCM_11717	NP_783842	vate	vat	Virginiamycin A acetyltransferase, which can inactivate the target drug.	streptogramin_a	Characterization of a new enterococcal gene, satG, encoding a putative acetyltransferase conferring resistance to Streptogramin A compounds.
ADHFFOCN_01193	NP_783842	vate	vat	Virginiamycin A acetyltransferase, which can inactivate the target drug.	streptogramin_a	Characterization of a new enterococcal gene, satG, encoding a putative acetyltransferase conferring resistance to Streptogramin A compounds.
ADHFFOCN_02452	NP_783842	vate	vat	Virginiamycin A acetyltransferase, which can inactivate the target drug.	streptogramin_a	Characterization of a new enterococcal gene, satG, encoding a putative acetyltransferase conferring resistance to Streptogramin A compounds.
ADHFFOCN_04407	AAA86871	vatb	vat	Virginiamycin A acetyltransferase, which can inactivate the target drug.	streptogramin_a	-
BBEIFOID_02574	AAA86871	vatb	vat	Virginiamycin A acetyltransferase, which can inactivate the target drug.	streptogramin_a	-
DHFHKKOA_06714	P50870	vatd	vat	Virginiamycin A acetyltransferase, which can inactivate the target drug.	streptogramin_a	Identification of the satA gene encoding a streptogramin A acetyltransferase in Enterococcus faecium BM4145.
FEOFOONP_11333	P26839	vata	vat	Virginiamycin A acetyltransferase, which can inactivate the target drug.	streptogramin_a	Nucleotide sequence of a staphylococcal plasmid gene, vgb, encoding a hydrolase inactivating the B components of virginiamycin-like antibiotics.
HOAOGEFN_08876	AAA86871	vatb	vat	Virginiamycin A acetyltransferase, which can inactivate the target drug.	streptogramin_a	-
HOAOGEFN_21241	P26839	vata	vat	Virginiamycin A acetyltransferase, which can inactivate the target drug.	streptogramin_a	Nucleotide sequence of a staphylococcal plasmid gene, vgb, encoding a hydrolase inactivating the B components of virginiamycin-like antibiotics.
IGNKHGDI_22965	AAA86871	vatb	vat	Virginiamycin A acetyltransferase, which can inactivate the target drug.	streptogramin_a	-
JFIPNEBH_02138	P26839	vata	vat	Virginiamycin A acetyltransferase, which can inactivate the target drug.	streptogramin_a	Nucleotide sequence of a staphylococcal plasmid gene, vgb, encoding a hydrolase inactivating the B components of virginiamycin-like antibiotics.
JKMJJJFB_02269	AAA86871	vatb	vat	Virginiamycin A acetyltransferase, which can inactivate the target drug.	streptogramin_a	-
EDLHCPPD_08753	AAA86871	vatb	vat	Virginiamycin A acetyltransferase, which can inactivate the target drug.	streptogramin_a	-
EDLHCPPD_18648	AAA86871	vatb	vat	Virginiamycin A acetyltransferase, which can inactivate the target drug.	streptogramin_a	-
OOKGAPEA_09076	AAA86871	vatb	vat	Virginiamycin A acetyltransferase, which can inactivate the target drug.	streptogramin_a	-
OOKGAPEA_10364	AAA86871	vatb	vat	Virginiamycin A acetyltransferase, which can inactivate the target drug.	streptogramin_a	-
JLNNCNCJ_15932	AAA86871	vatb	vat	Virginiamycin A acetyltransferase, which can inactivate the target drug.	streptogramin_a	-
AGKJFDAI_10388	AAA86871	vatb	vat	Virginiamycin A acetyltransferase, which can inactivate the target drug.	streptogramin_a	-
ECKMDCPL_04574	NP_783842	vate	vat	Virginiamycin A acetyltransferase, which can inactivate the target drug.	streptogramin_a	Characterization of a new enterococcal gene, satG, encoding a putative acetyltransferase conferring resistance to Streptogramin A compounds.
CAPNNEOJ_13051	AAA86871	vatb	vat	Virginiamycin A acetyltransferase, which can inactivate the target drug.	streptogramin_a	-
LNDGNNEE_00390	AAA86871	vatb	vat	Virginiamycin A acetyltransferase, which can inactivate the target drug.	streptogramin_a	-
LNDGNNEE_08171	AAA86871	vatb	vat	Virginiamycin A acetyltransferase, which can inactivate the target drug.	streptogramin_a	-
OEKOFINM_05840	P26839	vata	vat	Virginiamycin A acetyltransferase, which can inactivate the target drug.	streptogramin_a	Nucleotide sequence of a staphylococcal plasmid gene, vgb, encoding a hydrolase inactivating the B components of virginiamycin-like antibiotics.
HLHADGNG_03004	AAA86871	vatb	vat	Virginiamycin A acetyltransferase, which can inactivate the target drug.	streptogramin_a	-
DHODAAFF_02207	NP_783842	vate	vat	Virginiamycin A acetyltransferase, which can inactivate the target drug.	streptogramin_a	Characterization of a new enterococcal gene, satG, encoding a putative acetyltransferase conferring resistance to Streptogramin A compounds.
GPPGENFE_09752	AAA86871	vatb	vat	Virginiamycin A acetyltransferase, which can inactivate the target drug.	streptogramin_a	-
GPPGENFE_10824	P26839	vata	vat	Virginiamycin A acetyltransferase, which can inactivate the target drug.	streptogramin_a	Nucleotide sequence of a staphylococcal plasmid gene, vgb, encoding a hydrolase inactivating the B components of virginiamycin-like antibiotics.
LNFNBCHM_18346	AAA86871	vatb	vat	Virginiamycin A acetyltransferase, which can inactivate the target drug.	streptogramin_a	-
ADPJKKNI_09490	P26839	vata	vat	Virginiamycin A acetyltransferase, which can inactivate the target drug.	streptogramin_a	Nucleotide sequence of a staphylococcal plasmid gene, vgb, encoding a hydrolase inactivating the B components of virginiamycin-like antibiotics.
FLEGAIJG_12720	AAA86871	vatb	vat	Virginiamycin A acetyltransferase, which can inactivate the target drug.	streptogramin_a	-
IKBAOEGD_01994	AAA86871	vatb	vat	Virginiamycin A acetyltransferase, which can inactivate the target drug.	streptogramin_a	-
AJGNPBLB_03629	AAC61671	vatc	vat	Virginiamycin A acetyltransferase, which can inactivate the target drug.	streptogramin_a	Characterization of a staphylococcal plasmid related to pUB110 and carrying two novel genes, vatC and vgbB, encoding resistance to streptogramins A and B and similar antibiotics.
AJGNPBLB_10607	AAA86871	vatb	vat	Virginiamycin A acetyltransferase, which can inactivate the target drug.	streptogramin_a	-
LIICEBGF_05555	NP_783842	vate	vat	Virginiamycin A acetyltransferase, which can inactivate the target drug.	streptogramin_a	Characterization of a new enterococcal gene, satG, encoding a putative acetyltransferase conferring resistance to Streptogramin A compounds.
LIICEBGF_07041	AAA86871	vatb	vat	Virginiamycin A acetyltransferase, which can inactivate the target drug.	streptogramin_a	-
KKMFEJNP_22498	NP_783842	vate	vat	Virginiamycin A acetyltransferase, which can inactivate the target drug.	streptogramin_a	Characterization of a new enterococcal gene, satG, encoding a putative acetyltransferase conferring resistance to Streptogramin A compounds.
HBHDLPGO_03650	P26839	vata	vat	Virginiamycin A acetyltransferase, which can inactivate the target drug.	streptogramin_a	Nucleotide sequence of a staphylococcal plasmid gene, vgb, encoding a hydrolase inactivating the B components of virginiamycin-like antibiotics.
PDKOAMBK_13593	AAA86871	vatb	vat	Virginiamycin A acetyltransferase, which can inactivate the target drug.	streptogramin_a	-
LNBADFKJ_11174	AAA86871	vatb	vat	Virginiamycin A acetyltransferase, which can inactivate the target drug.	streptogramin_a	-
LNBADFKJ_15378	AAA86871	vatb	vat	Virginiamycin A acetyltransferase, which can inactivate the target drug.	streptogramin_a	-
OHNAPLHP_16601	AAA86871	vatb	vat	Virginiamycin A acetyltransferase, which can inactivate the target drug.	streptogramin_a	-
NEEGLOLN_14581	AAA86871	vatb	vat	Virginiamycin A acetyltransferase, which can inactivate the target drug.	streptogramin_a	-
NEEGLOLN_18031	AAA86871	vatb	vat	Virginiamycin A acetyltransferase, which can inactivate the target drug.	streptogramin_a	-
AILKAAPC_01270	NP_783842	vate	vat	Virginiamycin A acetyltransferase, which can inactivate the target drug.	streptogramin_a	Characterization of a new enterococcal gene, satG, encoding a putative acetyltransferase conferring resistance to Streptogramin A compounds.
AILKAAPC_10704	NP_783842	vate	vat	Virginiamycin A acetyltransferase, which can inactivate the target drug.	streptogramin_a	Characterization of a new enterococcal gene, satG, encoding a putative acetyltransferase conferring resistance to Streptogramin A compounds.
KLBJKFED_03263	AAC61671	vatc	vat	Virginiamycin A acetyltransferase, which can inactivate the target drug.	streptogramin_a	Characterization of a staphylococcal plasmid related to pUB110 and carrying two novel genes, vatC and vgbB, encoding resistance to streptogramins A and B and similar antibiotics.
DHBPEGBM_00267	AAA86871	vatb	vat	Virginiamycin A acetyltransferase, which can inactivate the target drug.	streptogramin_a	-
DHBPEGBM_03668	AAA86871	vatb	vat	Virginiamycin A acetyltransferase, which can inactivate the target drug.	streptogramin_a	-
GCCKKOLE_00948	AAA86871	vatb	vat	Virginiamycin A acetyltransferase, which can inactivate the target drug.	streptogramin_a	-
GLIOKAOO_05840	P26839	vata	vat	Virginiamycin A acetyltransferase, which can inactivate the target drug.	streptogramin_a	Nucleotide sequence of a staphylococcal plasmid gene, vgb, encoding a hydrolase inactivating the B components of virginiamycin-like antibiotics.
FKCIOLLM_01280	AAA86871	vatb	vat	Virginiamycin A acetyltransferase, which can inactivate the target drug.	streptogramin_a	-
IBAENLEN_08051	AAA86871	vatb	vat	Virginiamycin A acetyltransferase, which can inactivate the target drug.	streptogramin_a	-
KLOCDGAL_06361	AAA86871	vatb	vat	Virginiamycin A acetyltransferase, which can inactivate the target drug.	streptogramin_a	-
EPEAAPFM_05251	AAA86871	vatb	vat	Virginiamycin A acetyltransferase, which can inactivate the target drug.	streptogramin_a	-
BEOLBNLB_15005	AAC61671	vatc	vat	Virginiamycin A acetyltransferase, which can inactivate the target drug.	streptogramin_a	Characterization of a staphylococcal plasmid related to pUB110 and carrying two novel genes, vatC and vgbB, encoding resistance to streptogramins A and B and similar antibiotics.
GNIGKHEF_02477	P26839	vata	vat	Virginiamycin A acetyltransferase, which can inactivate the target drug.	streptogramin_a	Nucleotide sequence of a staphylococcal plasmid gene, vgb, encoding a hydrolase inactivating the B components of virginiamycin-like antibiotics.
LGFEPDHB_14045	AAA86871	vatb	vat	Virginiamycin A acetyltransferase, which can inactivate the target drug.	streptogramin_a	-
DNBEHHAF_00124	NP_783842	vate	vat	Virginiamycin A acetyltransferase, which can inactivate the target drug.	streptogramin_a	Characterization of a new enterococcal gene, satG, encoding a putative acetyltransferase conferring resistance to Streptogramin A compounds.
IOEPBNLG_15761	AAA86871	vatb	vat	Virginiamycin A acetyltransferase, which can inactivate the target drug.	streptogramin_a	-
IDPCJEPJ_21090	NP_783842	vate	vat	Virginiamycin A acetyltransferase, which can inactivate the target drug.	streptogramin_a	Characterization of a new enterococcal gene, satG, encoding a putative acetyltransferase conferring resistance to Streptogramin A compounds.
JDPFMLBF_09380	NP_783842	vate	vat	Virginiamycin A acetyltransferase, which can inactivate the target drug.	streptogramin_a	Characterization of a new enterococcal gene, satG, encoding a putative acetyltransferase conferring resistance to Streptogramin A compounds.
DNLJCEAJ_04166	AAA86871	vatb	vat	Virginiamycin A acetyltransferase, which can inactivate the target drug.	streptogramin_a	-
DNLJCEAJ_17823	AAC61671	vatc	vat	Virginiamycin A acetyltransferase, which can inactivate the target drug.	streptogramin_a	Characterization of a staphylococcal plasmid related to pUB110 and carrying two novel genes, vatC and vgbB, encoding resistance to streptogramins A and B and similar antibiotics.
NECCNBEM_18594	AAC61671	vatc	vat	Virginiamycin A acetyltransferase, which can inactivate the target drug.	streptogramin_a	Characterization of a staphylococcal plasmid related to pUB110 and carrying two novel genes, vatC and vgbB, encoding resistance to streptogramins A and B and similar antibiotics.
DGMHLKNJ_15799	P26839	vata	vat	Virginiamycin A acetyltransferase, which can inactivate the target drug.	streptogramin_a	Nucleotide sequence of a staphylococcal plasmid gene, vgb, encoding a hydrolase inactivating the B components of virginiamycin-like antibiotics.
JKNKACFN_16005	AAA86871	vatb	vat	Virginiamycin A acetyltransferase, which can inactivate the target drug.	streptogramin_a	-
HFGHINOO_01924	P50870	vatd	vat	Virginiamycin A acetyltransferase, which can inactivate the target drug.	streptogramin_a	Identification of the satA gene encoding a streptogramin A acetyltransferase in Enterococcus faecium BM4145.
GKPJCAIL_07948	AAA86871	vatb	vat	Virginiamycin A acetyltransferase, which can inactivate the target drug.	streptogramin_a	-
ALDAEFBB_14223	AAA86871	vatb	vat	Virginiamycin A acetyltransferase, which can inactivate the target drug.	streptogramin_a	-
LBKFMHBK_10066	AAC61671	vatc	vat	Virginiamycin A acetyltransferase, which can inactivate the target drug.	streptogramin_a	Characterization of a staphylococcal plasmid related to pUB110 and carrying two novel genes, vatC and vgbB, encoding resistance to streptogramins A and B and similar antibiotics.
LBKFMHBK_10949	NP_783842	vate	vat	Virginiamycin A acetyltransferase, which can inactivate the target drug.	streptogramin_a	Characterization of a new enterococcal gene, satG, encoding a putative acetyltransferase conferring resistance to Streptogramin A compounds.
HBGOKJGL_01453	AAA86871	vatb	vat	Virginiamycin A acetyltransferase, which can inactivate the target drug.	streptogramin_a	-
HBGOKJGL_11724	AAA86871	vatb	vat	Virginiamycin A acetyltransferase, which can inactivate the target drug.	streptogramin_a	-
OGGMBJOP_21515	P26839	vata	vat	Virginiamycin A acetyltransferase, which can inactivate the target drug.	streptogramin_a	Nucleotide sequence of a staphylococcal plasmid gene, vgb, encoding a hydrolase inactivating the B components of virginiamycin-like antibiotics.
NEPJILLH_09206	AAA86871	vatb	vat	Virginiamycin A acetyltransferase, which can inactivate the target drug.	streptogramin_a	-
GPLOCPFM_03645	AAA86871	vatb	vat	Virginiamycin A acetyltransferase, which can inactivate the target drug.	streptogramin_a	-
GPLOCPFM_23699	AAA86871	vatb	vat	Virginiamycin A acetyltransferase, which can inactivate the target drug.	streptogramin_a	-
JGADDPOE_08419	NP_783842	vate	vat	Virginiamycin A acetyltransferase, which can inactivate the target drug.	streptogramin_a	Characterization of a new enterococcal gene, satG, encoding a putative acetyltransferase conferring resistance to Streptogramin A compounds.
HHBIKKMN_03060	AAC61671	vatc	vat	Virginiamycin A acetyltransferase, which can inactivate the target drug.	streptogramin_a	Characterization of a staphylococcal plasmid related to pUB110 and carrying two novel genes, vatC and vgbB, encoding resistance to streptogramins A and B and similar antibiotics.
GALHODDL_12646	P26839	vata	vat	Virginiamycin A acetyltransferase, which can inactivate the target drug.	streptogramin_a	Nucleotide sequence of a staphylococcal plasmid gene, vgb, encoding a hydrolase inactivating the B components of virginiamycin-like antibiotics.
CNPMEBEK_16107	P26839	vata	vat	Virginiamycin A acetyltransferase, which can inactivate the target drug.	streptogramin_a	Nucleotide sequence of a staphylococcal plasmid gene, vgb, encoding a hydrolase inactivating the B components of virginiamycin-like antibiotics.
FOEPCALO_06814	AAA86871	vatb	vat	Virginiamycin A acetyltransferase, which can inactivate the target drug.	streptogramin_a	-
HFKPCICH_17542	P26839	vata	vat	Virginiamycin A acetyltransferase, which can inactivate the target drug.	streptogramin_a	Nucleotide sequence of a staphylococcal plasmid gene, vgb, encoding a hydrolase inactivating the B components of virginiamycin-like antibiotics.
PNMKMEKM_00213	AAA86871	vatb	vat	Virginiamycin A acetyltransferase, which can inactivate the target drug.	streptogramin_a	-
EHNBEGHO_01697	AAA86871	vatb	vat	Virginiamycin A acetyltransferase, which can inactivate the target drug.	streptogramin_a	-
EHNBEGHO_20849	AAC61671	vatc	vat	Virginiamycin A acetyltransferase, which can inactivate the target drug.	streptogramin_a	Characterization of a staphylococcal plasmid related to pUB110 and carrying two novel genes, vatC and vgbB, encoding resistance to streptogramins A and B and similar antibiotics.
JEMKAGCF_16478	AAA86871	vatb	vat	Virginiamycin A acetyltransferase, which can inactivate the target drug.	streptogramin_a	-
KLEBGKOI_04653	AAA86871	vatb	vat	Virginiamycin A acetyltransferase, which can inactivate the target drug.	streptogramin_a	-
EELAMEII_04833	AAA86871	vatb	vat	Virginiamycin A acetyltransferase, which can inactivate the target drug.	streptogramin_a	-
GIKOIJIJ_03030	AAA86871	vatb	vat	Virginiamycin A acetyltransferase, which can inactivate the target drug.	streptogramin_a	-
LFKAMIDL_10858	AAC61671	vatc	vat	Virginiamycin A acetyltransferase, which can inactivate the target drug.	streptogramin_a	Characterization of a staphylococcal plasmid related to pUB110 and carrying two novel genes, vatC and vgbB, encoding resistance to streptogramins A and B and similar antibiotics.
BMIOKJIN_02095	AAA86871	vatb	vat	Virginiamycin A acetyltransferase, which can inactivate the target drug.	streptogramin_a	-
BMIOKJIN_17423	AAA86871	vatb	vat	Virginiamycin A acetyltransferase, which can inactivate the target drug.	streptogramin_a	-
BMIOKJIN_23669	AAC61671	vatc	vat	Virginiamycin A acetyltransferase, which can inactivate the target drug.	streptogramin_a	Characterization of a staphylococcal plasmid related to pUB110 and carrying two novel genes, vatC and vgbB, encoding resistance to streptogramins A and B and similar antibiotics.
KBGIKMCO_08746	AAA86871	vatb	vat	Virginiamycin A acetyltransferase, which can inactivate the target drug.	streptogramin_a	-
PNDENEPA_01863	NP_783842	vate	vat	Virginiamycin A acetyltransferase, which can inactivate the target drug.	streptogramin_a	Characterization of a new enterococcal gene, satG, encoding a putative acetyltransferase conferring resistance to Streptogramin A compounds.
AHGKCAAA_00797	AAA86871	vatb	vat	Virginiamycin A acetyltransferase, which can inactivate the target drug.	streptogramin_a	-
IBMGDPJO_04066	AAA86871	vatb	vat	Virginiamycin A acetyltransferase, which can inactivate the target drug.	streptogramin_a	-
DBIFNPHD_02257	P26839	vata	vat	Virginiamycin A acetyltransferase, which can inactivate the target drug.	streptogramin_a	Nucleotide sequence of a staphylococcal plasmid gene, vgb, encoding a hydrolase inactivating the B components of virginiamycin-like antibiotics.
DBIFNPHD_15491	NP_783842	vate	vat	Virginiamycin A acetyltransferase, which can inactivate the target drug.	streptogramin_a	Characterization of a new enterococcal gene, satG, encoding a putative acetyltransferase conferring resistance to Streptogramin A compounds.
KPLPGJMM_14345	AAA86871	vatb	vat	Virginiamycin A acetyltransferase, which can inactivate the target drug.	streptogramin_a	-
BEEPNEBB_05535	AAA86871	vatb	vat	Virginiamycin A acetyltransferase, which can inactivate the target drug.	streptogramin_a	-
BEEPNEBB_06393	NP_783842	vate	vat	Virginiamycin A acetyltransferase, which can inactivate the target drug.	streptogramin_a	Characterization of a new enterococcal gene, satG, encoding a putative acetyltransferase conferring resistance to Streptogramin A compounds.
EEBPHODF_08470	AAA86871	vatb	vat	Virginiamycin A acetyltransferase, which can inactivate the target drug.	streptogramin_a	-
LPEDCJIL_08238	NP_389193	ykkd	ykk	Small Multidrug Resistance (SMR) protein family. Multidrug resistance efflux pump, which consists of two proteins.	na_antimicrobials	Oxygen-controlled regulation of the flavohemoglobin gene in Bacillus subtilis.
KPIKOPFE_21359	NP_389193	ykkd	ykk	Small Multidrug Resistance (SMR) protein family. Multidrug resistance efflux pump, which consists of two proteins.	na_antimicrobials	Oxygen-controlled regulation of the flavohemoglobin gene in Bacillus subtilis.
IIFKPBDK_14310	NP_389193	ykkd	ykk	Small Multidrug Resistance (SMR) protein family. Multidrug resistance efflux pump, which consists of two proteins.	na_antimicrobials	Oxygen-controlled regulation of the flavohemoglobin gene in Bacillus subtilis.
FECPHINE_14724	NP_389192	ykkc	ykk	Small Multidrug Resistance (SMR) protein family. Multidrug resistance efflux pump, which consists of two proteins.	na_antimicrobials	Oxygen-controlled regulation of the flavohemoglobin gene in Bacillus subtilis.
HNIAJMOI_05859	NP_389193	ykkd	ykk	Small Multidrug Resistance (SMR) protein family. Multidrug resistance efflux pump, which consists of two proteins.	na_antimicrobials	Oxygen-controlled regulation of the flavohemoglobin gene in Bacillus subtilis.
LHAFFPMF_22598	NP_389193	ykkd	ykk	Small Multidrug Resistance (SMR) protein family. Multidrug resistance efflux pump, which consists of two proteins.	na_antimicrobials	Oxygen-controlled regulation of the flavohemoglobin gene in Bacillus subtilis.
MKAKLFIB_13581	NP_389192	ykkc	ykk	Small Multidrug Resistance (SMR) protein family. Multidrug resistance efflux pump, which consists of two proteins.	na_antimicrobials	Oxygen-controlled regulation of the flavohemoglobin gene in Bacillus subtilis.
AKIEIJEC_07613	NP_389192	ykkc	ykk	Small Multidrug Resistance (SMR) protein family. Multidrug resistance efflux pump, which consists of two proteins.	na_antimicrobials	Oxygen-controlled regulation of the flavohemoglobin gene in Bacillus subtilis.
IKBAOEGD_07737	NP_389193	ykkd	ykk	Small Multidrug Resistance (SMR) protein family. Multidrug resistance efflux pump, which consists of two proteins.	na_antimicrobials	Oxygen-controlled regulation of the flavohemoglobin gene in Bacillus subtilis.
LIFPDKPH_01941	NP_389193	ykkd	ykk	Small Multidrug Resistance (SMR) protein family. Multidrug resistance efflux pump, which consists of two proteins.	na_antimicrobials	Oxygen-controlled regulation of the flavohemoglobin gene in Bacillus subtilis.
JHPBDKIK_03152	NP_389192	ykkc	ykk	Small Multidrug Resistance (SMR) protein family. Multidrug resistance efflux pump, which consists of two proteins.	na_antimicrobials	Oxygen-controlled regulation of the flavohemoglobin gene in Bacillus subtilis.
OMGAFJNM_03416	NP_389192	ykkc	ykk	Small Multidrug Resistance (SMR) protein family. Multidrug resistance efflux pump, which consists of two proteins.	na_antimicrobials	Oxygen-controlled regulation of the flavohemoglobin gene in Bacillus subtilis.
OGGMBJOP_16512	NP_389192	ykkc	ykk	Small Multidrug Resistance (SMR) protein family. Multidrug resistance efflux pump, which consists of two proteins.	na_antimicrobials	Oxygen-controlled regulation of the flavohemoglobin gene in Bacillus subtilis.
